# Supplementary material for: Construction of EMT related prognostic signature for kidney renal clear cell carcinoma, through integrating bulk and single-cell gene expression profiles
Source: Front Pharmacol. 2023 Nov 15;14:1302142. doi: 10.3389/fphar.2023.1302142 (PMC10684753; doi:10.3389/fphar.2023.1302142)
Supplement: Supplementary file 1 [file Table2.xlsx]

## Sheet: single-cell dataInfo
Table S2-Detailed information of samples in single cell data
Sample_title	GEO_accession	Sample_geo_accession	Run_accession	Study_accession	Sample_source	Bio_groups	Bio_sample
RCC-PR1-Normal	GSE178481	GSM5392414	SRR19331825	PRJNA739195	kidney	Normal	N10
RCC-PR1-PTumor	GSE178481	GSM5392415	SRR19331823	PRJNA739195	kidney	Tumor	T10
RCC-PR2-Normal	GSE178481	GSM5392416	SRR19331817	PRJNA739195	kidney	Normal	N11
RCC-PR2-PTumor	GSE178481	GSM5392417	SRR19331814	PRJNA739195	kidney	Tumor	T11
RCC-PR3-Normal	GSE178481	GSM5392420	SRR19331802	PRJNA739195	kidney	Normal	N12
RCC-PR3-PTumor1	GSE178481	GSM5392421	SRR19331878	PRJNA739195	kidney	Tumor	T12
RCC-PR3-PTumor2	GSE178481	GSM5392422	SRR19331866	PRJNA739195	kidney	Tumor	T12
RCC-PR3-PTumor3	GSE178481	GSM5392423	SRR19331864	PRJNA739195	kidney	Tumor	T12
RCC-PR4-Normal	GSE178481	GSM5392418	SRR19331809	PRJNA739195	kidney	Normal	N13
RCC-PR4-PTumor	GSE178481	GSM5392419	SRR19331805	PRJNA739195	kidney	Tumor	T13
RCC-PR5-Normal	GSE178481	GSM5392405	SRR19331874	PRJNA739195	kidney	Normal	N14
RCC-PR5-PTumor1	GSE178481	GSM5392406	SRR19331860	PRJNA739195	kidney	Tumor	T14
RCC-PR5-PTumor2	GSE178481	GSM5392407	SRR19331855	PRJNA739195	kidney	Tumor	T14
RCC-PR5-PTumor3	GSE178481	GSM5392408	SRR19331849	PRJNA739195	kidney	Tumor	T14
RCC-PR6-Normal	GSE178481	GSM5392398	SRR19331901	PRJNA739195	kidney	Normal	N15
RCC-PR6-PTumor	GSE178481	GSM5392399	SRR19331897	PRJNA739195	kidney	Tumor	T15
RCC-PR9-Normal	GSE178481	GSM5392402	SRR19331886	PRJNA739195	kidney	Normal	N16
RCC-PR9-PTumor	GSE178481	GSM5392403	SRR19331882	PRJNA739195	kidney	Tumor	T16
RCC-PR9-PTumor2	GSE178481	GSM5392404	SRR19331869	PRJNA739195	kidney	Tumor	T16
Patient #1t-scRNA	GSE156632	GSM4735364	SRR12492244	PRJNA658558	kidney	Tumor	T5
Patient #1n-scRNA	GSE156632	GSM4735365	SRR12492245	PRJNA658558	kidney	Normal	N5
Patient #2t-scRNA	GSE156632	GSM4735366	SRR12492247	PRJNA658558	kidney	Tumor	T6
Patient #2n-scRNA	GSE156632	GSM4735367	SRR12492248	PRJNA658558	kidney	Normal	N6
Patient #3t-scRNA	GSE156632	GSM4735368	SRR12492249	PRJNA658558	kidney	Tumor	T7
Patient #3n-scRNA	GSE156632	GSM4735369	SRR12492250	PRJNA658558	kidney	Normal	N7
Patient #4t-scRNA	GSE156632	GSM4735370	SRR12492251	PRJNA658558	kidney	Tumor	T8
Patient #4n-scRNA	GSE156632	GSM4735371	SRR12492252	PRJNA658558	kidney	Normal	N8
Patient #5t-scRNA	GSE156632	GSM4735372	SRR12492254	PRJNA658558	kidney	Tumor	T9
Patient #5n-scRNA	GSE156632	GSM4735373	SRR12492255	PRJNA658558	kidney	Normal	N9
SI_18856	GSE159115	GSM4819726		PRJNA667716	kidney	Tumor	T1
SI_18855	GSE159115	GSM4819727		PRJNA667716	kidney	Normal	N1
SI_19704	GSE159115	GSM4819728		PRJNA667716	kidney	Tumor	T2
SI_19703	GSE159115	GSM4819729		PRJNA667716	kidney	Normal	N2
SI_22369	GSE159115	GSM4819733		PRJNA667716	kidney	Tumor	T3
SI_22368	GSE159115	GSM4819734		PRJNA667716	kidney	Normal	N3
SI_22605	GSE159115	GSM4819735		PRJNA667716	kidney	Tumor	T4
SI_22604	GSE159115	GSM4819736		PRJNA667716	kidney	Normal	N4
