# Supplementary material for: Construction of EMT related prognostic signature for kidney renal clear cell carcinoma, through integrating bulk and single-cell gene expression profiles
Source: Front Pharmacol. 2023 Nov 15;14:1302142. doi: 10.3389/fphar.2023.1302142 (PMC10684753; doi:10.3389/fphar.2023.1302142)
Supplement: Supplementary file 2 [file Table14.xlsx]

## Sheet: tumor_cellchat_Communication
Table S14-Tumor cellchat communication
source	target	ligand	receptor	prob	pval	interaction_name	interaction_name_2	pathway_name	annotation	evidence
collecitng_ductal	Endothial_cells	GDF15	TGFBR2	0.00925994	0	GDF15_TGFBR2	GDF15 - TGFBR2	GDF	Secreted Signaling	KEGG: hsa04350
Endothial_cells	Pericyte	PDGFD	PDGFRB	0.0018003	0	PDGFD_PDGFRB	PDGFD - PDGFRB	PDGF	Secreted Signaling	PMID: 15207812
Proximal_tubnlar_cells	Endothial_cells	VEGFA	FLT1	0.02131	0	VEGFA_VEGFR1	VEGFA - VEGFR1	VEGF	Secreted Signaling	KEGG: hsa04370; PMID: 16633338
Epithelial_cells	Endothial_cells	VEGFA	FLT1	0.0216191	0	VEGFA_VEGFR1	VEGFA - VEGFR1	VEGF	Secreted Signaling	KEGG: hsa04370; PMID: 16633338
collecitng_ductal	Endothial_cells	VEGFA	FLT1	0.0117903	0	VEGFA_VEGFR1	VEGFA - VEGFR1	VEGF	Secreted Signaling	KEGG: hsa04370; PMID: 16633338
Proximal_tubnlar_cells	Endothial_cells	VEGFA	KDR	0.00503145	0	VEGFA_VEGFR2	VEGFA - VEGFR2	VEGF	Secreted Signaling	KEGG: hsa04370; PMID: 16633338
Epithelial_cells	Endothial_cells	VEGFA	KDR	0.00510565	0	VEGFA_VEGFR2	VEGFA - VEGFR2	VEGF	Secreted Signaling	KEGG: hsa04370; PMID: 16633338
collecitng_ductal	Endothial_cells	VEGFA	KDR	0.00276324	0	VEGFA_VEGFR2	VEGFA - VEGFR2	VEGF	Secreted Signaling	KEGG: hsa04370; PMID: 16633338
Pericyte	Endothial_cells	PGF	FLT1	0.0796898	0	PGF_VEGFR1	PGF - VEGFR1	VEGF	Secreted Signaling	KEGG: hsa04370; PMID: 16633338
Epithelial_cells	Endothial_cells	PGF	FLT1	0.00892829	0	PGF_VEGFR1	PGF - VEGFR1	VEGF	Secreted Signaling	KEGG: hsa04370; PMID: 16633338
Proximal_tubnlar_cells	Endothial_cells	VEGFA	FLT1_KDR	0.0106477	0	VEGFA_VEGFR1R2	VEGFA - VEGFR1R2	VEGF	Secreted Signaling	PMID: 16633338
Epithelial_cells	Endothial_cells	VEGFA	FLT1_KDR	0.0108038	0	VEGFA_VEGFR1R2	VEGFA - VEGFR1R2	VEGF	Secreted Signaling	PMID: 16633338
collecitng_ductal	Endothial_cells	VEGFA	FLT1_KDR	0.00586259	0	VEGFA_VEGFR1R2	VEGFA - VEGFR1R2	VEGF	Secreted Signaling	PMID: 16633338
T_cells	T_cells	MIF	CD74_CXCR4	0.113795	0	MIF_CD74_CXCR4	MIF - (CD74+CXCR4)	MIF	Secreted Signaling	PMID: 29637711; PMID: 24760155
Proximal_tubnlar_cells	T_cells	MIF	CD74_CXCR4	0.216162	0	MIF_CD74_CXCR4	MIF - (CD74+CXCR4)	MIF	Secreted Signaling	PMID: 29637711; PMID: 24760155
Endothial_cells	T_cells	MIF	CD74_CXCR4	0.105695	0	MIF_CD74_CXCR4	MIF - (CD74+CXCR4)	MIF	Secreted Signaling	PMID: 29637711; PMID: 24760155
Macrophage	T_cells	MIF	CD74_CXCR4	0.0972326	0	MIF_CD74_CXCR4	MIF - (CD74+CXCR4)	MIF	Secreted Signaling	PMID: 29637711; PMID: 24760155
Pericyte	T_cells	MIF	CD74_CXCR4	0.113027	0	MIF_CD74_CXCR4	MIF - (CD74+CXCR4)	MIF	Secreted Signaling	PMID: 29637711; PMID: 24760155
Monocyte	T_cells	MIF	CD74_CXCR4	0.0952373	0	MIF_CD74_CXCR4	MIF - (CD74+CXCR4)	MIF	Secreted Signaling	PMID: 29637711; PMID: 24760155
NK	T_cells	MIF	CD74_CXCR4	0.110644	0	MIF_CD74_CXCR4	MIF - (CD74+CXCR4)	MIF	Secreted Signaling	PMID: 29637711; PMID: 24760155
Epithelial_cells	T_cells	MIF	CD74_CXCR4	0.207813	0	MIF_CD74_CXCR4	MIF - (CD74+CXCR4)	MIF	Secreted Signaling	PMID: 29637711; PMID: 24760155
Dendritic_cells	T_cells	MIF	CD74_CXCR4	0.102322	0	MIF_CD74_CXCR4	MIF - (CD74+CXCR4)	MIF	Secreted Signaling	PMID: 29637711; PMID: 24760155
collecitng_ductal	T_cells	MIF	CD74_CXCR4	0.17513	0	MIF_CD74_CXCR4	MIF - (CD74+CXCR4)	MIF	Secreted Signaling	PMID: 29637711; PMID: 24760155
Mast_cells	T_cells	MIF	CD74_CXCR4	0.114547	0	MIF_CD74_CXCR4	MIF - (CD74+CXCR4)	MIF	Secreted Signaling	PMID: 29637711; PMID: 24760155
Proximal_tubnlar_cells	Endothial_cells	MIF	CD74_CXCR4	0.103649	0	MIF_CD74_CXCR4	MIF - (CD74+CXCR4)	MIF	Secreted Signaling	PMID: 29637711; PMID: 24760155
Epithelial_cells	Endothial_cells	MIF	CD74_CXCR4	0.0990961	0	MIF_CD74_CXCR4	MIF - (CD74+CXCR4)	MIF	Secreted Signaling	PMID: 29637711; PMID: 24760155
T_cells	Macrophage	MIF	CD74_CXCR4	0.142375	0	MIF_CD74_CXCR4	MIF - (CD74+CXCR4)	MIF	Secreted Signaling	PMID: 29637711; PMID: 24760155
Proximal_tubnlar_cells	Macrophage	MIF	CD74_CXCR4	0.262828	0	MIF_CD74_CXCR4	MIF - (CD74+CXCR4)	MIF	Secreted Signaling	PMID: 29637711; PMID: 24760155
Endothial_cells	Macrophage	MIF	CD74_CXCR4	0.132546	0	MIF_CD74_CXCR4	MIF - (CD74+CXCR4)	MIF	Secreted Signaling	PMID: 29637711; PMID: 24760155
Macrophage	Macrophage	MIF	CD74_CXCR4	0.122227	0	MIF_CD74_CXCR4	MIF - (CD74+CXCR4)	MIF	Secreted Signaling	PMID: 29637711; PMID: 24760155
Pericyte	Macrophage	MIF	CD74_CXCR4	0.141446	0	MIF_CD74_CXCR4	MIF - (CD74+CXCR4)	MIF	Secreted Signaling	PMID: 29637711; PMID: 24760155
Monocyte	Macrophage	MIF	CD74_CXCR4	0.119787	0	MIF_CD74_CXCR4	MIF - (CD74+CXCR4)	MIF	Secreted Signaling	PMID: 29637711; PMID: 24760155
NK	Macrophage	MIF	CD74_CXCR4	0.138557	0	MIF_CD74_CXCR4	MIF - (CD74+CXCR4)	MIF	Secreted Signaling	PMID: 29637711; PMID: 24760155
Epithelial_cells	Macrophage	MIF	CD74_CXCR4	0.253258	0	MIF_CD74_CXCR4	MIF - (CD74+CXCR4)	MIF	Secreted Signaling	PMID: 29637711; PMID: 24760155
Dendritic_cells	Macrophage	MIF	CD74_CXCR4	0.128439	0	MIF_CD74_CXCR4	MIF - (CD74+CXCR4)	MIF	Secreted Signaling	PMID: 29637711; PMID: 24760155
collecitng_ductal	Macrophage	MIF	CD74_CXCR4	0.215371	0	MIF_CD74_CXCR4	MIF - (CD74+CXCR4)	MIF	Secreted Signaling	PMID: 29637711; PMID: 24760155
Mast_cells	Macrophage	MIF	CD74_CXCR4	0.143286	0	MIF_CD74_CXCR4	MIF - (CD74+CXCR4)	MIF	Secreted Signaling	PMID: 29637711; PMID: 24760155
T_cells	Monocyte	MIF	CD74_CXCR4	0.120391	0	MIF_CD74_CXCR4	MIF - (CD74+CXCR4)	MIF	Secreted Signaling	PMID: 29637711; PMID: 24760155
Proximal_tubnlar_cells	Monocyte	MIF	CD74_CXCR4	0.227171	0	MIF_CD74_CXCR4	MIF - (CD74+CXCR4)	MIF	Secreted Signaling	PMID: 29637711; PMID: 24760155
Endothial_cells	Monocyte	MIF	CD74_CXCR4	0.111881	0	MIF_CD74_CXCR4	MIF - (CD74+CXCR4)	MIF	Secreted Signaling	PMID: 29637711; PMID: 24760155
Macrophage	Monocyte	MIF	CD74_CXCR4	0.10298	0	MIF_CD74_CXCR4	MIF - (CD74+CXCR4)	MIF	Secreted Signaling	PMID: 29637711; PMID: 24760155
Pericyte	Monocyte	MIF	CD74_CXCR4	0.119585	0	MIF_CD74_CXCR4	MIF - (CD74+CXCR4)	MIF	Secreted Signaling	PMID: 29637711; PMID: 24760155
Monocyte	Monocyte	MIF	CD74_CXCR4	0.10088	0	MIF_CD74_CXCR4	MIF - (CD74+CXCR4)	MIF	Secreted Signaling	PMID: 29637711; PMID: 24760155
NK	Monocyte	MIF	CD74_CXCR4	0.117081	0	MIF_CD74_CXCR4	MIF - (CD74+CXCR4)	MIF	Secreted Signaling	PMID: 29637711; PMID: 24760155
Epithelial_cells	Monocyte	MIF	CD74_CXCR4	0.218514	0	MIF_CD74_CXCR4	MIF - (CD74+CXCR4)	MIF	Secreted Signaling	PMID: 29637711; PMID: 24760155
Dendritic_cells	Monocyte	MIF	CD74_CXCR4	0.108334	0	MIF_CD74_CXCR4	MIF - (CD74+CXCR4)	MIF	Secreted Signaling	PMID: 29637711; PMID: 24760155
collecitng_ductal	Monocyte	MIF	CD74_CXCR4	0.18454	0	MIF_CD74_CXCR4	MIF - (CD74+CXCR4)	MIF	Secreted Signaling	PMID: 29637711; PMID: 24760155
Mast_cells	Monocyte	MIF	CD74_CXCR4	0.12118	0	MIF_CD74_CXCR4	MIF - (CD74+CXCR4)	MIF	Secreted Signaling	PMID: 29637711; PMID: 24760155
T_cells	NK	MIF	CD74_CXCR4	0.0910932	0	MIF_CD74_CXCR4	MIF - (CD74+CXCR4)	MIF	Secreted Signaling	PMID: 29637711; PMID: 24760155
Proximal_tubnlar_cells	NK	MIF	CD74_CXCR4	0.177121	0	MIF_CD74_CXCR4	MIF - (CD74+CXCR4)	MIF	Secreted Signaling	PMID: 29637711; PMID: 24760155
Pericyte	NK	MIF	CD74_CXCR4	0.0904632	0	MIF_CD74_CXCR4	MIF - (CD74+CXCR4)	MIF	Secreted Signaling	PMID: 29637711; PMID: 24760155
NK	NK	MIF	CD74_CXCR4	0.0885084	0	MIF_CD74_CXCR4	MIF - (CD74+CXCR4)	MIF	Secreted Signaling	PMID: 29637711; PMID: 24760155
Epithelial_cells	NK	MIF	CD74_CXCR4	0.169952	0	MIF_CD74_CXCR4	MIF - (CD74+CXCR4)	MIF	Secreted Signaling	PMID: 29637711; PMID: 24760155
collecitng_ductal	NK	MIF	CD74_CXCR4	0.142155	0	MIF_CD74_CXCR4	MIF - (CD74+CXCR4)	MIF	Secreted Signaling	PMID: 29637711; PMID: 24760155
T_cells	Dendritic_cells	MIF	CD74_CXCR4	0.154747	0	MIF_CD74_CXCR4	MIF - (CD74+CXCR4)	MIF	Secreted Signaling	PMID: 29637711; PMID: 24760155
Proximal_tubnlar_cells	Dendritic_cells	MIF	CD74_CXCR4	0.282222	0	MIF_CD74_CXCR4	MIF - (CD74+CXCR4)	MIF	Secreted Signaling	PMID: 29637711; PMID: 24760155
Endothial_cells	Dendritic_cells	MIF	CD74_CXCR4	0.144207	0	MIF_CD74_CXCR4	MIF - (CD74+CXCR4)	MIF	Secreted Signaling	PMID: 29637711; PMID: 24760155
Macrophage	Dendritic_cells	MIF	CD74_CXCR4	0.13312	0	MIF_CD74_CXCR4	MIF - (CD74+CXCR4)	MIF	Secreted Signaling	PMID: 29637711; PMID: 24760155
Pericyte	Dendritic_cells	MIF	CD74_CXCR4	0.153751	0	MIF_CD74_CXCR4	MIF - (CD74+CXCR4)	MIF	Secreted Signaling	PMID: 29637711; PMID: 24760155
Monocyte	Dendritic_cells	MIF	CD74_CXCR4	0.130495	0	MIF_CD74_CXCR4	MIF - (CD74+CXCR4)	MIF	Secreted Signaling	PMID: 29637711; PMID: 24760155
NK	Dendritic_cells	MIF	CD74_CXCR4	0.150655	0	MIF_CD74_CXCR4	MIF - (CD74+CXCR4)	MIF	Secreted Signaling	PMID: 29637711; PMID: 24760155
Epithelial_cells	Dendritic_cells	MIF	CD74_CXCR4	0.272207	0	MIF_CD74_CXCR4	MIF - (CD74+CXCR4)	MIF	Secreted Signaling	PMID: 29637711; PMID: 24760155
Dendritic_cells	Dendritic_cells	MIF	CD74_CXCR4	0.139797	0	MIF_CD74_CXCR4	MIF - (CD74+CXCR4)	MIF	Secreted Signaling	PMID: 29637711; PMID: 24760155
collecitng_ductal	Dendritic_cells	MIF	CD74_CXCR4	0.232367	0	MIF_CD74_CXCR4	MIF - (CD74+CXCR4)	MIF	Secreted Signaling	PMID: 29637711; PMID: 24760155
Mast_cells	Dendritic_cells	MIF	CD74_CXCR4	0.155722	0	MIF_CD74_CXCR4	MIF - (CD74+CXCR4)	MIF	Secreted Signaling	PMID: 29637711; PMID: 24760155
T_cells	T_cells	MIF	CD74_CD44	0.0529092	0	MIF_CD74_CD44	MIF - (CD74+CD44)	MIF	Secreted Signaling	PMID: 29637711; PMID: 26175090
Proximal_tubnlar_cells	T_cells	MIF	CD74_CD44	0.107126	0	MIF_CD74_CD44	MIF - (CD74+CD44)	MIF	Secreted Signaling	PMID: 29637711; PMID: 26175090
Endothial_cells	T_cells	MIF	CD74_CD44	0.0489043	0	MIF_CD74_CD44	MIF - (CD74+CD44)	MIF	Secreted Signaling	PMID: 29637711; PMID: 26175090
Macrophage	T_cells	MIF	CD74_CD44	0.044761	0	MIF_CD74_CD44	MIF - (CD74+CD44)	MIF	Secreted Signaling	PMID: 29637711; PMID: 26175090
Pericyte	T_cells	MIF	CD74_CD44	0.052528	0	MIF_CD74_CD44	MIF - (CD74+CD44)	MIF	Secreted Signaling	PMID: 29637711; PMID: 26175090
Monocyte	T_cells	MIF	CD74_CD44	0.0437902	0.02	MIF_CD74_CD44	MIF - (CD74+CD44)	MIF	Secreted Signaling	PMID: 29637711; PMID: 26175090
NK	T_cells	MIF	CD74_CD44	0.0513466	0	MIF_CD74_CD44	MIF - (CD74+CD44)	MIF	Secreted Signaling	PMID: 29637711; PMID: 26175090
Epithelial_cells	T_cells	MIF	CD74_CD44	0.102438	0	MIF_CD74_CD44	MIF - (CD74+CD44)	MIF	Secreted Signaling	PMID: 29637711; PMID: 26175090
Dendritic_cells	T_cells	MIF	CD74_CD44	0.0472477	0.01	MIF_CD74_CD44	MIF - (CD74+CD44)	MIF	Secreted Signaling	PMID: 29637711; PMID: 26175090
collecitng_ductal	T_cells	MIF	CD74_CD44	0.0845582	0	MIF_CD74_CD44	MIF - (CD74+CD44)	MIF	Secreted Signaling	PMID: 29637711; PMID: 26175090
Mast_cells	T_cells	MIF	CD74_CD44	0.0532831	0	MIF_CD74_CD44	MIF - (CD74+CD44)	MIF	Secreted Signaling	PMID: 29637711; PMID: 26175090
T_cells	Macrophage	MIF	CD74_CD44	0.0752187	0	MIF_CD74_CD44	MIF - (CD74+CD44)	MIF	Secreted Signaling	PMID: 29637711; PMID: 26175090
Proximal_tubnlar_cells	Macrophage	MIF	CD74_CD44	0.148707	0	MIF_CD74_CD44	MIF - (CD74+CD44)	MIF	Secreted Signaling	PMID: 29637711; PMID: 26175090
Endothial_cells	Macrophage	MIF	CD74_CD44	0.0696493	0	MIF_CD74_CD44	MIF - (CD74+CD44)	MIF	Secreted Signaling	PMID: 29637711; PMID: 26175090
Macrophage	Macrophage	MIF	CD74_CD44	0.0638665	0	MIF_CD74_CD44	MIF - (CD74+CD44)	MIF	Secreted Signaling	PMID: 29637711; PMID: 26175090
Pericyte	Macrophage	MIF	CD74_CD44	0.0746895	0	MIF_CD74_CD44	MIF - (CD74+CD44)	MIF	Secreted Signaling	PMID: 29637711; PMID: 26175090
Monocyte	Macrophage	MIF	CD74_CD44	0.0625085	0	MIF_CD74_CD44	MIF - (CD74+CD44)	MIF	Secreted Signaling	PMID: 29637711; PMID: 26175090
NK	Macrophage	MIF	CD74_CD44	0.0730481	0	MIF_CD74_CD44	MIF - (CD74+CD44)	MIF	Secreted Signaling	PMID: 29637711; PMID: 26175090
Epithelial_cells	Macrophage	MIF	CD74_CD44	0.142489	0	MIF_CD74_CD44	MIF - (CD74+CD44)	MIF	Secreted Signaling	PMID: 29637711; PMID: 26175090
Dendritic_cells	Macrophage	MIF	CD74_CD44	0.0673398	0	MIF_CD74_CD44	MIF - (CD74+CD44)	MIF	Secreted Signaling	PMID: 29637711; PMID: 26175090
collecitng_ductal	Macrophage	MIF	CD74_CD44	0.118543	0	MIF_CD74_CD44	MIF - (CD74+CD44)	MIF	Secreted Signaling	PMID: 29637711; PMID: 26175090
Mast_cells	Macrophage	MIF	CD74_CD44	0.0757377	0	MIF_CD74_CD44	MIF - (CD74+CD44)	MIF	Secreted Signaling	PMID: 29637711; PMID: 26175090
T_cells	Monocyte	MIF	CD74_CD44	0.0674155	0	MIF_CD74_CD44	MIF - (CD74+CD44)	MIF	Secreted Signaling	PMID: 29637711; PMID: 26175090
Proximal_tubnlar_cells	Monocyte	MIF	CD74_CD44	0.134388	0	MIF_CD74_CD44	MIF - (CD74+CD44)	MIF	Secreted Signaling	PMID: 29637711; PMID: 26175090
Endothial_cells	Monocyte	MIF	CD74_CD44	0.0623848	0	MIF_CD74_CD44	MIF - (CD74+CD44)	MIF	Secreted Signaling	PMID: 29637711; PMID: 26175090
Macrophage	Monocyte	MIF	CD74_CD44	0.0571681	0	MIF_CD74_CD44	MIF - (CD74+CD44)	MIF	Secreted Signaling	PMID: 29637711; PMID: 26175090
Pericyte	Monocyte	MIF	CD74_CD44	0.0669372	0	MIF_CD74_CD44	MIF - (CD74+CD44)	MIF	Secreted Signaling	PMID: 29637711; PMID: 26175090
Monocyte	Monocyte	MIF	CD74_CD44	0.055944	0	MIF_CD74_CD44	MIF - (CD74+CD44)	MIF	Secreted Signaling	PMID: 29637711; PMID: 26175090
NK	Monocyte	MIF	CD74_CD44	0.0654541	0	MIF_CD74_CD44	MIF - (CD74+CD44)	MIF	Secreted Signaling	PMID: 29637711; PMID: 26175090
Epithelial_cells	Monocyte	MIF	CD74_CD44	0.128678	0	MIF_CD74_CD44	MIF - (CD74+CD44)	MIF	Secreted Signaling	PMID: 29637711; PMID: 26175090
Dendritic_cells	Monocyte	MIF	CD74_CD44	0.0603007	0	MIF_CD74_CD44	MIF - (CD74+CD44)	MIF	Secreted Signaling	PMID: 29637711; PMID: 26175090
collecitng_ductal	Monocyte	MIF	CD74_CD44	0.106764	0	MIF_CD74_CD44	MIF - (CD74+CD44)	MIF	Secreted Signaling	PMID: 29637711; PMID: 26175090
Mast_cells	Monocyte	MIF	CD74_CD44	0.0678846	0	MIF_CD74_CD44	MIF - (CD74+CD44)	MIF	Secreted Signaling	PMID: 29637711; PMID: 26175090
T_cells	NK	MIF	CD74_CD44	0.0449607	0.01	MIF_CD74_CD44	MIF - (CD74+CD44)	MIF	Secreted Signaling	PMID: 29637711; PMID: 26175090
Proximal_tubnlar_cells	NK	MIF	CD74_CD44	0.0918225	0	MIF_CD74_CD44	MIF - (CD74+CD44)	MIF	Secreted Signaling	PMID: 29637711; PMID: 26175090
Pericyte	NK	MIF	CD74_CD44	0.0446341	0.04	MIF_CD74_CD44	MIF - (CD74+CD44)	MIF	Secreted Signaling	PMID: 29637711; PMID: 26175090
Epithelial_cells	NK	MIF	CD74_CD44	0.087738	0	MIF_CD74_CD44	MIF - (CD74+CD44)	MIF	Secreted Signaling	PMID: 29637711; PMID: 26175090
collecitng_ductal	NK	MIF	CD74_CD44	0.0722178	0	MIF_CD74_CD44	MIF - (CD74+CD44)	MIF	Secreted Signaling	PMID: 29637711; PMID: 26175090
T_cells	Dendritic_cells	MIF	CD74_CD44	0.0708721	0	MIF_CD74_CD44	MIF - (CD74+CD44)	MIF	Secreted Signaling	PMID: 29637711; PMID: 26175090
Proximal_tubnlar_cells	Dendritic_cells	MIF	CD74_CD44	0.14076	0	MIF_CD74_CD44	MIF - (CD74+CD44)	MIF	Secreted Signaling	PMID: 29637711; PMID: 26175090
Endothial_cells	Dendritic_cells	MIF	CD74_CD44	0.0656017	0	MIF_CD74_CD44	MIF - (CD74+CD44)	MIF	Secreted Signaling	PMID: 29637711; PMID: 26175090
Macrophage	Dendritic_cells	MIF	CD74_CD44	0.0601332	0	MIF_CD74_CD44	MIF - (CD74+CD44)	MIF	Secreted Signaling	PMID: 29637711; PMID: 26175090
Pericyte	Dendritic_cells	MIF	CD74_CD44	0.0703711	0	MIF_CD74_CD44	MIF - (CD74+CD44)	MIF	Secreted Signaling	PMID: 29637711; PMID: 26175090
Monocyte	Dendritic_cells	MIF	CD74_CD44	0.0588496	0	MIF_CD74_CD44	MIF - (CD74+CD44)	MIF	Secreted Signaling	PMID: 29637711; PMID: 26175090
NK	Dendritic_cells	MIF	CD74_CD44	0.0688175	0	MIF_CD74_CD44	MIF - (CD74+CD44)	MIF	Secreted Signaling	PMID: 29637711; PMID: 26175090
Epithelial_cells	Dendritic_cells	MIF	CD74_CD44	0.134822	0	MIF_CD74_CD44	MIF - (CD74+CD44)	MIF	Secreted Signaling	PMID: 29637711; PMID: 26175090
Dendritic_cells	Dendritic_cells	MIF	CD74_CD44	0.0634173	0	MIF_CD74_CD44	MIF - (CD74+CD44)	MIF	Secreted Signaling	PMID: 29637711; PMID: 26175090
collecitng_ductal	Dendritic_cells	MIF	CD74_CD44	0.111996	0	MIF_CD74_CD44	MIF - (CD74+CD44)	MIF	Secreted Signaling	PMID: 29637711; PMID: 26175090
Mast_cells	Dendritic_cells	MIF	CD74_CD44	0.0713634	0	MIF_CD74_CD44	MIF - (CD74+CD44)	MIF	Secreted Signaling	PMID: 29637711; PMID: 26175090
Proximal_tubnlar_cells	Mast_cells	MIF	CD74_CD44	0.0889431	0	MIF_CD74_CD44	MIF - (CD74+CD44)	MIF	Secreted Signaling	PMID: 29637711; PMID: 26175090
Epithelial_cells	Mast_cells	MIF	CD74_CD44	0.0849747	0	MIF_CD74_CD44	MIF - (CD74+CD44)	MIF	Secreted Signaling	PMID: 29637711; PMID: 26175090
collecitng_ductal	Mast_cells	MIF	CD74_CD44	0.0699059	0	MIF_CD74_CD44	MIF - (CD74+CD44)	MIF	Secreted Signaling	PMID: 29637711; PMID: 26175090
Proximal_tubnlar_cells	T_cells	SPP1	CD44	0.0329428	0	SPP1_CD44	SPP1 - CD44	SPP1	Secreted Signaling	PMID: 21907263
Epithelial_cells	T_cells	SPP1	CD44	0.0265918	0	SPP1_CD44	SPP1 - CD44	SPP1	Secreted Signaling	PMID: 21907263
collecitng_ductal	T_cells	SPP1	CD44	0.00791613	0	SPP1_CD44	SPP1 - CD44	SPP1	Secreted Signaling	PMID: 21907263
Proximal_tubnlar_cells	Macrophage	SPP1	CD44	0.0273501	0	SPP1_CD44	SPP1 - CD44	SPP1	Secreted Signaling	PMID: 21907263
Epithelial_cells	Macrophage	SPP1	CD44	0.0220527	0	SPP1_CD44	SPP1 - CD44	SPP1	Secreted Signaling	PMID: 21907263
collecitng_ductal	Macrophage	SPP1	CD44	0.00654347	0	SPP1_CD44	SPP1 - CD44	SPP1	Secreted Signaling	PMID: 21907263
Proximal_tubnlar_cells	Monocyte	SPP1	CD44	0.0339079	0	SPP1_CD44	SPP1 - CD44	SPP1	Secreted Signaling	PMID: 21907263
Epithelial_cells	Monocyte	SPP1	CD44	0.0273761	0	SPP1_CD44	SPP1 - CD44	SPP1	Secreted Signaling	PMID: 21907263
collecitng_ductal	Monocyte	SPP1	CD44	0.00815424	0	SPP1_CD44	SPP1 - CD44	SPP1	Secreted Signaling	PMID: 21907263
Proximal_tubnlar_cells	NK	SPP1	CD44	0.0306091	0	SPP1_CD44	SPP1 - CD44	SPP1	Secreted Signaling	PMID: 21907263
Epithelial_cells	NK	SPP1	CD44	0.0246965	0	SPP1_CD44	SPP1 - CD44	SPP1	Secreted Signaling	PMID: 21907263
collecitng_ductal	NK	SPP1	CD44	0.00734189	0	SPP1_CD44	SPP1 - CD44	SPP1	Secreted Signaling	PMID: 21907263
Proximal_tubnlar_cells	Dendritic_cells	SPP1	CD44	0.0246273	0	SPP1_CD44	SPP1 - CD44	SPP1	Secreted Signaling	PMID: 21907263
Epithelial_cells	Dendritic_cells	SPP1	CD44	0.0198465	0	SPP1_CD44	SPP1 - CD44	SPP1	Secreted Signaling	PMID: 21907263
collecitng_ductal	Dendritic_cells	SPP1	CD44	0.00587951	0	SPP1_CD44	SPP1 - CD44	SPP1	Secreted Signaling	PMID: 21907263
Proximal_tubnlar_cells	Mast_cells	SPP1	CD44	0.0863979	0	SPP1_CD44	SPP1 - CD44	SPP1	Secreted Signaling	PMID: 21907263
Epithelial_cells	Mast_cells	SPP1	CD44	0.0704926	0	SPP1_CD44	SPP1 - CD44	SPP1	Secreted Signaling	PMID: 21907263
collecitng_ductal	Mast_cells	SPP1	CD44	0.0216714	0	SPP1_CD44	SPP1 - CD44	SPP1	Secreted Signaling	PMID: 21907263
Proximal_tubnlar_cells	Endothial_cells	SPP1	ITGA5_ITGB1	0.0397663	0	SPP1_ITGA5_ITGB1	SPP1 - (ITGA5+ITGB1)	SPP1	Secreted Signaling	PMID: 21907263
Epithelial_cells	Endothial_cells	SPP1	ITGA5_ITGB1	0.0321436	0	SPP1_ITGA5_ITGB1	SPP1 - (ITGA5+ITGB1)	SPP1	Secreted Signaling	PMID: 21907263
collecitng_ductal	Endothial_cells	SPP1	ITGA5_ITGB1	0.00960733	0	SPP1_ITGA5_ITGB1	SPP1 - (ITGA5+ITGB1)	SPP1	Secreted Signaling	PMID: 21907263
Endothial_cells	Endothial_cells	NAMPT	INSR	0.018479	0	NAMPT_INSR	NAMPT - INSR	VISFATIN	Secreted Signaling	PMID: 28490838
Macrophage	Endothial_cells	NAMPT	INSR	0.0751901	0	NAMPT_INSR	NAMPT - INSR	VISFATIN	Secreted Signaling	PMID: 28490838
Monocyte	Endothial_cells	NAMPT	INSR	0.0924341	0	NAMPT_INSR	NAMPT - INSR	VISFATIN	Secreted Signaling	PMID: 28490838
Epithelial_cells	Endothial_cells	NAMPT	INSR	0.00640981	0	NAMPT_INSR	NAMPT - INSR	VISFATIN	Secreted Signaling	PMID: 28490838
Dendritic_cells	Endothial_cells	NAMPT	INSR	0.0257611	0	NAMPT_INSR	NAMPT - INSR	VISFATIN	Secreted Signaling	PMID: 28490838
collecitng_ductal	Endothial_cells	NAMPT	INSR	0.00725113	0	NAMPT_INSR	NAMPT - INSR	VISFATIN	Secreted Signaling	PMID: 28490838
Endothial_cells	Endothial_cells	NAMPT	ITGA5_ITGB1	0.00642241	0	NAMPT_ITGA5_ITGB1	NAMPT - (ITGA5+ITGB1)	VISFATIN	Secreted Signaling	PMID: 28490838
Macrophage	Endothial_cells	NAMPT	ITGA5_ITGB1	0.0271561	0	NAMPT_ITGA5_ITGB1	NAMPT - (ITGA5+ITGB1)	VISFATIN	Secreted Signaling	PMID: 28490838
Monocyte	Endothial_cells	NAMPT	ITGA5_ITGB1	0.0337866	0	NAMPT_ITGA5_ITGB1	NAMPT - (ITGA5+ITGB1)	VISFATIN	Secreted Signaling	PMID: 28490838
Epithelial_cells	Endothial_cells	NAMPT	ITGA5_ITGB1	0.00221001	0	NAMPT_ITGA5_ITGB1	NAMPT - (ITGA5+ITGB1)	VISFATIN	Secreted Signaling	PMID: 28490838
Dendritic_cells	Endothial_cells	NAMPT	ITGA5_ITGB1	0.00899684	0	NAMPT_ITGA5_ITGB1	NAMPT - (ITGA5+ITGB1)	VISFATIN	Secreted Signaling	PMID: 28490838
collecitng_ductal	Endothial_cells	NAMPT	ITGA5_ITGB1	0.00250147	0	NAMPT_ITGA5_ITGB1	NAMPT - (ITGA5+ITGB1)	VISFATIN	Secreted Signaling	PMID: 28490838
Proximal_tubnlar_cells	Endothial_cells	ANGPTL4	ITGA5_ITGB1	0.00884016	0	ANGPTL4_ITGA5_ITGB1	ANGPTL4 - (ITGA5+ITGB1)	ANGPTL	Secreted Signaling	PMID: 30049845
Epithelial_cells	Endothial_cells	ANGPTL4	ITGA5_ITGB1	0.00847857	0	ANGPTL4_ITGA5_ITGB1	ANGPTL4 - (ITGA5+ITGB1)	ANGPTL	Secreted Signaling	PMID: 30049845
Proximal_tubnlar_cells	Endothial_cells	ANGPTL4	CDH5	0.00521745	0	ANGPTL4_CDH5	ANGPTL4 - CDH5	ANGPTL	Secreted Signaling	PMID: 30049845
Epithelial_cells	Endothial_cells	ANGPTL4	CDH5	0.0050033	0	ANGPTL4_CDH5	ANGPTL4 - CDH5	ANGPTL	Secreted Signaling	PMID: 30049845
Proximal_tubnlar_cells	Pericyte	ANGPTL4	SDC2	0.00459106	0	ANGPTL4_SDC2	ANGPTL4 - SDC2	ANGPTL	Secreted Signaling	PMID: 29017031
Epithelial_cells	Pericyte	ANGPTL4	SDC2	0.0044025	0	ANGPTL4_SDC2	ANGPTL4 - SDC2	ANGPTL	Secreted Signaling	PMID: 29017031
Proximal_tubnlar_cells	collecitng_ductal	ANGPTL4	SDC2	0.00180905	0	ANGPTL4_SDC2	ANGPTL4 - SDC2	ANGPTL	Secreted Signaling	PMID: 29017031
Epithelial_cells	collecitng_ductal	ANGPTL4	SDC2	0.00173455	0	ANGPTL4_SDC2	ANGPTL4 - SDC2	ANGPTL	Secreted Signaling	PMID: 29017031
Proximal_tubnlar_cells	Proximal_tubnlar_cells	ANGPTL4	SDC4	0.00530064	0	ANGPTL4_SDC4	ANGPTL4 - SDC4	ANGPTL	Secreted Signaling	PMID: 29017031
Epithelial_cells	Proximal_tubnlar_cells	ANGPTL4	SDC4	0.00508309	0	ANGPTL4_SDC4	ANGPTL4 - SDC4	ANGPTL	Secreted Signaling	PMID: 29017031
Proximal_tubnlar_cells	Epithelial_cells	ANGPTL4	SDC4	0.00316607	0	ANGPTL4_SDC4	ANGPTL4 - SDC4	ANGPTL	Secreted Signaling	PMID: 29017031
Epithelial_cells	Epithelial_cells	ANGPTL4	SDC4	0.00303586	0	ANGPTL4_SDC4	ANGPTL4 - SDC4	ANGPTL	Secreted Signaling	PMID: 29017031
Proximal_tubnlar_cells	collecitng_ductal	ANGPTL4	SDC4	0.00334754	0	ANGPTL4_SDC4	ANGPTL4 - SDC4	ANGPTL	Secreted Signaling	PMID: 29017031
Epithelial_cells	collecitng_ductal	ANGPTL4	SDC4	0.00320989	0	ANGPTL4_SDC4	ANGPTL4 - SDC4	ANGPTL	Secreted Signaling	PMID: 29017031
Endothial_cells	Endothial_cells	ANGPT2	ITGA5_ITGB1	0.00939617	0	ANGPT2_ITGA5_ITGB1	ANGPT2 - (ITGA5+ITGB1)	ANGPT	Secreted Signaling	PMID: 20651738; PMID: 25635707
Pericyte	Endothial_cells	ANGPT2	ITGA5_ITGB1	0.00358922	0	ANGPT2_ITGA5_ITGB1	ANGPT2 - (ITGA5+ITGB1)	ANGPT	Secreted Signaling	PMID: 20651738; PMID: 25635707
Proximal_tubnlar_cells	Pericyte	MDK	SDC2	0.00438604	0	MDK_SDC2	MDK - SDC2	MK	Secreted Signaling	PMID: 28356350
Proximal_tubnlar_cells	collecitng_ductal	MDK	SDC2	0.00172805	0	MDK_SDC2	MDK - SDC2	MK	Secreted Signaling	PMID: 28356350
Proximal_tubnlar_cells	Proximal_tubnlar_cells	MDK	SDC4	0.0050641	0	MDK_SDC4	MDK - SDC4	MK	Secreted Signaling	PMID: 28356350
Proximal_tubnlar_cells	Epithelial_cells	MDK	SDC4	0.0030245	0	MDK_SDC4	MDK - SDC4	MK	Secreted Signaling	PMID: 28356350
Proximal_tubnlar_cells	collecitng_ductal	MDK	SDC4	0.00319788	0	MDK_SDC4	MDK - SDC4	MK	Secreted Signaling	PMID: 28356350
Proximal_tubnlar_cells	Endothial_cells	MDK	ITGA6_ITGB1	0.0163581	0	MDK_ITGA6_ITGB1	MDK - (ITGA6+ITGB1)	MK	Secreted Signaling	PMID: 28356350
Proximal_tubnlar_cells	T_cells	MDK	NCL	0.00642328	0	MDK_NCL	MDK - NCL	MK	Secreted Signaling	PMID: 28356350
Proximal_tubnlar_cells	Proximal_tubnlar_cells	MDK	NCL	0.0052564	0	MDK_NCL	MDK - NCL	MK	Secreted Signaling	PMID: 28356350
Proximal_tubnlar_cells	Endothial_cells	MDK	NCL	0.0044927	0	MDK_NCL	MDK - NCL	MK	Secreted Signaling	PMID: 28356350
Proximal_tubnlar_cells	Macrophage	MDK	NCL	0.00501939	0	MDK_NCL	MDK - NCL	MK	Secreted Signaling	PMID: 28356350
Proximal_tubnlar_cells	Pericyte	MDK	NCL	0.00564478	0	MDK_NCL	MDK - NCL	MK	Secreted Signaling	PMID: 28356350
Proximal_tubnlar_cells	NK	MDK	NCL	0.00682565	0	MDK_NCL	MDK - NCL	MK	Secreted Signaling	PMID: 28356350
Proximal_tubnlar_cells	Epithelial_cells	MDK	NCL	0.00383096	0	MDK_NCL	MDK - NCL	MK	Secreted Signaling	PMID: 28356350
Proximal_tubnlar_cells	Dendritic_cells	MDK	NCL	0.00553551	0	MDK_NCL	MDK - NCL	MK	Secreted Signaling	PMID: 28356350
Proximal_tubnlar_cells	collecitng_ductal	MDK	NCL	0.00443841	0	MDK_NCL	MDK - NCL	MK	Secreted Signaling	PMID: 28356350
Proximal_tubnlar_cells	Mast_cells	MDK	NCL	0.00671652	0	MDK_NCL	MDK - NCL	MK	Secreted Signaling	PMID: 28356350
T_cells	Endothial_cells	GZMA	F2R	0.00679679	0	GZMA_F2R	GZMA - F2R	PARs	Secreted Signaling	KEGG: hsa04080
NK	Endothial_cells	GZMA	F2R	0.0193081	0	GZMA_F2R	GZMA - F2R	PARs	Secreted Signaling	KEGG: hsa04080
T_cells	Endothial_cells	GZMA	F2RL3	0.00720645	0	GZMA_F2RL3	GZMA - F2RL3	PARs	Secreted Signaling	KEGG: hsa04080
NK	Endothial_cells	GZMA	F2RL3	0.0204563	0	GZMA_F2RL3	GZMA - F2RL3	PARs	Secreted Signaling	KEGG: hsa04080
Proximal_tubnlar_cells	Endothial_cells	ADM	CALCRL	0.00575739	0	ADM_CALCRL	ADM - CALCRL	CALCR	Secreted Signaling	KEGG: hsa04080
Endothial_cells	Endothial_cells	ADM	CALCRL	0.00574786	0	ADM_CALCRL	ADM - CALCRL	CALCR	Secreted Signaling	KEGG: hsa04080
Epithelial_cells	Endothial_cells	ADM	CALCRL	0.00530705	0	ADM_CALCRL	ADM - CALCRL	CALCR	Secreted Signaling	KEGG: hsa04080
collecitng_ductal	Endothial_cells	ADM	CALCRL	0.00581354	0	ADM_CALCRL	ADM - CALCRL	CALCR	Secreted Signaling	KEGG: hsa04080
Endothial_cells	Macrophage	GAS6	AXL	0.00367562	0	GAS6_AXL	GAS6 - AXL	GAS	Secreted Signaling	PMID: 27801848
Endothial_cells	Pericyte	GAS6	AXL	0.00224241	0	GAS6_AXL	GAS6 - AXL	GAS	Secreted Signaling	PMID: 27801848
Endothial_cells	Dendritic_cells	GAS6	AXL	0.00410839	0	GAS6_AXL	GAS6 - AXL	GAS	Secreted Signaling	PMID: 27801848
Macrophage	T_cells	LGALS9	PTPRC	0.00747387	0	LGALS9_CD45	LGALS9 - CD45	GALECTIN	Secreted Signaling	PMID: 30120235
Macrophage	Macrophage	LGALS9	PTPRC	0.00225299	0	LGALS9_CD45	LGALS9 - CD45	GALECTIN	Secreted Signaling	PMID: 30120235
Macrophage	Monocyte	LGALS9	PTPRC	0.00297743	0	LGALS9_CD45	LGALS9 - CD45	GALECTIN	Secreted Signaling	PMID: 30120235
Macrophage	NK	LGALS9	PTPRC	0.00320158	0	LGALS9_CD45	LGALS9 - CD45	GALECTIN	Secreted Signaling	PMID: 30120235
Macrophage	Dendritic_cells	LGALS9	PTPRC	0.00238946	0	LGALS9_CD45	LGALS9 - CD45	GALECTIN	Secreted Signaling	PMID: 30120235
Macrophage	Dendritic_cells	LGALS9	HAVCR2	0.00140079	0	LGALS9_HAVCR2	LGALS9 - HAVCR2	GALECTIN	Secreted Signaling	PMID: 27192565
Macrophage	T_cells	LGALS9	CD44	0.00275382	0	LGALS9_CD44	LGALS9 - CD44	GALECTIN	Secreted Signaling	PMID: 25065622
Macrophage	Macrophage	LGALS9	CD44	0.00227425	0	LGALS9_CD44	LGALS9 - CD44	GALECTIN	Secreted Signaling	PMID: 25065622
Macrophage	Monocyte	LGALS9	CD44	0.00283709	0	LGALS9_CD44	LGALS9 - CD44	GALECTIN	Secreted Signaling	PMID: 25065622
Macrophage	NK	LGALS9	CD44	0.00255309	0	LGALS9_CD44	LGALS9 - CD44	GALECTIN	Secreted Signaling	PMID: 25065622
Macrophage	Dendritic_cells	LGALS9	CD44	0.0020426	0	LGALS9_CD44	LGALS9 - CD44	GALECTIN	Secreted Signaling	PMID: 25065622
Macrophage	Mast_cells	LGALS9	CD44	0.00760772	0	LGALS9_CD44	LGALS9 - CD44	GALECTIN	Secreted Signaling	PMID: 25065622
