# Supplementary material for: Construction of EMT related prognostic signature for kidney renal clear cell carcinoma, through integrating bulk and single-cell gene expression profiles
Source: Front Pharmacol. 2023 Nov 15;14:1302142. doi: 10.3389/fphar.2023.1302142 (PMC10684753; doi:10.3389/fphar.2023.1302142)
Supplement: Supplementary file 4 [file Table3.xlsx]

## Sheet: E_MTAB_datainfo
Table S3-Detailed information of samples in E-MTAB-1980 cohort
SystematicName	status	time	gender	age	Metastasis	Stage	AIF1L	ALDOB	AQP3	ASS1	ATP1A1	BCAM	BTG2	CAV1	CDH16	CLDN10	DCXR	DEFB1	EIF4EBP1	EPCAM	FBP1	GAPDH	GATM	HPD	ITM2C	LDHA	LGALS1	MAL	MIOX	MRPS6	MT1F	MT1G	MT1H	MUC1	NDUFA4L2	NUDT4	PCK1	PCSK1N	PEPD	PGF	RARRES2	S100A2	SLC5A3	SPARC	SPON2	SUCLG1	TMEM91	TMSB10	VEGFA
ccRCC-1	0	111	F	58	M0	I	2.31021	9.02055	8.92642	11.2176	8.00372	7.32939	12.526	11.9583	13.2243	5.66368	9.83791	16.2476	11.8006	11.4621	10.6384	15.661	12.6829	7.97497	9.65858	14.2943	15.4078	7.35152	9.11043	12.9649	12.3188	10.4874	11.2719	8.86398	13.8335	7.83243	10.3774	10.0082	12.6033	7.21911	14.5232	8.6067	11.3347	15.1816	13.2973	10.7971	12.3376	15.5	13.8375
ccRCC-2	1	73	M	71	M1	IV	2.54957	5.77095	7.10787	12.2179	8.06614	6.57301	11.6387	8.33359	15.6127	8.30555	11.8952	16.8805	10.9589	13.7484	11.5051	15.8086	13.6052	3.12493	10.9798	13.9788	13.9513	15.2829	11.0159	12.4026	8.63266	5.96973	6.25889	4.86096	4.94133	8.28871	8.07404	13.7294	12.7179	7.61203	13.8246	7.80832	9.83051	14.1463	13.055	12.9598	7.31437	15.7532	8.73866
ccRCC-3	1	8	M	71	M0	III	3.04674	8.7165	8.59394	9.28288	8.05458	5.96973	11.942	11.5139	15.3156	7.93858	10.5908	12.9836	11.3703	5.42759	9.1948	16.0887	13.0368	4.1266	10.1407	14.291	14.4649	8.83936	14.1478	11.7512	9.66145	8.62752	9.88582	6.94264	13.8494	7.43586	9.20146	12.7354	13.0724	9.81745	13.6918	6.55517	10.3698	14.5587	10.3586	10.7096	11.4868	15.1417	13.7245
ccRCC-4	1	9	M	82	M0	I	3.73653	10.8357	9.84226	11.5293	8.46439	6.24412	12.3749	12.3868	14.0582	5.71169	10.0386	12.6105	12.7741	10.1156	9.53841	16.0857	13.0332	4.9087	10.6511	14.5486	14.6121	12.449	10.9024	13.0446	12.1249	10.4696	11.0024	7.60713	13.5521	7.85404	9.04877	10.8816	11.8926	10.8744	14.2586	8.01786	10.8231	15.171	12.2424	10.5866	13.1809	15.5491	14.8175
ccRCC-5	0	98	M	77	M0	I	2.44044	12.9465	9.80788	10.043	8.35365	6.18325	12.2424	10.6642	15.4937	7.90671	10.3568	14.8575	10.5608	13.0575	10.8909	15.9775	13.7795	4.63985	9.57399	15.378	14.1262	14.4177	12.6668	11.8852	11.2192	6.94449	8.34739	9.60887	13.3992	7.46584	11.0432	11.5617	12.785	8.85367	13.5288	8.31463	8.64855	14.4273	10.5166	11.1367	11.0929	15.9222	13.5258
ccRCC-6	0	94	M	75	M0	I	4.42898	10.7238	8.73873	9.95625	9.54773	6.67753	11.7226	12.1183	15.187	6.19694	10.8485	13.105	12.0386	12.6607	10.3189	15.7285	14.7274	2.2489	10.0317	14.8819	14.6312	13.4656	11.7229	11.4432	11.375	7.8764	9.20645	7.09446	13.9131	7.88116	11.3386	10.801	11.6387	11.2881	13.1012	7.19501	9.56983	14.4987	10.8656	11.0449	13.0973	15.5623	14.1955
ccRCC-7	0	11	F	87	M0	II	4.59289	12.3461	11.3941	11.781	7.86963	6.70177	10.9815	11.5058	15.2122	7.04139	11.5502	14.1854	12.1249	10.7931	11.155	16.0705	13.6158	3.93576	10.9151	15.0837	14.3727	13.1616	13.2703	11.6846	10.9714	7.09895	9.04222	5.99902	13.2893	8.09765	10.5542	11.1949	12.8495	12.9903	13.1673	6.43304	9.21712	14.6006	10.7625	11.7131	12.5482	14.9937	13.297
ccRCC-8	0	80	M	73	M0	I	3.37914	12.902	8.53922	10.8028	8.99337	7.26881	13.2818	11.5261	15.2668	6.36848	10.8896	14.2815	12.1014	12.1032	11.9102	16.2475	14.1339	6.41925	10.5846	14.432	14.6975	12.9156	12.9051	11.6912	10.8687	10.3165	10.542	8.7069	14.0023	8.29129	13.2167	11.0628	12.6472	9.25054	13.2955	7.42552	10.0511	15.0197	11.0582	10.9035	12.0159	15.4854	14.1752
ccRCC-9	1	12	M	75	M1	IV	3.0965	6.55746	8.59087	11.2498	8.57815	4.49751	10.8195	12.4089	12.0724	6.05909	9.28543	12.6717	12.6554	10.3332	8.57927	16.0768	11.234	6.08591	8.36405	14.7454	15.4937	9.73006	9.00044	13.9664	9.91418	7.21977	8.53335	9.03043	12.6033	7.73403	6.97661	11.6563	12.0783	5.9928	13.8842	9.37598	13.187	13.1228	14.2146	9.30745	11.1946	15.7005	14.4037
ccRCC-10	1	3	M	76	M1	IV	2.64072	5.49186	5.96751	10.2473	7.42009	3.72589	10.9501	12.3137	9.11063	3.41121	10.2006	9.28779	11.5742	7.60332	9.02245	16.3667	8.34916	6.33415	10.4051	14.6512	15.6199	9.00018	8.85018	12.0348	12.987	12.2283	12.4391	8.99764	12.7129	6.15993	2.47483	11.6742	13.02	9.48594	11.7679	10.4553	9.54036	12.7346	12.2155	9.76675	8.57559	15.5122	11.5448
ccRCC-11	0	79	M	76	M0	I	2.29358	10.0368	10.1924	10.1109	8.21471	6.06193	11.7482	11.4732	13.7496	6.33389	9.97987	13.525	11.1348	11.448	9.80037	15.8865	12.4355	5.04014	10.4261	14.555	14.9658	12.0104	11.9007	12.662	11.2917	11.2603	11.4457	7.74636	11.0493	8.49022	10.4883	9.81248	12.549	9.0787	13.111	7.10791	9.90474	15.4429	12.5765	10.7746	11.3011	15.635	13.5195
ccRCC-12	0	30	M	80	M0	I	2.3071	7.45526	9.97273	10.8339	9.61979	6.39703	11.8328	12.2668	13.3828	6.26197	10.1289	13.9614	11.0851	9.71352	10.9764	16.0465	13.1371	7.56501	8.76835	14.8265	13.7995	6.67447	10.5714	12.2945	13.53	14.2972	13.783	8.70653	13.3335	8.2181	3.88558	11.2217	13.0555	6.53362	15.176	8.1641	10.2267	15.0698	13.8339	11.7492	11.9243	15.4209	13.0765
ccRCC-13	1	18	F	44	M0	III	2.80719	7.08057	9.785	11.0195	8.94992	5.46586	11.6126	11.4141	11.552	5.50636	10.2454	10.6708	11.9068	10.1863	8.48797	16.1303	12.0036	4.89941	9.79702	14.8248	15.2559	9.67554	8.93865	13.6308	10.7627	8.58448	8.98948	7.13676	13.2639	8.50444	5.59543	9.00312	12.8594	11.5118	14.0124	8.26712	12.0002	14.0897	15.6293	10.7424	12.3734	15.7041	12.9485
ccRCC-14	0	76	M	58	M0	III	2.36421	7.45995	11.4269	11.0012	8.67275	5.63293	10.9174	12.2943	14.8349	5.70766	10.5348	13.7066	11.5603	11.9237	9.96119	16.1173	14.0173	3.68535	10.2597	14.4068	14.1463	11.449	11.6824	12.0669	13.7701	14.3439	14.9014	7.49132	13.2186	8.59259	2.76848	11.6698	12.9659	7.01231	14.8527	11.1143	8.9463	14.4916	15.1648	11.4896	12.0533	15.8391	11.3312
ccRCC-15	1	69	F	65	M0	II	3.77181	8.69464	11.1527	10.5826	7.97775	5.5393	10.7231	9.92972	13.7376	8.32819	9.74748	12.5427	11.3703	12.0076	12.8115	16.3025	12.0416	2.29923	9.32848	15.4269	13.5532	12.3188	13.312	11.9087	9.76286	8.25737	9.43809	6.74302	7.9994	7.98772	7.32838	10.5391	12.5005	6.90193	12.3608	7.15259	9.1717	13.6334	11.5321	11.8852	8.72335	15.238	12.4518
ccRCC-16	0	73	M	48	M0	II	3.02071	10.1245	9.44706	9.83216	8.24087	6.2261	12.7053	11.8415	13.6593	6.55859	10.1121	13.0113	10.6132	11.7561	10.8427	15.4249	13.0944	3.50516	11.2909	14.3549	14.3683	12.3235	12.0244	11.7198	10.477	9.75266	10.1702	6.73094	13.6879	8.92404	11.5059	9.96324	12.1562	9.55862	12.497	6.69869	9.49628	15.7005	12.7349	10.8309	12.1404	15.1448	13.9794
ccRCC-17	0	74	F	54	M0	I	2.51356	11.8066	10.2408	10.5446	8.19848	5.39059	10.8039	11.8398	15.2152	6.8077	10.7767	10.1965	11.7653	11.0797	12.0356	15.9873	14.2392	3.03757	10.2625	14.9165	14.1354	10.5563	13.0377	12.1126	11.7694	8.61509	8.21973	6.69178	14.0602	7.82961	13.3495	10.7715	13.185	6.97431	14.033	6.33133	9.79836	14.7513	12.2472	11.0279	11.7099	14.8028	13.5798
ccRCC-18	0	71	F	56	M0	I	2.35758	12.0274	10.3338	9.34838	8.61389	6.79742	12.4355	10.6384	14.176	7.10609	10.5515	11.3524	10.7087	12.7667	11.971	15.8505	14.1481	6.84139	9.84601	15.0723	13.589	8.59682	13.3115	12	12.4608	12.1961	11.7899	9.73345	13.0409	7.96554	12.9525	11.8931	12.9269	8.36673	12.8671	6.66422	10.1165	14.6047	12.8822	11.0403	10.7531	15.0817	14.5495
ccRCC-19	0	70	F	39	M0	II	2.70842	6.33695	9.55947	8.88998	7.7097	5.56375	11.3653	10.7829	14.2794	6.85616	9.68064	11.1011	11.12	10.9177	10.8006	15.9654	12.6546	3.43683	10.6601	14.1045	14.154	12.7451	10.4696	11.782	10.0714	5.48645	7.82013	8.09303	13.8653	7.55053	6.45259	11.5134	11.9019	7.81457	13.0056	6.70098	9.09459	14.7584	12.0914	11.3667	9.84041	15.5789	14.2014
ccRCC-20	0	31	F	56	M1	IV	3.28809	9.26523	9.57214	10.4819	8.0322	6.4571	11.6227	12.0599	14.8275	6.91126	10.1181	7.77319	10.6297	11.8464	11.9839	15.6884	14.6726	5.17482	9.78803	15.0279	13.9972	4.94037	14.336	11.8518	8.23613	8.11785	9.30268	7.62697	13.6132	8.296	9.60134	12.6398	12.4881	7.92713	13.4858	6.19383	9.58123	15.0564	9.98773	11.4445	12.0991	14.73	14.1777
ccRCC-21	0	36	M	70	M0	I	3.30759	5.25077	10.1752	10.2259	7.84192	6.52408	12.3036	12.0493	13.9342	6.18643	10.2997	13.682	10.0506	9.43074	10.259	16.0947	13.1633	2.87329	10.3227	14.7301	13.8522	11.2742	11.341	11.2652	10.1247	3.49979	7.15418	8.02705	14.1079	9.31692	6.29617	11.072	11.8803	7.18444	13.8577	8.59406	8.63465	14.8678	11.1926	10.6857	10.6517	15.1284	13.627
ccRCC-22	1	11	M	64	M0	III	4.42085	5.86022	10.753	10.6861	8.07288	5.36958	12.041	12.0661	14.3924	7.01068	9.54279	13.0498	11.8469	10.5767	8.76306	16.4526	13.5902	4.83641	9.79041	14.853	14.7635	10.3993	11.1038	13.3853	10.8218	7.62694	10.9682	8.48595	13.326	7.64667	5.7546	11.091	11.6928	7.0777	14.1658	7.46879	11.4638	15.2269	11.0491	11.16	11.7337	15.5249	13.6455
ccRCC-23	0	39	M	72	M0	I	2.93058	12.0085	11.4385	10.5549	8.17705	5.46899	12.8275	13.1571	15.0197	6.86477	9.79648	15.1155	13.4048	12.7543	10.1005	15.7899	12.5801	5.74572	9.57188	14.7577	14.2628	6.68169	8.96745	11.5821	14.8551	15.4182	15.1789	8.5976	10.7871	7.17286	11.1037	10.7145	12.7154	6.80516	14.1339	8.50991	8.60289	12.9426	14.6793	11.0874	10.9484	15.7889	12.9292
ccRCC-24	1	25	M	91	M0	III	3.75863	7.43636	9.54285	12.3639	7.81223	5.75421	11.6848	13.0704	13.6024	6.80829	9.83132	14.8325	13.2064	11.9338	8.70658	17.0945	11.2682	9.61436	9.02241	15.1418	15.1528	6.01768	8.33293	12.8654	12.5979	8.23706	10.0785	9.23891	12.3264	7.52859	6.78619	11.2788	12.44	6.33648	14.89	9.87362	10.5118	13.601	13.9903	11.2518	13.1571	15.6603	13.7216
ccRCC-25	0	45	M	65	M0	I	2.28919	13.1098	9.37869	9.38161	7.91609	6.55689	13.9942	11.6516	13.47	7.57109	11.6338	13.5674	11.9447	12.4323	11.7992	16.4568	13.9399	6.20277	10.2124	15.0706	14.1281	13.038	14.1208	11.9097	9.52574	10.1987	10.2909	8.94147	13.7307	7.77398	12.4387	11.8303	13.3086	6.19044	14.1854	8.71915	9.32964	14.3239	10.3689	11.4073	7.90494	15.452	12.4837
ccRCC-26	0	60	M	51	M0	I	2.51546	5.19627	7.69985	10.228	8.59395	4.99961	12.6026	12.4493	13.1991	5.31555	10.1339	11.8474	12.8522	10.5635	9.37058	16.6478	9.49628	4.51067	11.4874	15.2442	14.5395	7.66989	9.30817	12.7815	10.4891	6.56622	8.76746	8.02946	13.7214	8.18806	4.15431	11.2213	12.0595	7.16888	14.0798	8.39328	10.6814	14.8225	14.1752	10.6955	10.6432	15.7425	12.7691
ccRCC-27	0	53	M	56	M0	I	3.06825	9.40312	8.05724	10.1553	8.0833	6.2689	12.7884	11.7854	13.3075	5.39422	9.50502	12.1623	10.3846	11.3524	9.91933	15.4985	12.1764	6.41925	10.8156	14.3823	14.5136	10.0013	10.7637	12.4468	10.3848	8.7541	10.0775	8.31605	12.8166	7.94881	8.92614	10.8623	12.1127	9.71199	14.3774	8.49506	10.952	15.4261	13.504	10.8862	11.3391	15.3029	12.8078
ccRCC-28	0	51	M	59	M0	I	2.28378	8.0594	8.96608	10.3348	8.34103	6.53857	12.349	12.1905	14.0491	7.13744	10.3607	11.1662	11.2796	10.5666	11.2742	15.9608	14.2026	7.43521	11.529	14.9503	14.1079	5.62744	11.897	13.3724	9.92682	9.95373	10.2302	6.99061	13.5532	9.19286	12.6782	10.5648	12.3678	10.4468	13.1429	8.55048	12.1667	15.5432	13.0547	11.0332	11.7616	14.9022	13.9635
ccRCC-29	0	57	F	73	M0	I	2.28914	9.78042	10.2717	9.42573	8.14246	6.18264	12.0094	11.4738	13.5238	6.66026	9.95177	8.68801	11.3738	6.83247	12.5687	16.0314	13.7729	4.18203	10.3057	15.2775	13.8699	9.13249	13.3819	11.6014	10.9077	7.97334	9.276	6.80873	11.6473	7.93438	7.75827	11.0667	12.079	7.69725	13.1931	6.38918	9.06271	14.8396	11.3001	11.2242	10.8816	15.4344	13.6041
ccRCC-30	1	14	M	64	M0	II	3.69974	6.59983	6.49685	9.99583	7.85661	4.50314	10.3728	11.9298	11.5353	5.92406	10.0336	11.0573	11.4877	11.4153	5.28315	16.8242	10.2297	2.2721	9.82625	15.0832	15.9421	8.04113	6.77705	13.514	12.616	9.32273	9.61711	6.92271	14.3215	7.87337	8.40868	10.7685	11.0855	7.83331	10.5999	6.95112	10.9459	16.1351	13.323	10.8475	12.2967	16.0326	13.6473
ccRCC-31	0	52	M	75	M0	I	3.69005	9.62212	10.6687	9.62363	9.56013	5.68435	12.2263	10.8354	14.4295	6.04582	10.4713	10.682	11.5334	9.37995	10.9589	15.6689	12.3595	4.77605	10.4654	14.5161	15.2088	12.7858	12.1133	12.5015	11.6814	11.5255	11.0644	8.10605	12.5071	8.43975	10.9714	10.8813	12.5811	9.07175	13.0498	7.25942	10.3657	13.971	11.953	10.8739	8.32977	15.5369	13.0266
ccRCC-32	1	44	M	55	M0	II	2.84371	9.54897	9.47983	10.9234	8.06508	5.47653	12.0589	12.8157	14.0277	5.85315	11.1133	15.2006	12.5876	11.7435	9.03228	17.0159	12.7161	11.2704	10.2283	15.1338	14.8499	12.5402	11.3685	13.5241	13.7041	12.9817	11.6555	9.78378	14.1322	8.02587	12.77	11.49	12.9579	9.85428	14.5686	8.98978	11.9538	13.9906	13.4738	11.1147	11.8559	15.8926	12.5867
ccRCC-34	0	51	M	65	M1	IV	3.81572	10.9886	11.3825	11.2068	9.12595	6.7504	11.0631	12.9134	13.7214	6.05184	9.24612	13.7076	12.5466	10.2208	10.3644	16.4512	12.1711	6.94421	10.2396	15.3336	13.6879	6.1521	8.60975	12.5553	11.142	6.05271	7.35442	7.81311	13.5113	7.55193	8.4189	11.1122	12.9023	11.3484	14.007	8.31973	10.6784	14.6473	14.4806	11.2643	11.8936	15.7005	13.6211
ccRCC-35	0	46	M	67	M0	I	3.17853	12.1104	8.51237	9.53508	8.45022	7.13753	12.8688	11.7691	13.9693	6.65386	9.5331	13.1301	10.514	11.2056	10.1405	15.4257	13.3206	8.17493	10.2526	14.1397	14.4806	6.42992	11.5118	12.132	10.4172	9.08713	9.95236	8.90552	11.5064	8.45082	12.1498	12.0104	12.3223	9.04627	15.1365	8.16605	10.824	15.8603	14.3916	10.9757	11.4882	15.1632	13.9057
ccRCC-36	0	47	M	59	M0	II	2.325	11.5238	8.81548	11.1757	8.0349	4.06933	11.9752	9.88295	14.4045	6.65183	11.5884	11.0271	12.8292	11.0033	10.6967	16.2344	13.6037	6.15584	8.65474	13.3732	13.589	12.0479	12.9352	11.9426	10.1008	6.91221	7.34385	6.68124	13.1033	7.91556	9.92906	11.4949	13.3701	11.1429	13.6308	7.7123	10.4198	13.2266	12.1521	10.941	10.0803	14.9046	13.195
ccRCC-37	0	50	F	73	M0	I	3.31186	16.8772	12.4401	13.7996	10.8774	8.44609	13.3132	9.23547	16.6926	9.32445	14.4739	17.0948	9.98242	14.4987	13.3568	15.3268	15.3707	12.4077	11.4338	12.4748	13.7484	16.1821	15.2677	14.2959	14.9228	16.2897	15.1025	10.3001	6.40148	10.1411	15.5461	13.0157	14.7815	5.68135	12.3473	12.5747	12.7517	13.4938	11.6118	12.9801	7.70026	13.5875	10.1187
ccRCC-38	0	46	M	60	M0	I	2.35861	11.3159	11.5284	11.3491	8.242	6.66708	12.8175	12.9242	15.0415	5.86496	10.6411	14.8275	12.3537	11.891	9.94012	16.6207	12.405	5.74857	9.97101	15.1248	14.4129	11.4655	12.5001	11.8855	11.3537	8.90122	10.2241	7.40985	13.2177	8.94557	6.87467	11.351	12.7084	6.61844	14.4987	9.12311	9.57248	14.386	11.9181	11.0778	10.6678	15.9341	12.9781
ccRCC-39	0	30	M	73	M0	II	3.24152	12.0611	10.1619	10.2707	8.03455	6.38686	11.4104	10.2	14.4345	7.79168	11.0414	10.5031	11.636	12.5948	11.1784	16.2804	13.4472	7.10519	9.5844	13.8036	13.5902	8.98184	12.739	11.8127	10.7719	9.1697	9.19742	6.14004	12.4615	8.01097	11.6799	12.8212	13.945	7.29598	13.3668	7.32123	9.23095	14.6904	12.8509	12.0195	10.294	15.5157	12.7997
ccRCC-40	0	34	M	65	M0	I	2.37001	10.6388	9.75207	11.1031	8.07003	7.10668	11.8535	11.9138	15.3337	6.41628	10.2797	13.6879	11.5563	12.4135	10.3573	16.3677	13.8522	3.98911	9.72139	15.054	13.9218	12.391	11.0918	12.5107	14.0379	14.3754	14.3775	8.92035	13.6768	7.98526	10.7228	11.0042	12.6768	9.29988	13.2681	8.38421	10.2985	14.9324	11.0572	11.3698	11.8523	15.8966	13.8562
ccRCC-41	1	18	M	82	M0	III	4.65672	7.00807	4.59989	10.6336	7.47204	5.37249	9.62222	10.7919	11.6194	2.4547	10.7894	10.0269	13.9772	13.4796	8.34038	15.4307	8.95094	3.74133	9.59846	12.672	12.6861	4.49098	7.77846	11.4798	9.08248	8.24832	7.97828	6.28121	5.46964	8.37628	3.67192	10.2648	13.5016	4.9299	12.8568	10.15	10.5443	13.4869	15.3098	12.0177	6.68274	16.2427	9.91261
ccRCC-42	0	39	M	73	M0	III	3.19621	10.0958	10.0786	9.65364	9.50481	6.92656	12.3964	11.8913	14.6293	5.93471	10.8893	13.4084	11.2076	11.7931	10.4332	16.3319	12.2694	7.13515	9.84457	14.4624	14.8575	6.94268	12.0365	13.0088	10.8946	10.2688	10.1307	6.25569	13.4399	7.8272	8.78753	11.3667	12.5663	11.202	14.8827	8.27947	11.1129	14.863	14.6179	11.2626	12.1954	15.0947	13.3502
ccRCC-43	0	35	F	55	M0	I	2.33969	11.944	7.99702	10.1082	7.93462	6.78213	10.3381	10.0564	15.9911	7.95378	11.5553	10.7682	13.1343	12.7451	13.3194	16.7843	14.842	8.91547	9.3929	14.411	13.6283	5.69155	14.1836	12.8536	7.67107	6.97175	7.62963	5.70849	14.3439	7.93509	14.2836	12.8996	14.3171	11.3181	13.462	7.09211	11.971	14.4806	10.2099	10.9427	11.5082	14.7001	14.565
ccRCC-44	0	35	F	56	M0	I	2.30085	7.27501	10.5757	10.0233	7.74086	6.39812	12.0444	12.9505	11.4576	5.39701	10.3058	12.1224	11.3567	8.81663	9.86297	15.3742	12.5165	3.22189	11.3039	14.4894	15.3547	10.0539	11.6327	11.7771	9.36078	7.48958	8.52104	6.9581	13.3447	8.90069	9.44488	10.7675	11.442	11.8869	13.2093	7.35907	9.51002	15.5283	13.3722	10.5623	10.8002	15.4968	14.9167
ccRCC-45	0	34	M	61	M0	I	2.37419	5.30052	8.57905	9.17865	8.96196	5.94622	12.3657	10.9045	15.8689	7.37459	9.87362	13.7632	12.8873	11.9849	9.47719	16.8921	11.5362	7.68131	9.30541	14.9487	14.6701	12.9251	9.48514	13.6126	8.9114	5.69606	8.60918	8.40859	7.30895	7.74565	3.59807	11.0646	12.5619	6.16227	14.5232	8.462	11.2397	13.5101	14.6107	11.3291	12.8239	15.9869	12.8542
ccRCC-46	0	33	M	61	M0	I	2.3617	13.7314	11.2244	10.9483	10.463	6.63541	13.1761	11.6038	14.4108	7.3528	10.521	14.3818	12.1648	13.3174	10.6961	16.5929	13.7995	11.2111	9.23048	14.7961	14.277	10.8959	11.2149	12.0826	12.6789	13.028	11.5803	8.98387	13.8375	8.78198	12.5551	11.3845	13.189	9.34015	13.7026	8.49364	9.08421	13.9005	12.1735	10.9895	10.375	15.6382	13.1581
ccRCC-48	0	33	M	42	M0	I	2.3515	9.38438	10.6358	10.3338	8.99003	7.34926	12.0718	11.7325	12.3202	6.15017	10.0042	11.8549	10.5966	12.526	10.7994	15.5288	13.2224	6.5546	9.30365	14.6171	13.6918	8.73112	10.1444	13.536	10.2514	5.90267	7.55292	8.72322	14.0191	7.77292	11.606	12.2055	11.9355	9.09437	14.6572	7.64317	12.1323	14.1225	14.3765	11.2221	12.3977	15.3129	14.0125
ccRCC-49	0	43	M	64	M0	III	4.24445	14.8374	9.17904	8.6636	7.78127	6.68629	11.325	10.6431	15.4161	7.03215	11.6848	11.9207	11.0961	11.7177	11.2295	16.2573	14.3131	9.45419	9.33374	14.0569	13.4948	7.38608	11.9984	11.8202	13.3931	14.9964	13.9364	7.20692	13.1409	6.89835	11.6338	12.8836	14.1739	7.52488	14.4088	6.813	9.45935	14.0454	11.871	11.383	11.4104	14.6293	13.6145
ccRCC-50	0	30	M	68	M0	III	2.38118	2.65479	9.10974	8.81823	8.05095	5.49784	12.067	12.6602	12.8846	6.18194	9.85287	13.7566	13.5521	13.0419	6.95638	17.1296	10.3213	6.83304	8.87978	14.9128	15.6974	4.67017	10.6445	15.0989	11.9186	6.43813	8.40365	9.00925	6.62259	9.84039	9.24687	11.066	11.4625	8.52887	13.517	9.10412	13.3183	13.3348	13.554	10.2064	12.5811	15.9637	13.4164
ccRCC-51	0	47	M	70	M0	III	4.19008	9.44929	9.35184	11.7261	7.89168	6.60559	12.5018	11.1355	15.4133	7.58647	10.3505	12.9131	12.045	12.3337	11.0332	16.5004	13.1839	3.49813	8.83145	14.7756	13.8391	13.2243	12.8039	12.2661	11.2221	7.02917	8.68214	6.91902	13.47	9.03884	8.8911	11.6381	12.2094	5.88869	13.3506	6.71631	9.93703	13.9564	12.0968	11.4981	12.8744	15.0617	13.4783
ccRCC-52	0	45	F	66	M1	IV	2.34774	14.3034	11.6782	10.9463	9.56191	7.00496	11.5425	10.6556	13.3544	6.61328	10.0376	11.7155	11.815	9.0559	11.485	16.2991	12.7708	6.26141	10.417	15.1825	13.8859	6.44145	12.806	11.4396	9.66293	7.00419	8.41488	7.42163	14.5831	8.61939	11.9966	12.8249	13.5521	10.1527	14.1391	6.48301	9.18353	15.6452	14.8708	11.5996	12.1572	15.5094	14.067
ccRCC-53	0	42	M	69	M0	I	3.67923	8.47808	8.85307	9.29046	8.03794	6.55408	11.2368	11.1036	15.394	7.12267	10.9124	10.2203	12.405	12.1778	11.2009	15.477	13.0674	3.29859	11.1373	14.0625	14.3131	13.1228	13.2049	13.6592	9.49092	6.12472	7.42306	5.41441	13.0075	9.17463	14.588	11.5804	12.3903	8.73473	11.6727	7.2883	12.7659	15.4133	12.2429	10.8081	11.4896	14.4197	14.3073
ccRCC-54	0	40	M	57	M0	I	2.30091	13.0611	8.51818	9.20198	8.68053	6.13457	12.5236	11.5141	14.3503	6.34183	9.86621	12.549	10.1616	12.0229	10.9021	15.4912	13.9738	5.35244	9.84681	14.3423	14.286	8.98539	13.1302	12.4937	10.2979	8.66909	9.48143	9.08136	12.5332	8.1042	9.9829	11.7113	12.8212	7.89584	13.589	7.6286	10.5527	13.9051	14.072	10.9757	11.6251	15.6885	13.5713
ccRCC-55	0	42	F	58	M0	III	4.88632	2.77351	10.8037	9.94434	10.0533	5.88747	11.9102	11.9354	15.7999	6.15313	10.0476	13.3544	13.7294	12.3882	8.37214	16.8916	11.9305	6.26315	8.64436	14.9937	14.3616	10.0118	7.82968	12.7842	11.9752	11.2506	10.7421	8.69113	13.7434	9.73164	9.13755	10.9801	12.1673	6.4573	14.8444	10.3478	9.93292	13.2985	13.6303	10.6769	13.327	15.5308	12.1931
ccRCC-56	0	65	M	78	M0	I	2.35223	6.13788	11.1053	11.2306	9.42797	5.87251	11.7832	11.3903	11.2635	6.11796	11.2925	14.8775	12.434	11.6102	7.43694	16.4471	10.6586	3.80092	8.3212	15.1835	15.3735	11.5035	10.2936	13.0002	14.6224	15.067	12.8342	8.60859	12.3685	8.59778	5.16557	10.3189	12.4657	5.35969	14.6929	7.97946	10.5183	13.194	13.9797	10.4429	12.1572	15.9421	11.7557
ccRCC-58	0	37	M	62	M0	I	3.19994	9.15428	9.99658	10.5985	8.02208	6.01492	11.7931	12.9751	14.1698	6.12463	9.66315	14.5255	11.3584	11.7271	9.29776	15.8454	13.4213	6.91981	10.3496	14.384	14.2312	6.05517	10.5583	13.0398	12.382	9.26801	10.5083	8.45083	12.5214	7.90482	7.31922	11.1062	12.073	11.5516	16.1205	8.25095	10.7961	14.516	14.7393	10.9246	11.9729	15.7186	13.5817
ccRCC-59	0	31	M	56	M0	I	5.54163	10.1322	9.30715	10.4227	8.41513	5.85921	12.2121	11.4549	13.4287	6.7923	10.9877	11.7398	12.1373	10.2111	10.6747	15.8338	12.9915	4.67119	9.6793	14.249	14.3903	11.4432	11.5786	12.2432	11.0896	8.26364	9.30853	8.88185	13.4808	8.19912	8.84119	11.6563	12.2877	10.821	12.8513	6.24674	10.0131	13.5651	10.2557	10.8564	10.4963	15.6314	12.8111
ccRCC-60	0	49	F	78	M0	I	2.83007	12.8325	10.7856	11.3991	8.28047	7.04494	11.9129	11.9879	14.9174	5.86829	10.0742	11.6923	10.0739	10.6744	11.1159	15.8713	12.8444	6.60106	11.9255	14.6441	13.7523	12.1304	13.1763	11.6814	11.3237	8.7633	10.3141	7.7182	13.5615	9.06336	13.7729	11.5263	12.9105	10.9258	12.7937	7.09421	9.77921	15.7252	13.0789	11.2978	11.0817	14.7562	14.1043
ccRCC-61	0	49	M	56	M0	I	4.2088	11.2343	9.95866	11.2443	7.94102	6.28545	11.8425	12.9657	14.5306	6.94336	10.1727	14.7176	11.9865	12.6247	9.43868	16.9724	13.1172	7.23859	9.98765	14.9177	14.4088	10.6426	10.0204	13.5103	11.0508	10.37	10.6535	9.53124	14.1045	8.46946	8.69231	11.1015	12.0047	8.83647	14.8827	8.45435	11.3906	14.3459	13.6059	10.829	11.9299	15.7776	14.5747
ccRCC-62	0	54	M	78	M0	I	2.29774	7.5378	12.6363	13.1012	9.46964	6.74935	10.7984	12.1564	13.7941	5.78287	10.2037	13.7673	12.4071	12.7432	9.15475	16.2334	13.1652	2.28412	10.9758	15.3356	14.3639	9.91317	8.09506	13.2285	14.0344	14.3483	15.0846	10.5527	13.4188	8.58008	8.06866	10.3595	11.9906	13.8319	13.6554	7.13681	10.8626	14.6097	13.2985	10.8965	13.2904	16.0179	13.8646
ccRCC-63	0	57	F	42	M0	I	3.77685	13.9009	9.01011	10.7478	7.99086	7.17391	11.1436	10.5706	15.2207	7.43641	9.93159	10.1212	10.3262	13.3482	11.6601	16.4146	13.3348	6.89409	10.2391	15.2353	13.6972	9.50029	14.0998	11.837	10.3812	10.6093	10.147	6.37523	14.1877	8.09859	12.2659	10.4464	12.995	7.31224	13.6891	7.24523	10.1387	15.3209	13.6463	11.38	11.3584	15.1632	14.2236
ccRCC-64	0	81	M	58	M0	III	3.28332	3.17265	5.99594	7.25556	8.14987	5.19749	12.0566	11.3468	13.5469	4.0338	10.1583	13.7053	10.6268	13.6956	8.68872	16.2043	11.8591	4.40852	11.0061	14.677	13.963	9.16864	8.36154	12.9286	9.90877	6.93161	8.25007	7.6882	5.01992	7.91951	2.48818	12.449	12.5436	6.11582	14.8081	9.69589	11.0714	13.2002	15.8726	11.0613	9.57148	15.5886	10.7037
ccRCC-65	1	10	M	63	M1	IV	3.25845	7.98391	8.73429	10.0627	8.66693	3.92448	12.0269	12.6261	12.3757	2.5045	10.155	10.1113	12.8828	7.95231	11.0557	16.2576	10.2791	6.67477	10.022	15.2679	15.905	8.06359	8.29724	13.1259	10.5274	9.24797	11.9555	7.89922	12.7387	7.87061	2.71651	10.2188	11.9254	8.14315	13.5407	8.64536	10.6443	13.02	8.75273	10.4948	11.9004	15.9771	12.2804
ccRCC-66	0	84	F	73	M1	IV	2.34072	6.76863	9.05896	11.4792	7.77512	6.23877	13.0516	12.4656	13.755	6.59304	9.82104	12.22	10.8912	10.253	9.18212	15.5381	12.9579	5.34588	10.7546	14.3492	14.5462	9.83709	10.9109	13.0557	10.7816	7.77728	9.28845	9.85123	13.5101	7.82762	6.41461	11.6866	11.9124	10.9026	14.3639	7.69563	10.9049	15.4581	13.9441	10.7834	12.3384	15.2696	13.9726
ccRCC-67	1	42	M	59	M0	I	2.38663	12.9704	10.5118	11.7116	8.14851	5.94901	11.3946	12.3887	14.6452	6.38086	10.3223	10.3401	13.0822	12.0618	9.98765	16.1288	14.7468	7.47674	9.90422	14.862	14.6121	8.81627	11.9061	11.581	13.5395	13.7983	13.1356	8.68057	13.7496	7.16334	9.84172	11.3817	13.3066	7.93217	12.981	7.54268	9.49937	14.2815	12.0286	10.6648	11.6365	15.7687	13.6583
ccRCC-68	0	88	M	69	M0	I	2.87148	9.17663	10.4482	11.9716	7.65174	6.13977	11.5996	13.1436	12.6105	6.75293	10.0039	14.4785	12.3792	10.5152	10.9035	15.616	13.6132	6.12987	8.73872	14.734	14.207	8.76125	11.4492	12.5112	12.8003	9.4293	10.7037	8.37943	13.4226	7.45934	8.68612	11.6046	11.5268	7.82964	15.4488	8.5535	10.4667	13.8335	14.5875	10.7078	12.7807	15.4402	14.4772
ccRCC-69	0	89	M	80	M0	I	3.5291	8.30805	9.806	11.3084	8.56756	5.98978	11.8106	12.2712	13.7579	8.00836	10.5237	14.4022	13.7391	12.691	9.3084	16.7339	12.804	9.04368	8.26668	14.6464	14.4108	6.36534	9.51101	13.9151	13.1239	10.9319	11.0257	7.3117	13.6063	9.21229	7.24755	11.4945	11.5675	11.8339	14.4197	7.46904	12.4028	14.3727	14.4863	10.4982	13.4895	15.4078	14.4625
ccRCC-70	1	18	M	70	M1	IV	2.37518	4.12167	6.98372	8.61791	7.71802	5.60011	12.2955	12.63	9.36594	4.22295	9.80438	8.46248	12.5143	6.41258	9.25489	16.0838	11.2356	2.29558	9.70627	13.7605	16.2897	7.76348	6.88434	12.127	10.3313	8.2934	9.30373	7.04084	11.9321	8.47696	4.69166	10.5046	12.2988	12.14	10.5557	7.17273	10.3244	15.5308	13.7652	10.434	10.5631	15.8236	12.5489
ccRCC-71	0	72	M	72	M0	I	3.07599	7.87258	8.7086	9.62957	7.83009	6.22195	12.6144	11.1626	13.2572	7.34309	9.36126	12.2666	11.0552	10.1727	11.0588	15.8451	13.3602	2.73898	9.89756	14.879	13.8288	8.07333	11.6921	11.183	9.3146	4.37245	7.02199	7.63826	13.5545	7.87494	10.5809	10.1959	12.9433	7.50515	13.3183	6.29182	7.83653	14.2499	10.8732	11.2965	10.7437	15.4402	13.8262
ccRCC-72	0	92	M	35	M0	I	3.17124	13.0007	9.49443	10.3152	8.01766	6.73764	12.0104	11.9363	14.6675	7.73939	10.6365	11.5009	11.0033	11.9277	12.7053	15.8793	13.5662	6.80461	10.6043	15.2407	13.9926	12.485	14.1528	12.5062	9.76256	6.10557	7.39681	7.14641	13.8439	9.23226	13.2711	11.6581	13.4188	7.87899	12.8855	7.00419	10.1506	14.7886	11.221	11.3938	11.084	15.032	13.457
ccRCC-73	0	88	M	56	M0	I	2.28333	9.18369	7.0846	9.48556	7.86931	6.88732	11.6839	11.6823	14.4177	6.19606	10.2416	13.6074	11.6622	10.109	11.0332	16.2102	13.8623	6.19958	11.4414	14.8751	14.8369	12.294	13.1768	12.6335	10.8626	9.11951	9.62761	6.80376	13.5445	8.14468	11.6449	10.8192	12.4949	8.77922	13.0763	6.89246	10.5853	15.8502	11.8781	10.741	10.2826	15.1606	13.9182
ccRCC-75	1	6	M	58	M1	IV	3.14013	6.84003	8.37472	9.14022	8.69219	7.35368	12.0849	12.2073	13.826	6.58215	10.2562	16.4166	12.5165	12.6089	9.20471	16.2742	11.7409	7.19209	10.1249	14.7435	14.9687	12.1156	8.82086	12.6151	11.7587	9.07511	9.28298	8.45522	12.6459	8.17708	5.787	9.74204	12.131	6.77151	15.2696	8.79329	10.7265	14.6831	14.479	10.5695	11.7307	15.8502	14.451
ccRCC-76	1	32	F	81	M1	IV	2.38028	13.1102	9.5651	10.3053	7.88894	6.98582	12.3649	11.5563	14.4177	6.46705	10.9472	10.1492	12.4232	11.0735	11.6018	15.9357	13.6181	5.97334	10.8894	14.4683	14.3903	10.9757	13.6928	12.6448	10.6607	9.74132	10.1003	7.02057	13.9676	7.69874	14.0783	10.0933	12.9608	11.7922	13.6453	6.22645	10.9386	15.0463	11.786	10.9427	11.1984	15.1365	14.0963
ccRCC-77	0	62	M	41	M0	I	2.46538	9.92798	10.3573	9.23309	7.96346	6.60941	12.5042	11.7304	14.1339	7.07378	9.33714	13.3527	10.574	10.9739	9.01018	15.5726	12.9659	4.94167	10.0853	14.8921	14.1133	11.8022	12.6331	13.172	10.0967	8.73156	9.72921	8.79872	13.5972	8.20439	9.02358	9.3641	12.2624	9.63984	13.6727	6.76466	11.0685	15.067	10.9542	10.7698	11.1618	15.3363	14.3522
ccRCC-78	0	87	F	70	M0	I	3.23659	10.345	10.239	9.75901	7.95403	7.60727	11.4831	11.1026	15.5686	8.17101	11.3081	8.41682	12.0087	13.2975	12.6064	15.4867	14.2354	3.32644	11.0457	14.4453	13.6308	12.0164	12.9345	13.5285	10.1154	3.59147	7.34258	5.56685	13.6985	7.89623	14.117	11.8369	13.4523	8.14618	14.8349	6.01641	11.6727	15.1474	11.1379	11.7201	11.4891	14.7838	14.434
ccRCC-79	0	89	M	35	M0	I	2.36526	9.17816	10.0202	11.014	7.71605	6.81381	13.0324	12.3661	12.4815	5.04211	10.173	11.743	12.052	9.61	9.18583	15.422	11.2067	4.93293	11.4076	13.8898	15.5249	12.1737	9.83998	12.6872	10.544	8.06841	10.3057	7.42516	12.7238	8.95149	9.4934	11.4052	12.356	10.3286	12.5543	7.5664	10.0187	15.5491	12.6993	10.5563	11.3672	15.5886	12.7731
ccRCC-80	0	100	M	70	M0	II	5.2342	11.4125	9.68213	10.4486	7.6594	5.40428	11.6591	11.742	11.1949	7.03489	10.4292	11.0617	12.2744	11.0631	11.4818	16.2103	14.0311	5.60241	8.6852	14.4971	13.7364	7.17153	11.6535	11.7674	11.9757	10.8629	10.5864	9.93773	13.4413	7.61272	9.70904	11.2607	13.4249	7.2074	13.5004	6.86905	8.93696	13.2893	13.7692	11.3479	8.55024	15.394	12.4435
ccRCC-81	1	43	M	73	M0	III	2.34312	6.00807	8.00976	8.01085	7.87115	6.53198	11.2771	11.4757	13.8946	2.49915	10.5066	13.1571	12.1897	13.3008	10.4817	16.3628	10.3203	8.34015	10.5125	14.7289	14.3774	8.5992	8.3413	12.3226	12.1703	10.1108	11.2729	8.18422	5.58263	7.41191	3.74049	10.6365	11.3911	5.14353	15.2696	9.28283	10.6129	13.2381	14.1197	11.9543	11.2502	16.0516	12.1006
ccRCC-82	0	103	M	53	M0	I	2.32263	10.7627	9.71736	10.0009	8.68053	6.91797	12.4602	11.7193	14.1061	6.53697	9.89277	11.8798	11.1283	9.06886	9.1177	15.3296	11.7739	5.53456	10.0406	13.878	14.2756	8.59636	9.94635	13.355	12.2794	12.1492	11.8047	8.30289	12.4586	7.51133	13.0047	10.4742	11.8146	11.8185	12.5859	7.66482	11.9716	15.0372	12.906	10.0036	11.6056	15.6488	14.2413
ccRCC-83	0	10	M	72	M0	I	4.42199	10.758	9.73181	10.0398	8.10044	6.10094	11.3132	11.5312	14.326	6.47657	11.4449	12.1857	11.3335	11.5384	11.3519	15.7093	14.3774	2.32094	9.63062	14.5717	13.8375	13.0516	14.6614	13.2958	8.34875	4.52577	7.27235	6.38296	12.5868	8.12723	8.9098	11.8397	12.8663	7.78179	13.4712	7.58317	12.4121	13.6741	10.0704	11.1443	10.3872	14.8705	13.7624
ccRCC-84	0	67	M	69	M0	I	3.45093	4.4052	11.2354	11.4027	8.28926	4.94724	11.0793	13.2799	15.2088	5.73496	10.3649	16.1205	13.3447	11.9254	8.53896	17.0592	12.4368	5.32205	8.74521	15.5615	14.7513	6.38774	9.72113	12.6677	12.2522	8.82338	10.3949	9.37549	11.2389	8.00406	7.51444	11.4638	12.9313	6.08545	14.3418	8.99837	10.0386	13.3416	14.0754	10.5747	12.1019	15.3029	12.32
ccRCC-85	0	111	F	73	M0	I	3.24124	8.71328	10.0584	12.577	7.9582	5.9983	11.3395	11.6722	15.0197	8.16328	10.544	9.20052	12.2417	12.0047	10.3043	16.5329	12.5718	7.76273	9.89668	15.1603	14.6878	6.72266	10.3165	12.5442	11.617	8.60586	9.7674	8.10895	14.6856	8.8864	6.20044	10.8058	11.8658	11.8202	14.0206	7.58946	10.6799	15.0098	13.2471	11.5018	13.285	15.7186	14.5568
ccRCC-86	0	113	F	74	M0	I	3.31221	10.7524	10.4203	11.731	7.92074	7.24454	11.9854	11.9889	13.7122	5.80068	10.3444	13.3804	11.0425	11.6056	10.5651	15.6576	12.8014	6.55194	10.7407	14.6398	14.1463	11.1409	12.7709	11.8157	10.4411	10.1291	10.9236	6.84845	13.6593	8.71642	11.087	11.918	12.66	8.98639	13.0926	6.64046	9.41765	15.027	12.6168	11.5563	12.5244	15.3129	13.9632
ccRCC-87	0	79	M	40	M0	I	2.39919	13.2222	10.5768	10.3112	8.11893	7.00119	12.4497	11.0983	15.1365	6.20633	9.61463	13.5651	11.0817	12.9826	10.7231	16.0706	12.9397	4.83682	10.3567	14.9303	13.3748	10.7258	10.5881	11.1726	11.7957	9.46779	10.6581	9.57562	13.7214	8.12416	11.1934	11.2836	12.1243	7.38442	13.8406	7.70842	8.78309	14.8678	11.12	10.8848	11.6261	14.9283	14.2181
ccRCC-88	0	96	M	64	M0	I	3.99557	14.0042	10.5981	11.1181	7.89698	6.62259	11.2469	11.9078	14.0491	6.5034	11.1747	13.5469	12.1008	11.8942	10.2278	15.9534	13.6375	8.167	9.83217	14.8552	13.6918	8.76593	10.4852	12.3758	11.4424	10.7268	11.2407	8.28561	13.3931	7.4824	12.8594	11.1162	11.8339	8.55108	14.8551	8.13552	10.2643	14.907	14.2379	11.3703	13.2224	14.9503	13.9022
ccRCC-89	0	117	M	59	M0	I	3.71515	10.5624	10.2527	9.86278	9.30592	5.94807	12.2121	12.7218	12.6288	7.10869	10.7129	13.4154	10.8616	10.538	11.0903	15.9197	13.0409	5.8386	9.78665	14.9569	13.9233	8.46988	12.6365	11.7611	10.5031	10.3002	10.3292	7.96683	13.9312	7.78177	9.52398	11.9768	12.6231	9.65363	13.9547	7.09142	9.37152	13.8623	10.0978	11.1317	11.4873	15.4611	13.8869
ccRCC-90	1	39	M	72	M0	I	3.83316	7.51898	11.0848	10.8305	9.61305	7.12395	11.1051	12.8147	13.8275	5.82972	10.0793	14.863	11.174	12.2175	10.322	17.047	11.569	7.85709	9.60436	15.1532	14.1854	7.60855	8.59262	12.9453	11.0375	7.88905	9.94717	9.46	14.3171	8.13928	9.07846	11.1839	12.8434	8.61131	14.915	9.0337	9.47241	13.7026	12.0867	11.2864	12.2385	15.7287	12.7438
ccRCC-91	1	63	M	67	M0	I	3.99597	3.00874	9.71548	11.5896	8.13006	6.15498	11.6718	13.4597	13.327	6.34949	10.2284	13.8232	12.676	12.5156	7.27103	16.3697	11.1424	4.65636	9.8051	14.5289	14.6025	5.46654	8.00505	12.7313	14.2191	13.6918	13.7886	8.46001	11.8205	8.28615	5.57497	11.1093	11.8232	10.3845	15.2088	8.69073	10.7001	14.5766	14.1885	10.9638	12.3573	15.8966	14.1599
ccRCC-92	0	122	M	59	M0	I	2.33262	8.7427	9.32002	10.131	7.93556	6.21047	12.9563	10.8585	14.7127	7.68277	10.6056	13.6037	11.1069	12.542	10.3963	15.9757	12.3573	3.1111	11.1029	15.0873	14.617	13.028	11.9561	11.7008	11.2639	8.85212	10.6699	8.68886	13.6121	7.88083	10.9552	10.64	12.0824	8.77575	12.8522	7.6286	9.10763	14.8954	13.2372	10.987	11.5047	15.5432	13.5465
ccRCC-93	0	122	M	60	M0	I	4.54484	11.3663	11.1914	11.8444	7.98853	5.85228	10.9887	11.6708	12.9251	6.43249	11.094	12.7203	11.3445	9.96539	10.9465	16.3119	13.826	5.15713	9.48806	15.2969	14.1799	12.0416	11.7437	11.2182	12.9632	12.585	13.1336	7.64984	12.2233	8.56758	8.71984	11.3725	12.8194	7.72618	12.8931	6.48506	8.35412	14.2432	10.6767	11.6591	9.16768	15.7252	12.85
ccRCC-94	1	16	M	69	M0	I	2.28412	6.88724	10.1608	9.81897	7.77682	6.01047	11.8554	11.1064	13.3992	7.16784	10.8373	13.7334	11.1037	10.7154	9.69207	16.3525	12.444	5.3531	9.88031	15.2825	15.3881	13.1172	11.946	13.2455	11.655	11.2368	10.6171	10.6319	13.7795	7.78007	5.75209	11.9315	11.9355	9.6302	14.3998	8.60434	10.8649	12.9397	12.3504	10.4458	10.8256	15.6708	12.6559
ccRCC-95	0	132	M	59	M0	I	2.31679	9.70165	7.77023	10.6672	9.03196	5.15779	11.2514	11.7236	12.7029	4.97459	9.80067	12.0087	11.5756	12.1404	9.36526	16.1772	13.0791	4.63319	10.2994	14.4801	15.464	9.93601	8.5765	13.5234	11.7405	9.54606	11.2404	9.52235	13.8157	7.8564	7.83343	10.9386	11.6473	12.4171	13.6424	7.99715	11.4412	14.9687	14.9608	10.5605	13.5948	15.9511	14.0531
ccRCC-96	0	131	M	52	M0	I	2.34493	7.79085	11.3856	11.4119	8.15429	5.78928	12.3159	12.783	14.0344	6.52036	10.4588	14.0954	12.8124	12.3015	8.48274	16.3219	11.9571	4.42469	9.47928	14.8763	14.5306	10.4654	9.46533	12.9021	13.2255	12.3875	12.9587	9.17113	13.2604	7.37342	6.75188	10.9846	11.7931	11.7218	14.5281	8.35619	10.0189	14.215	12.0145	10.9718	13.1551	15.5623	13.557
ccRCC-97	1	33	M	40	M1	IV	2.30656	6.99322	9.73042	11.7119	7.91639	6.6451	11.4175	11.6767	15.0843	7.11449	10.4955	11.8818	11.9051	11.8926	10.8192	15.7971	14.3191	2.83493	9.55096	14.5869	14.6779	11.8156	12.9803	11.0418	10.1834	4.34671	7.437	7.69734	12.8818	7.17474	8.45554	11.7511	11.8084	8.32847	13.285	6.7947	8.0001	14.2628	12.4	10.8912	12.1636	14.9283	13.4634
ccRCC-98	0	1	M	54	M0	I	3.70384	10.8702	8.20374	11.4179	7.77911	6.76065	12.4594	7.61209	13.2925	5.88633	10.8706	16.1657	11.3335	12.0277	13.3032	15.755	14.3171	6.37991	9.7822	13.8851	12.5466	10.4484	9.86006	12.2114	11.538	13.2789	10.4218	5.13407	4.50585	8.80077	7.9985	13.2082	14.6337	5.70185	12.454	10.1611	9.71635	12.6338	14.7463	13.7122	6.73791	13.8067	9.26274
ccRCC-99	0	111	F	60	M0	II	2.31514	9.41661	9.64061	10.9888	8.26062	5.89978	12.8922	12.3274	12.2161	5.30585	9.89097	12.3917	11.6586	10.1619	9.48541	15.4208	11.5724	4.78859	10.8706	14.0836	15.6708	12.9915	9.7188	12.8478	11.9442	11.123	12.2171	7.968	13.269	8.71993	7.41742	11.1159	11.7879	11.5678	13.7265	8.1102	10.5716	15.8849	13.9641	10.4095	12.0695	15.5686	14.5728
ccRCC-100	0	142	M	65	M0	I	2.32568	10.8671	9.15681	10.9201	9.02747	6.25137	13.3712	11.2405	14.8132	6.33934	11.0979	12.6751	12.4323	12.1286	11.3563	16.1868	13.6348	6.8387	10.0194	14.7854	14.617	12.2967	13.5996	13.1245	11.4157	10.0767	10.8017	8.89088	10.1024	8.19548	13.1973	10.6787	13.0703	6.55679	13.2997	7.19572	11.476	14.4067	12.9616	11.0096	11.3567	15.5822	13.169
ccRCC-102	0	142	M	53	M0	I	2.32606	8.04001	10.107	10.7901	8.4235	6.09361	11.5196	11.2437	15.3461	5.57474	10.2443	14.1225	11.8611	11.6483	10.1446	15.9897	11.8288	4.32615	9.96844	14.8902	14.7346	11.4976	10.7588	13.1605	10.646	8.31342	10.2258	9.71468	12.1492	8.58088	5.41714	11.0682	11.3667	6.52016	14.4965	8.62354	11.0828	14.7788	10.6977	11.263	12.2609	15.5623	12.5089
ccRCC-103	0	145	F	55	M0	I	3.21726	10.264	10.1242	9.55594	8.03509	6.60559	12.2501	11.0493	13.577	6.34717	10.0992	12.9992	11.0197	10.2155	10.3927	15.8111	12.1876	3.85505	11.1989	14.3229	14.2628	12.5236	13.5102	11.5414	11.3299	10.4126	10.1975	7.80189	13.4608	8.23357	8.04312	9.85469	12.3941	9.00998	13.8962	6.93252	8.28617	14.9373	12.5817	10.8309	11.7714	15.6488	13.9575
ccRCC-104	0	116	F	52	M0	I	2.62613	13.7079	9.67987	10.116	7.79772	6.64749	12.0652	11.2969	14.1799	6.1158	11.0456	10.0822	11.6904	10.2337	11.5013	15.9157	12.8318	7.48125	10.2463	14.3543	14.8248	11.7941	14.2166	11.808	10.9063	11.0375	11.1287	7.05646	14.1322	8.32866	11.8788	10.7359	12.8003	7.76292	13.4084	6.54995	9.10596	14.7932	13.0469	11.1625	12.2175	15.5308	13.4328
ccRCC-105	0	73	M	59	M0	I	3.03478	4.9535	10.1725	9.6846	7.86469	6.5024	12.0213	10.5857	13.4036	7.78558	11.2647	12.4407	12.0985	10.7099	11.3698	16.2443	13.5626	2.26281	10.1944	15.1561	13.7632	11.0042	12.9187	12.2592	11.2674	10.4169	10.5588	7.44672	13.2215	8.24043	9.32941	9.38522	13.19	8.82866	14.3526	5.89419	9.71298	14.8801	12.0561	11.8872	8.12931	15.4459	13.5407
ccRCC-106	1	63	M	58	M0	I	4.06746	7.51314	11.1002	10.838	8.64804	4.85458	10.2754	12.6565	13.8113	7.87928	9.51275	13.4973	12.0224	9.9404	9.19348	16.3901	11.7688	3.62547	10.9141	15.1886	13.9646	11.8921	10.0929	12.5487	12.9906	7.98321	10.1642	8.49082	13.9513	9.55264	5.2745	11.9493	11.1618	12.0287	14.395	9.24014	9.45935	15.343	12.6439	11.2209	12.8219	16.1303	13.5093
