# Supplementary material for: Construction of EMT related prognostic signature for kidney renal clear cell carcinoma, through integrating bulk and single-cell gene expression profiles
Source: Front Pharmacol. 2023 Nov 15;14:1302142. doi: 10.3389/fphar.2023.1302142 (PMC10684753; doi:10.3389/fphar.2023.1302142)
Supplement: Supplementary file 5 [file Table9.xlsx]

## Sheet: renalClearCell_cluster
Table S9-Information of annotation in single cell data
Barcode	Cluster
AAACCTGGTCAGAAGC-1-1	14
AAACCTGTCAGTTAGC-1-1	5
AAACGGGCACAGTCGC-1-1	2
AAACGGGTCCGTTGTC-1-1	3
AAACGGGTCGAATGCT-1-1	3
AAACGGGTCTACGAGT-1-1	2
AAAGATGAGTGTCCAT-1-1	2
AAAGATGTCGTGGTCG-1-1	13
AAAGTAGAGAAACCTA-1-1	3
AAATGCCCAAGCCCAC-1-1	2
AAATGCCCAGTGACAG-1-1	4
AAATGCCGTCACACGC-1-1	3
AAATGCCTCAGAGGTG-1-1	1
AAATGCCTCTTTACGT-1-1	3
AACACGTGTCTGATTG-1-1	5
AACACGTTCTTGACGA-1-1	6
AACCATGAGCGTCAAG-1-1	3
AACCGCGGTTGGAGGT-1-1	2
AACGTTGCAGCTGCAC-1-1	2
AACGTTGTCATAACCG-1-1	6
AACGTTGTCTTCTGGC-1-1	8
AACTCCCAGACAGACC-1-1	2
AACTCCCAGACCGGAT-1-1	3
AACTCCCTCCGCTGTT-1-1	2
AACTCCCTCTCTGTCG-1-1	9
AACTCTTGTAGGGTAC-1-1	3
AACTCTTGTTTGACTG-1-1	5
AACTGGTTCCGATATG-1-1	11
AACTTTCAGCTGAAAT-1-1	12
AACTTTCAGCTGTCTA-1-1	15
AACTTTCTCGTACCGG-1-1	2
AAGACCTAGCAGCGTA-1-1	2
AAGACCTAGCCTATGT-1-1	3
AAGACCTGTCTGCGGT-1-1	3
AAGACCTGTTATCGGT-1-1	15
AAGACCTTCCCAAGTA-1-1	3
AAGCCGCCAAGGTTCT-1-1	7
AAGCCGCCACAGGCCT-1-1	2
AAGCCGCGTCGGATCC-1-1	5
AAGCCGCTCAGGCCCA-1-1	3
AAGGAGCAGACTTGAA-1-1	3
AAGGAGCCAGGGTACA-1-1	3
AAGGAGCTCGACCAGC-1-1	2
AAGGAGCTCTGAGTGT-1-1	0
AAGGAGCTCTGTTGAG-1-1	11
AAGGCAGAGCCAGGAT-1-1	2
AAGGCAGAGGAGTTGC-1-1	3
AAGGCAGTCCGAACGC-1-1	3
AAGGTTCAGGAGCGAG-1-1	9
AAGGTTCCATGGATGG-1-1	2
AAGGTTCGTTACCGAT-1-1	9
AAGTCTGAGTACACCT-1-1	9
AAGTCTGAGTTCGCAT-1-1	3
AAGTCTGCACCAACCG-1-1	6
AAGTCTGCATATACGC-1-1	2
AAGTCTGGTCGGGTCT-1-1	12
AAGTCTGGTGTGCCTG-1-1	9
AATCCAGGTATATCCG-1-1	9
AATCGGTCAAGGACAC-1-1	9
AATCGGTGTTCCATGA-1-1	9
AATCGGTTCGGCATCG-1-1	8
ACACCAAAGAGTACAT-1-1	3
ACACCCTAGACCACGA-1-1	15
ACACCCTGTAAACACA-1-1	0
ACACCCTGTACGCACC-1-1	2
ACACCCTTCTCTGCTG-1-1	3
ACACCGGAGATGCGAC-1-1	0
ACACCGGTCAAACGGG-1-1	15
ACACCGGTCCATTCTA-1-1	3
ACACTGAAGGGATCTG-1-1	0
ACACTGAAGTGAAGTT-1-1	2
ACACTGAGTCTAGAGG-1-1	6
ACACTGATCAGTTGAC-1-1	3
ACAGCCGGTTCCGTCT-1-1	2
ACAGCCGGTTGGTTTG-1-1	3
ACAGCCGTCATCTGTT-1-1	5
ACATCAGAGGGTGTGT-1-1	3
ACATCAGCAAGCGATG-1-1	5
ACATCAGTCCACGTTC-1-1	5
ACATCAGTCCCTCTTT-1-1	3
ACATGGTGTAGAGGAA-1-1	3
ACATGGTTCGGAGCAA-1-1	2
ACCAGTAAGACAGAGA-1-1	3
ACCAGTAGTCGAATCT-1-1	5
ACCCACTAGGGCACTA-1-1	3
ACCGTAACAGGGATTG-1-1	3
ACCGTAAGTCAAAGCG-1-1	2
ACCTTTACAATGAAAC-1-1	3
ACCTTTATCAACACAC-1-1	2
ACCTTTATCTTAACCT-1-1	3
ACGAGCCCAAGTTGTC-1-1	2
ACGAGCCTCTTACCTA-1-1	15
ACGAGGACACAACGTT-1-1	9
ACGAGGATCAGCTTAG-1-1	3
ACGATACCAGGTTTCA-1-1	15
ACGATACCATAGGATA-1-1	1
ACGATGTTCTGCGACG-1-1	2
ACGCAGCAGAACAATC-1-1	2
ACGCAGCGTTTGTGTG-1-1	4
ACGCCAGAGCTAAGAT-1-1	6
ACGCCAGAGGAGCGTT-1-1	5
ACGCCAGAGGCAGGTT-1-1	2
ACGCCAGGTTATTCTC-1-1	6
ACGCCAGTCAAACCAC-1-1	13
ACGCCAGTCTACTATC-1-1	3
ACGCCGAAGGGCTCTC-1-1	8
ACGCCGAGTGTTCGAT-1-1	3
ACGGAGAAGCCCAACC-1-1	15
ACGGAGACAAGCGATG-1-1	3
ACGGAGACACAGCCCA-1-1	2
ACGGAGAGTATAATGG-1-1	9
ACGGCCACAAGTCTAC-1-1	3
ACGGCCAGTGGTAACG-1-1	5
ACGGGCTAGTGGTAAT-1-1	3
ACGGGCTGTATTACCG-1-1	3
ACGGGTCGTCTCGTTC-1-1	2
ACGGGTCGTGAAGGCT-1-1	3
ACGGGTCTCGCGGATC-1-1	0
ACGTCAAAGTGAATTG-1-1	12
ACTATCTGTAGGCATG-1-1	6
ACTATCTGTCTAGTCA-1-1	3
ACTATCTGTGTGACGA-1-1	9
ACTGAACAGACCTTTG-1-1	3
ACTGAACAGTTTCCTT-1-1	9
ACTGAACGTGTCAATC-1-1	3
ACTGAACTCTCAAACG-1-1	3
ACTGATGAGAATGTGT-1-1	3
ACTGATGGTCATTAGC-1-1	9
ACTGCTCAGAGTAATC-1-1	9
ACTGCTCAGGCAGGTT-1-1	9
ACTGCTCCAAAGCAAT-1-1	3
ACTGCTCCACCAGGCT-1-1	9
ACTGCTCGTTCGCTAA-1-1	15
ACTGCTCTCACGACTA-1-1	3
ACTGTCCAGCTGGAAC-1-1	2
ACTGTCCGTCCGAAGA-1-1	9
ACTGTCCTCATTTGGG-1-1	5
ACTTACTCAGTCGATT-1-1	3
ACTTACTCATCGGACC-1-1	3
ACTTACTCATGGTCAT-1-1	3
ACTTGTTAGATGCCTT-1-1	3
ACTTTCAGTATAGGGC-1-1	3
AGAATAGAGCTGAAAT-1-1	8
AGACGTTAGCAAATCA-1-1	3
AGACGTTGTTCACCTC-1-1	2
AGACGTTTCGGCCGAT-1-1	9
AGAGCGACACAGGCCT-1-1	12
AGAGCTTAGCCACTAT-1-1	3
AGAGCTTGTAAACGCG-1-1	6
AGAGTGGAGGCAAAGA-1-1	5
AGAGTGGAGTGTGGCA-1-1	2
AGAGTGGCAGTCAGAG-1-1	2
AGAGTGGCATAACCTG-1-1	15
AGATCTGAGGGTTTCT-1-1	13
AGATCTGTCGATCCCT-1-1	15
AGATTGCGTATCACCA-1-1	3
AGATTGCTCAAGAAGT-1-1	13
AGATTGCTCGTGACAT-1-1	8
AGCAGCCAGAGCAATT-1-1	8
AGCAGCCCACCAGGTC-1-1	3
AGCAGCCCACTGTTAG-1-1	12
AGCATACAGACCACGA-1-1	2
AGCATACAGCTAACAA-1-1	0
AGCATACAGGGTATCG-1-1	9
AGCATACGTAAGGGAA-1-1	2
AGCATACTCAGCTCTC-1-1	6
AGCCTAAAGGGATGGG-1-1	2
AGCCTAACATGGTCTA-1-1	3
AGCCTAAGTTACGCGC-1-1	2
AGCCTAATCACTTACT-1-1	15
AGCCTAATCTTCAACT-1-1	12
AGCGGTCCAATCTACG-1-1	15
AGCGGTCCACGAAAGC-1-1	12
AGCGTATCACGGCGTT-1-1	3
AGCGTATGTACTTCTT-1-1	3
AGCGTATTCCTGTAGA-1-1	9
AGCGTCGGTGAGTGAC-1-1	3
AGCTCCTTCCTCGCAT-1-1	2
AGCTCTCGTTAAGAAC-1-1	3
AGCTTGACACCAGGTC-1-1	11
AGGCCACAGCCCAACC-1-1	5
AGGCCACGTTGTCGCG-1-1	8
AGGCCACTCAACACTG-1-1	9
AGGCCGTCATTCACTT-1-1	4
AGGCCGTGTCTCCCTA-1-1	3
AGGCCGTTCCAAACAC-1-1	6
AGGTCATAGTTCGATC-1-1	5
AGGTCATTCGGCGCTA-1-1	9
AGGTCCGAGACAATAC-1-1	8
AGGTCCGTCTACGAGT-1-1	9
AGGTCCGTCTTTAGGG-1-1	12
AGTAGTCAGCTCCTTC-1-1	0
AGTAGTCGTGACGCCT-1-1	3
AGTCTTTAGGACCACA-1-1	2
AGTCTTTGTGTTCTTT-1-1	6
AGTCTTTTCGGAGCAA-1-1	7
AGTGAGGAGGTCGGAT-1-1	7
AGTGAGGCACCAGCAC-1-1	0
AGTGAGGGTGATGATA-1-1	0
AGTGTCAAGACGCAAC-1-1	2
AGTGTCAGTCCGTCAG-1-1	11
AGTGTCATCCTAAGTG-1-1	13
AGTTGGTAGTAGTGCG-1-1	2
AGTTGGTTCAAGATCC-1-1	15
AGTTGGTTCCTTTCGG-1-1	9
AGTTGGTTCGATGAGG-1-1	3
ATAACGCAGTGAAGTT-1-1	2
ATAACGCGTGCAGGTA-1-1	0
ATAACGCGTGCCTGGT-1-1	12
ATAAGAGTCAGTCCCT-1-1	3
ATAGACCGTAAGTGGC-1-1	5
ATAGACCTCGTCCGTT-1-1	15
ATCACGAAGCTACCGC-1-1	3
ATCACGATCCGTAGTA-1-1	3
ATCATCTAGCCACGCT-1-1	3
ATCATCTCAAAGTCAA-1-1	3
ATCATCTGTGTTGGGA-1-1	5
ATCATCTTCAGCTTAG-1-1	2
ATCCACCAGTGACTCT-1-1	6
ATCCACCGTCCAGTAT-1-1	6
ATCCACCGTCTTTCAT-1-1	6
ATCCACCGTTAAGAAC-1-1	2
ATCCACCTCTTCAACT-1-1	3
ATCCGAAAGAATTCCC-1-1	3
ATCCGAAAGACGACGT-1-1	3
ATCCGAATCGTTGCCT-1-1	5
ATCGAGTCACGGCCAT-1-1	6
ATCGAGTGTATAGGTA-1-1	6
ATCGAGTGTGAGGGAG-1-1	2
ATCGAGTTCTCGCATC-1-1	3
ATCTACTTCACCAGGC-1-1	2
ATCTGCCAGCACAGGT-1-1	3
ATCTGCCAGCAGCCTC-1-1	12
ATCTGCCCAAAGTCAA-1-1	7
ATCTGCCTCCTTTCTC-1-1	5
ATGAGGGCATCAGTCA-1-1	3
ATGAGGGTCCAAACTG-1-1	3
ATGCGATAGCCAGTTT-1-1	3
ATGCGATCAGTCACTA-1-1	8
ATGCGATCATCACGTA-1-1	4
ATGCGATTCAAACAAG-1-1	3
ATGGGAGGTTAAGGGC-1-1	5
ATGGGAGTCTGTTGAG-1-1	0
ATGTGTGAGAAACCGC-1-1	2
ATGTGTGGTGTGAATA-1-1	2
ATGTGTGTCGGCGCTA-1-1	4
ATTACTCAGTCCCACG-1-1	3
ATTACTCGTAGGCATG-1-1	6
ATTACTCTCGCCAAAT-1-1	12
ATTATCCAGACTGTAA-1-1	15
ATTATCCGTTACCAGT-1-1	3
ATTCTACAGCCAGGAT-1-1	3
ATTCTACAGTGTACTC-1-1	3
ATTGGTGGTTCCACTC-1-1	3
ATTTCTGAGAGCCCAA-1-1	12
ATTTCTGCATTCACTT-1-1	2
CAACCAAAGGTACTCT-1-1	3
CAACCAAAGTTTCCTT-1-1	0
CAACCTCAGGCAAAGA-1-1	3
CAACCTCGTGTAAGTA-1-1	8
CAACTAGCATTGAGCT-1-1	1
CAACTAGGTATGAATG-1-1	2
CAACTAGGTGGCCCTA-1-1	3
CAAGAAAAGGGCACTA-1-1	3
CAAGAAACACTTGGAT-1-1	3
CAAGATCAGGCCCTTG-1-1	3
CAAGATCGTTGTGGAG-1-1	5
CAAGGCCCATTGTGCA-1-1	3
CAAGGCCGTCGCCATG-1-1	3
CAAGTTGGTGATAAAC-1-1	2
CAAGTTGTCCATTCTA-1-1	9
CACAAACAGTGACATA-1-1	2
CACAAACCAGCATACT-1-1	2
CACACAAAGATGTCGG-1-1	2
CACACAAGTACGAAAT-1-1	3
CACACCTAGATGTGTA-1-1	3
CACACCTCACTTAAGC-1-1	0
CACACCTCATATGGTC-1-1	9
CACACCTTCAAACCGT-1-1	6
CACACCTTCAAAGACA-1-1	3
CACACTCGTTCCACAA-1-1	2
CACACTCTCGACGGAA-1-1	2
CACAGGCAGGCTATCT-1-1	9
CACAGGCCAACACCTA-1-1	3
CACAGGCCAGTGGGAT-1-1	3
CACAGGCTCACAGGCC-1-1	3
CACAGGCTCCAAACAC-1-1	3
CACAGTAAGCCTCGTG-1-1	2
CACAGTAGTCAGATAA-1-1	2
CACAGTAGTCGGCTCA-1-1	6
CACAGTATCCAGAGGA-1-1	7
CACATAGCAGCCTATA-1-1	9
CACATAGGTGTGAAAT-1-1	6
CACATTTAGTCCCACG-1-1	3
CACATTTCACCCATGG-1-1	3
CACATTTCAGTCCTTC-1-1	3
CACATTTGTCTCCATC-1-1	11
CACCACTCAAAGGTGC-1-1	15
CACCAGGAGCACCGCT-1-1	3
CACCAGGCATCACGAT-1-1	3
CACCAGGTCTTGTACT-1-1	0
CACCTTGAGGACTGGT-1-1	3
CACCTTGCACTATCTT-1-1	5
CACCTTGTCACAGGCC-1-1	3
CACTCCACACGTTGGC-1-1	6
CACTCCAGTTAGTGGG-1-1	9
CAGAATCAGCCGCCTA-1-1	6
CAGAATCCACCGGAAA-1-1	0
CAGAATCGTCTAGTCA-1-1	6
CAGAGAGCACATTAGC-1-1	2
CAGATCAAGAGATGAG-1-1	9
CAGATCAAGCACAGGT-1-1	0
CAGATCACAAAGGTGC-1-1	2
CAGATCACAAGTCTGT-1-1	5
CAGATCACAAGTTGTC-1-1	15
CAGATCACATATGAGA-1-1	3
CAGCAGCAGCGGCTTC-1-1	6
CAGCAGCAGCTAACAA-1-1	2
CAGCAGCCACTAAGTC-1-1	2
CAGCAGCTCTCGAGTA-1-1	0
CAGCATACAACTGCGC-1-1	6
CAGCATAGTCCAAGTT-1-1	2
CAGCGACCATCTCCCA-1-1	3
CAGCGACTCCTTTCGG-1-1	9
CAGCGACTCGAACTGT-1-1	1
CAGCTAACAGCTGGCT-1-1	0
CAGCTAAGTTATCCGA-1-1	14
CAGCTAATCAATCACG-1-1	6
CAGCTGGTCACATGCA-1-1	0
CAGGTGCAGAAAGTGG-1-1	0
CAGGTGCAGAGACTTA-1-1	8
CAGGTGCCAAGTCTGT-1-1	0
CAGTAACGTACAGTTC-1-1	15
CAGTAACTCATCTGTT-1-1	3
CATATGGAGGGCATGT-1-1	3
CATATGGGTTACAGAA-1-1	6
CATATGGTCAGTGTTG-1-1	3
CATATTCAGGCGTACA-1-1	2
CATATTCTCGTTTATC-1-1	0
CATCAGACAATCAGAA-1-1	15
CATCAGACATAGAAAC-1-1	6
CATCAGATCAGCTGGC-1-1	12
CATCAGATCCGCATAA-1-1	3
CATCCACCAGGGTACA-1-1	3
CATCCACGTCGTTGTA-1-1	3
CATCCACTCTGTTTGT-1-1	2
CATCGAACAGTATGCT-1-1	8
CATGACATCAGTTTGG-1-1	13
CATGCCTCATACAGCT-1-1	3
CATGCCTCATTACCTT-1-1	3
CATGGCGAGCTCTCGG-1-1	2
CATGGCGTCAGGTTCA-1-1	2
CATGGCGTCCACTGGG-1-1	3
CATTATCAGTAGTGCG-1-1	3
CATTATCAGTCCTCCT-1-1	11
CATTATCCAATCGGTT-1-1	2
CATTCGCCAGTTTACG-1-1	5
CATTCGCGTGTTCTTT-1-1	13
CCAATCCGTCTGATTG-1-1	15
CCACCTACATAAAGGT-1-1	5
CCACCTAGTACCAGTT-1-1	5
CCACCTAGTACCCAAT-1-1	0
CCACCTATCTGATACG-1-1	3
CCACCTATCTTAGAGC-1-1	2
CCACGGAAGATATACG-1-1	0
CCACGGACACATTAGC-1-1	2
CCACGGATCAGTTCGA-1-1	2
CCACTACAGACCGGAT-1-1	2
CCACTACAGCGTAATA-1-1	6
CCACTACGTGAGTATA-1-1	9
CCAGCGAAGAACAATC-1-1	3
CCAGCGAAGCTGATAA-1-1	0
CCAGCGACACACCGAC-1-1	2
CCAGCGATCGCACTCT-1-1	8
CCATGTCGTACCGGCT-1-1	6
CCATGTCGTTCGGGCT-1-1	3
CCATGTCTCGTCCGTT-1-1	8
CCATGTCTCTACTATC-1-1	15
CCATTCGAGTAAGTAC-1-1	3
CCATTCGCACAAGTAA-1-1	3
CCATTCGCATGCAACT-1-1	6
CCCAATCCATTTGCTT-1-1	3
CCCAGTTAGCACACAG-1-1	5
CCCAGTTAGTGTACGG-1-1	2
CCCAGTTGTGACAAAT-1-1	10
CCCAGTTTCACTCTTA-1-1	2
CCCATACAGTAACCCT-1-1	5
CCCTCCTTCCGAATGT-1-1	7
CCGGGATAGGATGTAT-1-1	3
CCGGGATTCATCATTC-1-1	3
CCGGTAGGTCAGTGGA-1-1	3
CCGTACTCATAAAGGT-1-1	3
CCGTGGAGTGCATCTA-1-1	3
CCGTGGATCCATTCTA-1-1	4
CCGTGGATCCTAGTGA-1-1	2
CCGTGGATCTCGTATT-1-1	15
CCGTTCACAGGTCTCG-1-1	8
CCTAAAGCAAGGGTCA-1-1	15
CCTAAAGGTCGAACAG-1-1	3
CCTAAAGTCTTCCTTC-1-1	2
CCTACACCACGGTTTA-1-1	9
CCTACACGTCATCCCT-1-1	2
CCTACCAAGTGGTCCC-1-1	3
CCTACCACACACCGCA-1-1	3
CCTACCAGTGGTAACG-1-1	2
CCTCAGTCACCAGTTA-1-1	2
CCTCAGTCACGAAACG-1-1	15
CCTCAGTGTCATTAGC-1-1	0
CCTCTGAAGCCTATGT-1-1	2
CCTCTGACACCCATGG-1-1	6
CCTCTGACATCCTTGC-1-1	2
CCTTACGCACATCCAA-1-1	3
CCTTCCCAGTACACCT-1-1	6
CCTTCCCGTCTGATCA-1-1	2
CCTTCGAGTAAACACA-1-1	3
CCTTCGAGTTAAGTAG-1-1	2
CCTTTCTAGCTGCGAA-1-1	2
CCTTTCTGTGCACTTA-1-1	0
CCTTTCTGTTCTGGTA-1-1	6
CCTTTCTTCATGCAAC-1-1	2
CGAACATAGGGTCGAT-1-1	5
CGAACATCAGGCGATA-1-1	6
CGAACATGTTGCGCAC-1-1	3
CGAATGTAGGATGTAT-1-1	3
CGAATGTCAATGAAAC-1-1	6
CGAATGTCAGACAGGT-1-1	15
CGAATGTGTAGCGTAG-1-1	2
CGAATGTGTTACTGAC-1-1	3
CGACCTTAGCGTGAAC-1-1	13
CGACCTTAGGCAATTA-1-1	8
CGACCTTAGGTTACCT-1-1	4
CGACCTTCAGTGACAG-1-1	0
CGACCTTGTACAGCAG-1-1	3
CGACCTTGTACGCACC-1-1	6
CGACTTCAGACAAGCC-1-1	12
CGACTTCAGTCAAGGC-1-1	2
CGACTTCAGTCCGGTC-1-1	0
CGACTTCCACACCGAC-1-1	2
CGACTTCCACATCTTT-1-1	2
CGACTTCCACATTTCT-1-1	3
CGACTTCGTTGTGGAG-1-1	3
CGAGAAGAGCAGGCTA-1-1	3
CGAGAAGCACAGGCCT-1-1	12
CGAGAAGTCGACAGCC-1-1	8
CGAGAAGTCTCTTGAT-1-1	2
CGAGCACCAAGGTTTC-1-1	13
CGAGCACTCGGCGCTA-1-1	2
CGAGCACTCTCGATGA-1-1	2
CGAGCACTCTGCTTGC-1-1	0
CGAGCACTCTTGAGAC-1-1	2
CGAGCCACAGCTGTAT-1-1	3
CGATCGGGTATAGGGC-1-1	3
CGATCGGGTGACCAAG-1-1	2
CGATGGCGTCGGATCC-1-1	9
CGATGGCGTTGATTCG-1-1	2
CGATGTAAGGTGACCA-1-1	3
CGATGTACACGTCTCT-1-1	3
CGATGTACAGGAATGC-1-1	9
CGATGTACATATGGTC-1-1	2
CGATTGACAGGGAGAG-1-1	11
CGATTGAGTGGGTCAA-1-1	2
CGCCAAGAGCAATCTC-1-1	3
CGCCAAGCATGCCACG-1-1	3
CGCGGTACATCTATGG-1-1	3
CGCGTTTAGCATCATC-1-1	6
CGCGTTTAGGAACTGC-1-1	3
CGCGTTTCATGGATGG-1-1	3
CGCGTTTGTCACACGC-1-1	9
CGCGTTTGTCCAACTA-1-1	15
CGCGTTTTCCCTAACC-1-1	3
CGCGTTTTCTTGTATC-1-1	9
CGCTATCAGACACGAC-1-1	2
CGCTATCAGATACACA-1-1	3
CGCTATCGTCAAAGCG-1-1	3
CGCTATCGTTCGAATC-1-1	6
CGCTATCTCCGTTGCT-1-1	3
CGCTGGAAGCTCCTTC-1-1	5
CGCTGGAGTACGCACC-1-1	3
CGCTGGAGTCTGATCA-1-1	2
CGCTGGATCACCGGGT-1-1	3
CGCTTCAGTGCAGTAG-1-1	6
CGGACGTAGTGGTCCC-1-1	3
CGGACTGGTTATGTGC-1-1	3
CGGAGCTCATAACCTG-1-1	14
CGGAGCTTCGGAAATA-1-1	2
CGGAGTCCACTCAGGC-1-1	2
CGGAGTCCATCGACGC-1-1	12
CGGAGTCGTCAGTGGA-1-1	0
CGGAGTCGTGTGCGTC-1-1	3
CGGAGTCTCGCACTCT-1-1	2
CGGCTAGCAATGGAGC-1-1	9
CGGCTAGCATTACGAC-1-1	2
CGGCTAGGTTCTCATT-1-1	3
CGGGTCAAGAGATGAG-1-1	5
CGGGTCAAGTGTACTC-1-1	6
CGGGTCACATTTGCCC-1-1	3
CGGGTCAGTACAGTGG-1-1	6
CGGGTCAGTACCGTAT-1-1	3
CGGGTCATCTCGTTTA-1-1	9
CGGTTAACAGCTCCGA-1-1	0
CGGTTAAGTATATCCG-1-1	12
CGTAGCGCAGCTCGCA-1-1	3
CGTAGCGGTTGGTGGA-1-1	2
CGTAGCGTCATGCATG-1-1	2
CGTAGGCGTAAACCTC-1-1	3
CGTAGGCGTCTCGTTC-1-1	9
CGTCACTCATTGGGCC-1-1	3
CGTCACTGTCTTGCGG-1-1	5
CGTCACTTCTGCGACG-1-1	9
CGTCAGGGTAAGGGCT-1-1	9
CGTCCATCACCAACCG-1-1	13
CGTCCATGTTTCGCTC-1-1	8
CGTCCATTCGGAGGTA-1-1	6
CGTCTACCAAACCCAT-1-1	9
CGTCTACCAACTGGCC-1-1	6
CGTCTACGTCCGTCAG-1-1	2
CGTGAGCCAAGTTCTG-1-1	3
CGTGAGCTCACAGGCC-1-1	3
CGTGTCTCAGTCGTGC-1-1	2
CGTGTCTTCAGGCCCA-1-1	3
CGTTAGACACGTCAGC-1-1	2
CGTTCTGGTAAGGATT-1-1	3
CGTTGGGAGTGGGCTA-1-1	8
CGTTGGGGTGATGTGG-1-1	9
CTAACTTAGACCGGAT-1-1	12
CTAACTTCATGTTGAC-1-1	3
CTAACTTGTTTGGGCC-1-1	0
CTAAGACCAAAGCGGT-1-1	3
CTAAGACTCCTACAGA-1-1	2
CTAATGGAGGGATGGG-1-1	9
CTAATGGCATGATCCA-1-1	3
CTACACCCACTTACGA-1-1	3
CTACACCTCTTGTTTG-1-1	8
CTACATTGTCTAGCGC-1-1	15
CTACATTTCCGTAGTA-1-1	3
CTACCCAAGACTAGAT-1-1	6
CTACCCACATGGGACA-1-1	15
CTACCCAGTTAAGGGC-1-1	3
CTACGTCAGACTACAA-1-1	6
CTACGTCCAGACTCGC-1-1	3
CTACGTCCAGCGTAAG-1-1	0
CTACGTCGTTGAGTTC-1-1	6
CTAGAGTAGATAGTCA-1-1	12
CTAGAGTGTTCTGTTT-1-1	2
CTAGAGTTCCTGCTTG-1-1	2
CTAGCCTCAATGGAAT-1-1	6
CTAGCCTTCCAGTATG-1-1	5
CTAGCCTTCTCATTCA-1-1	6
CTAGTGAGTCATCCCT-1-1	3
CTCACACAGAGTCTGG-1-1	3
CTCACACAGTTGCAGG-1-1	13
CTCAGAAAGTACGTAA-1-1	0
CTCAGAAGTAAACACA-1-1	2
CTCAGAAGTTGAGGTG-1-1	3
CTCAGAATCATCGATG-1-1	9
CTCAGAATCGATAGAA-1-1	9
CTCATTAAGATCCGAG-1-1	3
CTCATTAAGCATGGCA-1-1	3
CTCATTAGTCAGAGGT-1-1	3
CTCCTAGTCAACTCTT-1-1	9
CTCCTAGTCAGTGCAT-1-1	0
CTCGAAACACAGGCCT-1-1	2
CTCGAAACAGCAGTTT-1-1	15
CTCGAGGAGACCGGAT-1-1	3
CTCGAGGCACGAGAGT-1-1	3
CTCGAGGGTACTTCTT-1-1	11
CTCGAGGTCGGCGCTA-1-1	15
CTCGGAGAGGGCTTGA-1-1	2
CTCGGAGCAATCCGAT-1-1	12
CTCGGAGGTAAGTTCC-1-1	12
CTCGGAGGTTCAGCGC-1-1	3
CTCGGGAAGACAAAGG-1-1	3
CTCGGGACAGCGTAAG-1-1	2
CTCGTACCATGACGGA-1-1	3
CTCGTCAAGCTGTTCA-1-1	2
CTCGTCAAGCTTTGGT-1-1	3
CTCGTCAGTACGAAAT-1-1	3
CTCGTCAGTTGATTCG-1-1	8
CTCGTCATCATGGTCA-1-1	3
CTCTAATAGGGTCGAT-1-1	2
CTCTAATGTTTAAGCC-1-1	0
CTCTAATTCCCTTGCA-1-1	9
CTCTACGGTAGCACGA-1-1	0
CTCTACGGTTCTGGTA-1-1	1
CTCTACGGTTGGGACA-1-1	8
CTCTGGTCAAACCTAC-1-1	3
CTCTGGTCACTATCTT-1-1	3
CTCTGGTCATTGGGCC-1-1	3
CTCTGGTTCTGGCGAC-1-1	3
CTGAAACAGACCTAGG-1-1	3
CTGAAACAGGGAAACA-1-1	15
CTGAAACAGTACGATA-1-1	3
CTGAAACCATACAGCT-1-1	6
CTGAAACCATATACGC-1-1	9
CTGAAGTAGAGCTTCT-1-1	3
CTGAAGTCAAGTCTGT-1-1	2
CTGATAGGTAAGAGGA-1-1	8
CTGATAGGTCGAACAG-1-1	6
CTGATAGTCAGCTCGG-1-1	6
CTGATCCAGTGACTCT-1-1	2
CTGATCCCACCAACCG-1-1	2
CTGATCCGTCAAAGCG-1-1	8
CTGATCCTCAGCAACT-1-1	3
CTGATCCTCTCGAGTA-1-1	3
CTGCCTAGTCTCCACT-1-1	15
CTGCGGAAGGACACCA-1-1	2
CTGCTGTGTTCCCTTG-1-1	6
CTGCTGTTCAAAGACA-1-1	3
CTGTGCTAGACTCGGA-1-1	3
CTGTGCTGTAGCCTCG-1-1	14
CTGTGCTTCTACTCAT-1-1	3
CTGTTTACAGATGGGT-1-1	15
CTGTTTAGTGAGGCTA-1-1	3
CTGTTTAGTTCGAATC-1-1	3
CTGTTTATCGCGATCG-1-1	0
CTTAACTAGAATTGTG-1-1	2
CTTAACTCATGTTGAC-1-1	3
CTTACCGAGTGTGGCA-1-1	3
CTTACCGCATGCAATC-1-1	3
CTTAGGACACGAAATA-1-1	3
CTTAGGACACGAAGCA-1-1	2
CTTAGGAGTGTAAGTA-1-1	2
CTTCTCTAGACTAAGT-1-1	3
CTTCTCTCACAGCGTC-1-1	3
CTTCTCTGTTCAGACT-1-1	15
CTTCTCTTCGCGATCG-1-1	6
CTTGGCTAGTTGTAGA-1-1	12
CTTGGCTCACCACGTG-1-1	15
CTTTGCGAGATCCCGC-1-1	2
CTTTGCGAGCGTAATA-1-1	0
CTTTGCGCAAGCGATG-1-1	15
GAAACTCCAGCCTGTG-1-1	15
GAAACTCGTTACGGAG-1-1	3
GAAACTCGTTGGTAAA-1-1	15
GAAATGATCTCAAACG-1-1	3
GAACATCGTCGCATCG-1-1	2
GAACCTAGTCGGCACT-1-1	15
GAACGGAAGAAGATTC-1-1	6
GAACGGACAAATACAG-1-1	3
GAACGGATCAAGAAGT-1-1	2
GAACGGATCCAAACTG-1-1	5
GAACGGATCCTTCAAT-1-1	6
GAACGGATCGCCTGTT-1-1	0
GAAGCAGAGCGTGAGT-1-1	15
GAAGCAGCAATCACAC-1-1	3
GAATGAACACTAGTAC-1-1	8
GACACGCAGATCCCGC-1-1	2
GACACGCAGCGTTGCC-1-1	6
GACACGCTCGTCACGG-1-1	5
GACAGAGAGCACCGCT-1-1	13
GACAGAGCAATAGAGT-1-1	9
GACCAATCATGCGCAC-1-1	9
GACCAATTCACCGTAA-1-1	8
GACCAATTCCCATTTA-1-1	3
GACCTGGAGCAGGCTA-1-1	2
GACCTGGAGTGAAGAG-1-1	2
GACGCGTGTCGAGTTT-1-1	2
GACGCGTTCATTTGGG-1-1	15
GACGGCTAGCTAGTGG-1-1	2
GACGGCTGTCATGCAT-1-1	6
GACGTGCCAAATACAG-1-1	3
GACGTGCCAAGTACCT-1-1	3
GACGTGCCACGCATCG-1-1	12
GACGTGCGTTACGGAG-1-1	15
GACGTGCTCTGTCTCG-1-1	8
GACTAACCAGACAGGT-1-1	11
GACTACACACCGCTAG-1-1	6
GACTACAGTAGTACCT-1-1	2
GACTACATCTCGATGA-1-1	3
GACTGCGCAGGACCCT-1-1	3
GAGCAGAAGCAGCGTA-1-1	9
GAGCAGATCGCTTGTC-1-1	8
GAGGTGAAGACAAGCC-1-1	2
GAGGTGAAGCAACGGT-1-1	3
GAGGTGACAGTAGAGC-1-1	9
GAGTCCGCAGTCGTGC-1-1	2
GAGTCCGGTGCACTTA-1-1	6
GAGTCCGTCAGGATCT-1-1	6
GATCAGTCAAGCTGGA-1-1	3
GATCAGTCACGAAACG-1-1	8
GATCAGTGTCTTGCGG-1-1	0
GATCGATGTAATCGTC-1-1	2
GATCGATGTTCCGGCA-1-1	3
GATCGCGAGCCTCGTG-1-1	3
GATCGCGCAAGTAGTA-1-1	8
GATCTAGCACGACGAA-1-1	0
GATGAAACAGTCAGCC-1-1	15
GATGAGGAGGCTCTTA-1-1	8
GATGAGGAGTGTACGG-1-1	3
GATGAGGCATAGACTC-1-1	3
GATGCTACACAGACTT-1-1	3
GATGCTACAGGTGCCT-1-1	3
GATTCAGGTACCGTTA-1-1	5
GATTCAGGTGAAATCA-1-1	3
GATTCAGTCTATCGCC-1-1	8
GCAAACTGTGCTAGCC-1-1	12
GCAAACTTCGGTGTCG-1-1	3
GCACATAAGGGATACC-1-1	3
GCACATACAATGGTCT-1-1	2
GCACATAGTGCGGTAA-1-1	3
GCACATATCTGTCCGT-1-1	0
GCACTCTAGTACATGA-1-1	3
GCACTCTCACGAAATA-1-1	2
GCACTCTGTGACGCCT-1-1	2
GCAGCCACACAGCCCA-1-1	8
GCAGCCACACCGAATT-1-1	9
GCAGCCAGTTACGACT-1-1	3
GCAGCCATCAAACGGG-1-1	2
GCAGCCATCCCAAGTA-1-1	2
GCAGTTATCTTCATGT-1-1	7
GCATACAGTACAGACG-1-1	3
GCATACATCCTCAATT-1-1	9
GCATGATAGTGCCATT-1-1	3
GCATGATAGTTGTAGA-1-1	2
GCATGATCACAAGCCC-1-1	5
GCATGTAGTGGTACAG-1-1	6
GCATGTATCCTTTACA-1-1	3
GCCAAATAGTACGTTC-1-1	3
GCCAAATGTACACCGC-1-1	0
GCCAAATTCCACGCAG-1-1	3
GCCTCTATCTGCTTGC-1-1	2
GCGACCAAGTTAACGA-1-1	9
GCGACCACATGTCGAT-1-1	2
GCGAGAACAGCCACCA-1-1	3
GCGCAACAGAATTCCC-1-1	3
GCGCAACGTAACGCGA-1-1	0
GCGCAGTCATTCGACA-1-1	6
GCGCAGTTCGATAGAA-1-1	9
GCGCCAACACCCAGTG-1-1	19
GCGCCAACAGTATGCT-1-1	3
GCGCCAAGTGTTCTTT-1-1	11
GCGCCAAGTTCCTCCA-1-1	3
GCGCCAATCACTCCTG-1-1	6
GCGCGATCAGTCCTTC-1-1	1
GCGGGTTTCATGCAAC-1-1	15
GCGGGTTTCTGCCCTA-1-1	2
GCTCCTACATGGAATA-1-1	0
GCTCCTATCCGCGCAA-1-1	13
GCTCCTATCTTGGGTA-1-1	3
GCTCTGTCAGGAACGT-1-1	9
GCTGCAGCAGTGACAG-1-1	6
GCTGCAGGTCGAGTTT-1-1	6
GCTGCGAAGAATAGGG-1-1	8
GCTGCGAGTTGCGTTA-1-1	2
GCTGCGAGTTTAAGCC-1-1	9
GCTGCGATCGCGTTTC-1-1	3
GCTGCGATCTGTCTCG-1-1	4
GCTGCGATCTTCAACT-1-1	3
GCTGCTTTCAATCTCT-1-1	3
GCTGCTTTCTCCGGTT-1-1	13
GCTGCTTTCTTGTACT-1-1	9
GCTGGGTAGAGTGACC-1-1	5
GCTGGGTTCAGGCCCA-1-1	6
GCTTCCATCTTGCCGT-1-1	3
GCTTGAAAGCGGCTTC-1-1	2
GCTTGAAGTGTCGCTG-1-1	3
GCTTGAATCCTCAACC-1-1	3
GGAAAGCAGAAGGTGA-1-1	13
GGAAAGCAGACGCACA-1-1	2
GGAAAGCCACGTCAGC-1-1	2
GGAAAGCTCCCAAGTA-1-1	3
GGAAAGCTCCCTGACT-1-1	2
GGAACTTTCTATGTGG-1-1	6
GGAATAACATGACGGA-1-1	9
GGAATAATCACTGGGC-1-1	3
GGACAAGAGTAGCCGA-1-1	15
GGACAGAAGGATGTAT-1-1	12
GGACAGAAGGGTTCCC-1-1	3
GGACAGAGTATTAGCC-1-1	2
GGACATTCAGATGGGT-1-1	3
GGACATTGTTACCAGT-1-1	3
GGACGTCAGACACGAC-1-1	3
GGACGTCAGCAGCGTA-1-1	3
GGACGTCAGCTTTGGT-1-1	3
GGACGTCAGTATCTCG-1-1	3
GGACGTCTCGTCTGAA-1-1	9
GGAGCAATCGTGGACC-1-1	2
GGATTACCAATGGACG-1-1	6
GGATTACGTTCCCTTG-1-1	3
GGCAATTAGACAGAGA-1-1	6
GGCAATTAGATTACCC-1-1	3
GGCAATTAGGTGCAAC-1-1	15
GGCAATTCATAAAGGT-1-1	3
GGCAATTGTTATCGGT-1-1	12
GGCAATTTCTCTGTCG-1-1	3
GGCGACTAGATGCCAG-1-1	5
GGCGACTAGCCAGTAG-1-1	15
GGCGACTAGTTACCCA-1-1	3
GGCGACTCAAGTACCT-1-1	6
GGCGACTCATCCGTGG-1-1	7
GGCGACTGTACAAGTA-1-1	3
GGCGACTGTGTCAATC-1-1	3
GGCGTGTCATCACGTA-1-1	3
GGCGTGTTCTAACTGG-1-1	6
GGCTCGACACCGAAAG-1-1	4
GGCTCGACAGGTTTCA-1-1	2
GGCTCGAGTGTGAATA-1-1	5
GGCTGGTAGACGCAAC-1-1	3
GGCTGGTCACTGTGTA-1-1	0
GGGAATGCACACAGAG-1-1	15
GGGAATGTCAGGATCT-1-1	6
GGGACCTAGGCTAGGT-1-1	3
GGGACCTCATCATCCC-1-1	3
GGGATGACAGTGAGTG-1-1	2
GGGATGACATCAGTAC-1-1	3
GGGATGACATGGTCAT-1-1	3
GGGATGATCGACGGAA-1-1	9
GGGCACTAGGCCGAAT-1-1	2
GGGCACTCATATACCG-1-1	6
GGGCACTCATTATCTC-1-1	15
GGGCACTTCGAGGTAG-1-1	15
GGGCACTTCGGTCCGA-1-1	8
GGGCATCCAGCTATTG-1-1	3
GGGCATCGTGACCAAG-1-1	6
GGGTCTGCATAGACTC-1-1	3
GGGTCTGGTGTTTGGT-1-1	9
GGGTCTGTCGAGAACG-1-1	3
GGGTTGCAGACTAGGC-1-1	13
GGGTTGCCAGCTGCAC-1-1	5
GGGTTGCTCGACAGCC-1-1	2
GGTATTGCATTCTTAC-1-1	15
GGTGTTAGTCCAGTGC-1-1	6
GTAACGTGTTTCCACC-1-1	8
GTAACGTTCAACACCA-1-1	2
GTAACTGTCAGTGCAT-1-1	3
GTACGTAAGATGCGAC-1-1	4
GTACGTAGTCAGTGGA-1-1	3
GTACTCCTCACAGGCC-1-1	3
GTACTTTAGGAGTCTG-1-1	2
GTACTTTAGGTGCTAG-1-1	9
GTACTTTGTTCGTCTC-1-1	9
GTACTTTTCAAGATCC-1-1	2
GTACTTTTCTCGTTTA-1-1	15
GTACTTTTCTTCGGTC-1-1	15
GTAGGCCGTACAAGTA-1-1	3
GTAGTCACATCTCGCT-1-1	15
GTAGTCATCCCTTGCA-1-1	3
GTATCTTTCGAGCCCA-1-1	5
GTATTCTCACTCGACG-1-1	5
GTATTCTCAGATGGGT-1-1	3
GTATTCTGTCCTCCAT-1-1	8
GTATTCTGTGGTCCGT-1-1	15
GTATTCTTCCTCGCAT-1-1	0
GTATTCTTCTTCATGT-1-1	2
GTCAAGTTCATGTGGT-1-1	8
GTCACAATCCACGCAG-1-1	2
GTCACAATCTCGTATT-1-1	2
GTCACGGCATATGAGA-1-1	5
GTCACGGCATCCGTGG-1-1	3
GTCATTTAGGTTACCT-1-1	2
GTCATTTCACGTGAGA-1-1	6
GTCGGGTAGAACTCGG-1-1	2
GTCGGGTCAAGTCTAC-1-1	2
GTCGTAAAGTTGCAGG-1-1	2
GTCGTAATCGGAGCAA-1-1	2
GTCTCGTCACCGATAT-1-1	3
GTCTCGTCATCACGAT-1-1	6
GTCTTCGCAGCCTTGG-1-1	2
GTCTTCGCATGCAACT-1-1	0
GTCTTCGTCTGACCTC-1-1	1
GTGAAGGTCGCTTGTC-1-1	15
GTGAAGGTCGTCTGAA-1-1	2
GTGCAGCTCGGCTACG-1-1	9
GTGCATATCAACCATG-1-1	2
GTGCATATCTAACTCT-1-1	6
GTGCGGTGTTCTGTTT-1-1	3
GTGCGGTTCGTTACGA-1-1	2
GTGCTTCGTTTGACTG-1-1	3
GTGCTTCTCACATGCA-1-1	6
GTGCTTCTCAGATAAG-1-1	5
GTGGGTCTCAGTCCCT-1-1	3
GTGTGCGGTCTAGAGG-1-1	8
GTGTTAGAGCCCAGCT-1-1	3
GTGTTAGAGTCTTGCA-1-1	15
GTGTTAGCATGTTGAC-1-1	3
GTTACAGAGGCGATAC-1-1	2
GTTACAGGTGGGTATG-1-1	12
GTTACAGGTTGTACAC-1-1	3
GTTACAGTCTCTGCTG-1-1	2
GTTCGGGAGAACTGTA-1-1	3
GTTCGGGTCGGAAACG-1-1	2
GTTCTCGAGACCTAGG-1-1	6
GTTCTCGCAGGCTGAA-1-1	3
GTTTCTAAGTCAAGCG-1-1	3
GTTTCTATCAGCTCGG-1-1	3
TAAACCGAGTCCATAC-1-1	15
TAAACCGCAAATCCGT-1-1	3
TAAACCGTCTAGCACA-1-1	3
TAAGAGAAGCACCGTC-1-1	6
TAAGAGAAGCTCAACT-1-1	3
TAAGAGACACCGTTGG-1-1	0
TAAGAGAGTTCCATGA-1-1	5
TAAGAGATCCCTCTTT-1-1	9
TAAGAGATCGTCCGTT-1-1	2
TAAGCGTAGGAGTAGA-1-1	3
TAAGCGTCATGCCCGA-1-1	9
TAAGCGTGTAAGTGGC-1-1	2
TAAGCGTGTCATCGGC-1-1	15
TAAGCGTTCCAGGGCT-1-1	6
TAAGTGCCACCCATTC-1-1	2
TACACGACACCAGTTA-1-1	3
TACACGATCATCTGCC-1-1	15
TACAGTGTCCGCGGTA-1-1	3
TACCTATTCCTGCAGG-1-1	3
TACCTTACACAGACTT-1-1	3
TACCTTACAGCAGTTT-1-1	3
TACGGATGTCATTAGC-1-1	3
TACGGATGTGCATCTA-1-1	15
TACGGATTCATCTGCC-1-1	15
TACGGGCCAAGGTTCT-1-1	2
TACTCATAGCCTCGTG-1-1	3
TACTCATAGTCTCGGC-1-1	2
TACTCATCAGCTGTTA-1-1	6
TACTCATGTAGGAGTC-1-1	2
TACTCGCCAAGTTAAG-1-1	3
TACTCGCTCGGTGTCG-1-1	3
TACTTACAGACGCTTT-1-1	2
TACTTACTCTGGGCCA-1-1	2
TAGACCACACACGCTG-1-1	3
TAGACCAGTCAATGTC-1-1	15
TAGACCAGTTCACGGC-1-1	3
TAGAGCTCACACTGCG-1-1	2
TAGAGCTGTGTTTGGT-1-1	15
TAGAGCTTCAGTCAGT-1-1	3
TAGGCATCAAGGTGTG-1-1	3
TAGGCATTCGCAAACT-1-1	9
TAGTGGTAGAGCTGCA-1-1	9
TAGTGGTAGGTCGGAT-1-1	12
TAGTGGTAGTACGACG-1-1	5
TAGTGGTAGTTACGGG-1-1	3
TAGTGGTGTAAAGGAG-1-1	15
TAGTTGGGTTCGCGAC-1-1	4
TAGTTGGTCCATGCTC-1-1	3
TATCAGGAGTGATCGG-1-1	3
TATCAGGTCATCGATG-1-1	8
TATCTCAAGAGCTGCA-1-1	2
TATCTCAAGTTCCACA-1-1	11
TATCTCACAAGGACTG-1-1	3
TATCTCAGTGGTTTCA-1-1	3
TATCTCATCAACACCA-1-1	3
TATGCCCCACAACGCC-1-1	8
TATTACCCACCGAAAG-1-1	8
TATTACCTCAGTACGT-1-1	2
TATTACCTCCGTTGCT-1-1	6
TCAACGACAGCTCGCA-1-1	3
TCAACGACAGTTCATG-1-1	2
TCAATCTAGTAGATGT-1-1	2
TCAATCTCAAACTGTC-1-1	2
TCACAAGCACGAGAGT-1-1	6
TCACAAGCAGAAGCAC-1-1	9
TCACAAGCAGCCAATT-1-1	9
TCACGAACATAGACTC-1-1	0
TCAGCAAAGAAACGCC-1-1	5
TCAGCAAAGGTGTTAA-1-1	7
TCAGCAAGTTATCCGA-1-1	2
TCAGCTCAGAAACCAT-1-1	15
TCAGGATAGAGTAATC-1-1	7
TCAGGATAGCAGCGTA-1-1	3
TCAGGATAGCAGGTCA-1-1	2
TCAGGATAGTCCCACG-1-1	5
TCAGGATGTATTCGTG-1-1	15
TCAGGATTCGCGTTTC-1-1	2
TCAGGTACAATAGAGT-1-1	3
TCAGGTAGTACAGTTC-1-1	11
TCAGGTATCCACGTTC-1-1	0
TCATTACCACATAACC-1-1	3
TCATTACCAGAGTGTG-1-1	8
TCATTTGAGGCAATTA-1-1	12
TCATTTGGTTCGTCTC-1-1	3
TCATTTGTCCCTAATT-1-1	11
TCATTTGTCCGTTGCT-1-1	2
TCCACACAGGTTCCTA-1-1	2
TCCACACCATTAGCCA-1-1	3
TCCACACGTAAAGGAG-1-1	9
TCCACACTCCACTGGG-1-1	2
TCCCGATAGCAGGCTA-1-1	15
TCCCGATGTATGCTTG-1-1	15
TCGCGAGCAAGCGAGT-1-1	6
TCGCGAGTCCCTTGCA-1-1	9
TCGCGAGTCCTAGAAC-1-1	9
TCGCGTTAGCACAGGT-1-1	0
TCGCGTTAGGATCGCA-1-1	0
TCGCGTTAGGGCACTA-1-1	6
TCGCGTTCATTATCTC-1-1	2
TCGCGTTGTAAATGAC-1-1	3
TCGCGTTGTCATCGGC-1-1	3
TCGGGACAGCAGGCTA-1-1	12
TCGGGACAGCCATCGC-1-1	12
TCGGGACAGTGGGATC-1-1	4
TCGGGACGTCAGATAA-1-1	3
TCGGGACGTCTGATTG-1-1	2
TCGGGACGTTTAGGAA-1-1	12
TCGGTAAAGTCGTACT-1-1	3
TCGGTAAGTACTTCTT-1-1	0
TCGGTAAGTGTTCTTT-1-1	2
TCGTACCGTTTAGCTG-1-1	3
TCGTACCTCAAGGTAA-1-1	0
TCGTAGACAATCACAC-1-1	15
TCGTAGAGTCGAATCT-1-1	3
TCGTAGAGTTCGTTGA-1-1	15
TCGTAGATCTACTCAT-1-1	2
TCTCATACAATCGAAA-1-1	3
TCTCATATCTGTCTAT-1-1	3
TCTCTAAGTATCACCA-1-1	3
TCTGAGAAGGCCCTTG-1-1	6
TCTGAGACAATCCGAT-1-1	0
TCTGAGACAGTAAGCG-1-1	9
TCTGAGAGTAACGACG-1-1	3
TCTGAGAGTCAGAATA-1-1	2
TCTGAGAGTGCGGTAA-1-1	2
TCTGAGATCCTTGACC-1-1	3
TCTGAGATCGCGCCAA-1-1	3
TCTGGAAAGAACAATC-1-1	3
TCTGGAACAGCTTAAC-1-1	0
TCTGGAATCGCCATAA-1-1	15
TCTTCGGCACTTCGAA-1-1	3
TCTTCGGGTTCGCTAA-1-1	6
TCTTCGGGTTTGTGTG-1-1	8
TCTTCGGTCCATGCTC-1-1	3
TCTTCGGTCTAACGGT-1-1	3
TCTTCGGTCTCTGCTG-1-1	2
TCTTTCCAGTGTTAGA-1-1	15
TCTTTCCAGTTACCCA-1-1	3
TCTTTCCCACATGTGT-1-1	2
TGAAAGAGTACCGTAT-1-1	15
TGAAAGAGTCTTTCAT-1-1	3
TGAAAGATCACTGGGC-1-1	6
TGACTAGAGCAACGGT-1-1	9
TGACTAGAGTGCCAGA-1-1	8
TGACTAGCAAGCCCAC-1-1	9
TGACTAGGTTAAAGAC-1-1	2
TGACTAGTCCCAAGAT-1-1	12
TGACTTTAGCAATATG-1-1	2
TGACTTTGTTGTTTGG-1-1	3
TGAGAGGAGACAGAGA-1-1	3
TGAGAGGCACAGAGGT-1-1	19
TGAGAGGGTGCATCTA-1-1	4
TGAGAGGTCAACCATG-1-1	3
TGAGAGGTCAGTTTGG-1-1	3
TGAGCCGGTGAGTGAC-1-1	2
TGAGCCGGTTCACCTC-1-1	3
TGAGGGACACGTTGGC-1-1	2
TGAGGGACAGTCACTA-1-1	2
TGAGGGAGTAGCCTAT-1-1	3
TGAGGGAGTCCGAGTC-1-1	0
TGAGGGAGTCTCTTAT-1-1	3
TGAGGGATCCAAGCCG-1-1	2
TGATTTCGTACGCTGC-1-1	2
TGATTTCTCTACTTAC-1-1	3
TGCACCTAGATGTGGC-1-1	6
TGCACCTGTCAAAGCG-1-1	3
TGCACCTGTGCATCTA-1-1	3
TGCACCTTCACGACTA-1-1	0
TGCACCTTCCCTCTTT-1-1	14
TGCACCTTCTGTCCGT-1-1	3
TGCCAAAGTTCGAATC-1-1	3
TGCCAAATCAAACGGG-1-1	3
TGCCCATAGTGTACTC-1-1	0
TGCCCATCAAGACACG-1-1	15
TGCCCATCAGCTCCGA-1-1	3
TGCCCATTCTTCGGTC-1-1	3
TGCCCTAAGAAACGAG-1-1	2
TGCCCTAAGCTAGTTC-1-1	3
TGCCCTAAGCTCCCAG-1-1	0
TGCGCAGAGAAACCGC-1-1	9
TGCGGGTGTATATCCG-1-1	6
TGCGGGTTCGACGGAA-1-1	0
TGCGTGGCAAACTGTC-1-1	3
TGCGTGGTCATTCACT-1-1	6
TGCGTGGTCTTCGAGA-1-1	15
TGCTACCAGTAGGCCA-1-1	6
TGCTACCCACGGTAGA-1-1	0
TGCTACCCAGGTCGTC-1-1	3
TGCTACCTCCGAATGT-1-1	2
TGCTACCTCTTGACGA-1-1	3
TGCTGCTCAGTCGTGC-1-1	0
TGCTGCTGTCAATACC-1-1	0
TGGACGCCACAACGCC-1-1	0
TGGACGCTCGCCGTGA-1-1	2
TGGCCAGCACAGCCCA-1-1	9
TGGCCAGCACATCCAA-1-1	3
TGGCCAGCATCTATGG-1-1	8
TGGCGCAAGGTCATCT-1-1	15
TGGCGCAAGTATCGAA-1-1	5
TGGCGCACACAAGCCC-1-1	3
TGGCGCATCTCTGTCG-1-1	5
TGGCGCATCTGGTGTA-1-1	15
TGGCTGGCATGGGACA-1-1	2
TGGGAAGAGATCACGG-1-1	3
TGGGAAGTCCCATTAT-1-1	9
TGGGCGTCAGGATCGA-1-1	3
TGGGCGTGTAATTGGA-1-1	3
TGGGCGTTCATTGCCC-1-1	3
TGGTTAGAGGAGTTGC-1-1	3
TGGTTAGCAACACCTA-1-1	15
TGGTTAGGTAGCTAAA-1-1	5
TGGTTAGTCTCTAAGG-1-1	3
TGGTTCCAGGTGATAT-1-1	2
TGTATTCAGCGTAATA-1-1	15
TGTATTCGTCAGAATA-1-1	3
TGTCCCAAGTCCGGTC-1-1	9
TGTCCCAGTTCATGGT-1-1	9
TGTGGTACACATAACC-1-1	3
TGTGGTACATATACGC-1-1	2
TGTTCCGCAGACACTT-1-1	6
TGTTCCGGTTTCGCTC-1-1	5
TTAACTCAGAAACGCC-1-1	3
TTAACTCTCGTAGGTT-1-1	15
TTAGGACTCATAGCAC-1-1	5
TTAGGCACAGCATACT-1-1	2
TTAGTTCGTAGAAAGG-1-1	6
TTAGTTCGTATCTGCA-1-1	2
TTAGTTCGTCATCCCT-1-1	3
TTATGCTAGACGCAAC-1-1	8
TTATGCTCACACATGT-1-1	4
TTCCCAGAGCTAGGCA-1-1	9
TTCCCAGGTTAAGTAG-1-1	3
TTCCCAGTCTTGTACT-1-1	11
TTCGAAGAGAGTCGGT-1-1	2
TTCGAAGAGCCAACAG-1-1	0
TTCGAAGGTCTTCTCG-1-1	8
TTCGGTCAGCGTAATA-1-1	0
TTCGGTCTCAGAGACG-1-1	3
TTCTACAAGGATGGTC-1-1	3
TTCTACATCATAACCG-1-1	4
TTCTACATCGTACGGC-1-1	15
TTCTCAAAGAATCTCC-1-1	15
TTCTCAAAGCGTTGCC-1-1	3
TTCTCAAAGTACGCCC-1-1	3
TTCTCAACACCGAATT-1-1	2
TTCTCAAGTCCGAAGA-1-1	3
TTCTCAAGTTATCCGA-1-1	3
TTCTCCTAGAAGGTTT-1-1	5
TTCTCCTGTAAGCACG-1-1	15
TTCTTAGCAGCCACCA-1-1	2
TTGAACGAGCTAGTGG-1-1	3
TTGAACGAGTCGATAA-1-1	2
TTGAACGCAGTCGTGC-1-1	11
TTGACTTCAGACGTAG-1-1	5
TTGACTTCAGATCCAT-1-1	15
TTGCCGTAGGGTCTCC-1-1	0
TTGCCGTTCGGCGCTA-1-1	0
TTGCGTCGTTATGTGC-1-1	3
TTGCGTCTCGACCAGC-1-1	3
TTGGAACCAACACCTA-1-1	3
TTGGAACTCTTTAGGG-1-1	5
TTGGCAAAGCCTCGTG-1-1	3
TTGGCAACATCACAAC-1-1	3
TTGTAGGAGTGTTGAA-1-1	3
TTGTAGGGTCGACTGC-1-1	3
TTTACTGGTGACCAAG-1-1	2
TTTATGCAGCTCCTTC-1-1	3
TTTATGCTCGGAGGTA-1-1	2
TTTGCGCAGTCTCAAC-1-1	3
TTTGCGCCAAGAAGAG-1-1	15
TTTGCGCTCAGTTGAC-1-1	0
TTTGGTTGTCAGATAA-1-1	3
TTTGGTTTCATAAAGG-1-1	3
TTTGTCAGTCACACGC-1-1	6
AAACCTGAGGGATACC-2-2	4
AAACCTGCAATCTGCA-2-2	7
AAACCTGGTCTAAACC-2-2	15
AAACCTGGTTATCACG-2-2	3
AAACCTGGTTTGTTGG-2-2	15
AAACCTGTCAAGAAGT-2-2	15
AAACCTGTCTTACCGC-2-2	7
AAACGGGAGAAACGCC-2-2	2
AAACGGGAGATATGCA-2-2	7
AAACGGGAGTTAGGTA-2-2	2
AAACGGGCACACTGCG-2-2	7
AAAGATGAGTTAGGTA-2-2	8
AAAGATGCAAAGCGGT-2-2	2
AAAGATGCAATCACAC-2-2	7
AAAGATGCACGGCTAC-2-2	4
AAAGATGCACTCAGGC-2-2	2
AAAGATGCAGTATGCT-2-2	2
AAAGATGGTCTAGAGG-2-2	4
AAAGATGGTTCCTCCA-2-2	2
AAAGATGTCTAACCGA-2-2	3
AAAGCAAAGCGTAATA-2-2	1
AAAGCAAAGTACGATA-2-2	8
AAAGCAACAACACCCG-2-2	4
AAAGCAACACTGTCGG-2-2	7
AAAGCAAGTGTCTGAT-2-2	3
AAAGCAATCAATACCG-2-2	2
AAAGCAATCACGAAGG-2-2	8
AAAGCAATCCCTGACT-2-2	4
AAAGCAATCTAACTCT-2-2	2
AAAGTAGAGCTGCGAA-2-2	15
AAAGTAGAGGATGGTC-2-2	8
AAAGTAGCAATCAGAA-2-2	6
AAAGTAGCACCTGGTG-2-2	7
AAAGTAGCAGCTGGCT-2-2	7
AAAGTAGCATTGGCGC-2-2	8
AAAGTAGTCCACTGGG-2-2	2
AAATGCCAGAACAATC-2-2	2
AAATGCCCAGGGTACA-2-2	3
AAATGCCCATGCAACT-2-2	8
AAATGCCTCTGAGGGA-2-2	4
AACACGTCAATCACAC-2-2	7
AACCATGCAAGTCTAC-2-2	3
AACCATGGTCATGCAT-2-2	2
AACCATGGTCTCCATC-2-2	12
AACCATGGTTAAGATG-2-2	8
AACCATGGTTACTGAC-2-2	12
AACCATGTCCCTAATT-2-2	2
AACCATGTCGTTGCCT-2-2	7
AACCATGTCTAGCACA-2-2	2
AACCATGTCTTGTTTG-2-2	8
AACCGCGAGATCGATA-2-2	2
AACCGCGAGGGTGTGT-2-2	8
AACCGCGCACGCGAAA-2-2	8
AACCGCGCATGCTAGT-2-2	3
AACCGCGTCGGTCTAA-2-2	8
AACCGCGTCTGCGGCA-2-2	1
AACGTTGAGATCTGAA-2-2	1
AACGTTGAGCCGGTAA-2-2	12
AACGTTGCAGTATAAG-2-2	2
AACGTTGCATAGACTC-2-2	3
AACGTTGGTAGCGATG-2-2	2
AACGTTGGTATGCTTG-2-2	3
AACGTTGTCAAACCGT-2-2	15
AACGTTGTCCATGAGT-2-2	4
AACGTTGTCGCAGGCT-2-2	2
AACGTTGTCGGCATCG-2-2	8
AACTCAGAGCTCAACT-2-2	2
AACTCAGGTTAGTGGG-2-2	7
AACTCAGTCAGCTCTC-2-2	9
AACTCCCAGCGTAATA-2-2	3
AACTCCCCAACACGCC-2-2	4
AACTCCCTCACCTCGT-2-2	8
AACTCCCTCCGCGTTT-2-2	3
AACTCCCTCGGGAGTA-2-2	15
AACTCTTAGAGCTATA-2-2	7
AACTCTTAGTCGCCGT-2-2	1
AACTCTTAGTTAGGTA-2-2	10
AACTCTTCACTTCTGC-2-2	8
AACTCTTCATGAGCGA-2-2	8
AACTCTTCATTGGGCC-2-2	10
AACTCTTGTAACGACG-2-2	1
AACTCTTTCTTGTCAT-2-2	7
AACTGGTAGCGATATA-2-2	8
AACTGGTCAATCACAC-2-2	7
AACTGGTCAATGGAGC-2-2	2
AACTGGTGTCAACATC-2-2	4
AACTGGTGTCGATTGT-2-2	8
AACTGGTTCCAGGGCT-2-2	10
AACTTTCAGACTCGGA-2-2	4
AACTTTCCATCAGTAC-2-2	7
AACTTTCGTGTCGCTG-2-2	4
AACTTTCTCAGTTGAC-2-2	3
AACTTTCTCCAGATCA-2-2	3
AAGACCTAGAGAACAG-2-2	4
AAGACCTAGATATGCA-2-2	4
AAGACCTCAAAGAATC-2-2	8
AAGACCTCATTTCAGG-2-2	4
AAGACCTGTACAGACG-2-2	17
AAGCCGCAGCGCCTCA-2-2	4
AAGCCGCAGCGCTCCA-2-2	4
AAGCCGCCACGGTAGA-2-2	4
AAGCCGCGTCTAACGT-2-2	3
AAGGAGCCACAGGAGT-2-2	3
AAGGAGCCACTGCCAG-2-2	8
AAGGAGCGTGAAAGAG-2-2	8
AAGGAGCGTTCTGTTT-2-2	8
AAGGAGCTCCTTGCCA-2-2	4
AAGGAGCTCGGAAATA-2-2	3
AAGGCAGAGATCACGG-2-2	12
AAGGCAGAGATCGGGT-2-2	7
AAGGCAGAGTCATGCT-2-2	4
AAGGCAGCAGCTCGCA-2-2	4
AAGGCAGGTACCGAGA-2-2	3
AAGGCAGTCTACTTAC-2-2	2
AAGGTTCAGATGGCGT-2-2	14
AAGGTTCAGGCACATG-2-2	4
AAGGTTCCACAAGTAA-2-2	7
AAGGTTCCACATTAGC-2-2	3
AAGGTTCGTAAGTTCC-2-2	15
AAGGTTCGTCGAGTTT-2-2	2
AAGGTTCGTGTTTGTG-2-2	3
AAGGTTCTCTTGCAAG-2-2	8
AAGTCTGAGCATGGCA-2-2	7
AAGTCTGAGGGCTTCC-2-2	15
AAGTCTGAGTGGAGTC-2-2	4
AAGTCTGAGTGGGATC-2-2	8
AAGTCTGGTGAAGGCT-2-2	7
AAGTCTGTCACAGTAC-2-2	7
AAGTCTGTCATAGCAC-2-2	3
AATCCAGAGTCAAGCG-2-2	3
AATCCAGCAAACCCAT-2-2	2
AATCCAGTCACTCCTG-2-2	12
AATCCAGTCCTAGTGA-2-2	2
AATCGGTCAATGGAAT-2-2	3
AATCGGTGTTCATGGT-2-2	8
AATCGGTTCAGTTAGC-2-2	15
ACACCAAAGAGCCCAA-2-2	7
ACACCAACATGATCCA-2-2	15
ACACCAAGTAAGTAGT-2-2	2
ACACCAAGTCATACTG-2-2	14
ACACCAAGTCCATCCT-2-2	7
ACACCAATCTTAGAGC-2-2	2
ACACCCTAGAGGGATA-2-2	12
ACACCCTAGGGAGTAA-2-2	12
ACACCCTCAAGCCATT-2-2	3
ACACCCTCATACAGCT-2-2	12
ACACCCTGTACAGTTC-2-2	1
ACACCCTGTCAATACC-2-2	7
ACACCCTGTTAAGTAG-2-2	8
ACACCGGCATTACGAC-2-2	4
ACACCGGGTCAAAGAT-2-2	3
ACACCGGGTCGGATCC-2-2	3
ACACCGGTCACTTACT-2-2	12
ACACTGAAGCTTCGCG-2-2	1
ACACTGACAAACCCAT-2-2	8
ACACTGACAAACCTAC-2-2	12
ACACTGACACCTATCC-2-2	1
ACACTGACAGTGACAG-2-2	7
ACACTGAGTAAATGAC-2-2	15
ACACTGAGTCGTGGCT-2-2	15
ACACTGAGTGCAACGA-2-2	2
ACACTGAGTTCGTTGA-2-2	2
ACACTGATCGGCGGTT-2-2	2
ACAGCCGAGCCCAACC-2-2	8
ACAGCCGAGCGATATA-2-2	3
ACAGCCGAGTACGATA-2-2	8
ACAGCCGCAACTGCGC-2-2	1
ACAGCCGCAATGGACG-2-2	5
ACAGCCGCACATCCAA-2-2	15
ACAGCCGCATGGTTGT-2-2	2
ACAGCCGGTACTCGCG-2-2	12
ACAGCCGGTCTAGCCG-2-2	12
ACAGCCGGTTGAGTTC-2-2	3
ACAGCCGGTTGGTGGA-2-2	3
ACAGCCGGTTGTCGCG-2-2	3
ACAGCCGTCGTACCGG-2-2	2
ACAGCCGTCTCGGACG-2-2	8
ACAGCTAAGCGAAGGG-2-2	4
ACAGCTACAGGAACGT-2-2	12
ACAGCTAGTCAGAATA-2-2	3
ACAGCTATCGTTTATC-2-2	2
ACAGCTATCTTGCAAG-2-2	4
ACAGCTATCTTGCATT-2-2	2
ACATACGAGGTGCTAG-2-2	12
ACATACGAGTACGCCC-2-2	4
ACATACGCACAAGACG-2-2	8
ACATACGCAGCTGCAC-2-2	15
ACATACGGTGTCCTCT-2-2	3
ACATACGTCATTATCC-2-2	4
ACATACGTCGTGGTCG-2-2	7
ACATCAGCAAACGTGG-2-2	8
ACATCAGGTCCTCCAT-2-2	4
ACATCAGGTGTCTGAT-2-2	1
ACATCAGGTTTAAGCC-2-2	12
ACATCAGTCTGTGCAA-2-2	8
ACATCAGTCTTGCCGT-2-2	1
ACATGGTCAAACGCGA-2-2	4
ACATGGTCACGAAGCA-2-2	2
ACATGGTCAGCAGTTT-2-2	4
ACCAGTACACAAGACG-2-2	7
ACCAGTACATTGGTAC-2-2	7
ACCAGTAGTCCGAGTC-2-2	2
ACCAGTAGTGGTCTCG-2-2	16
ACCAGTATCAGGATCT-2-2	1
ACCAGTATCATAAAGG-2-2	2
ACCCACTAGAAACCTA-2-2	2
ACCCACTCAAGAGTCG-2-2	8
ACCCACTCAGCTGTGC-2-2	1
ACCCACTTCCTAGGGC-2-2	12
ACCGTAAAGTACGCCC-2-2	2
ACCGTAAGTTCCTCCA-2-2	12
ACCTTTAAGCTGAAAT-2-2	2
ACCTTTAAGTCCAGGA-2-2	15
ACCTTTACAAACTGCT-2-2	3
ACCTTTACATGCCTTC-2-2	4
ACCTTTAGTCTCGTTC-2-2	7
ACCTTTAGTGCAACGA-2-2	15
ACCTTTATCTCAACTT-2-2	12
ACCTTTATCTTGGGTA-2-2	2
ACGAGCCCATCGGGTC-2-2	2
ACGAGCCCATGGGACA-2-2	7
ACGAGCCGTAGTAGTA-2-2	4
ACGAGCCGTTATCCGA-2-2	12
ACGAGCCTCCATGAGT-2-2	7
ACGAGGAAGACTCGGA-2-2	3
ACGAGGAAGCTAGGCA-2-2	10
ACGAGGAAGCTGCCCA-2-2	7
ACGAGGAAGGACGAAA-2-2	8
ACGAGGATCGTACGGC-2-2	8
ACGATACCAATCCAAC-2-2	7
ACGATACGTAGGGTAC-2-2	8
ACGATACTCCTAGAAC-2-2	2
ACGATGTAGAGCTTCT-2-2	4
ACGATGTGTATAATGG-2-2	15
ACGATGTGTGATAAAC-2-2	8
ACGATGTTCCTAAGTG-2-2	7
ACGATGTTCTTGTATC-2-2	3
ACGCAGCCAGACGTAG-2-2	7
ACGCAGCGTGTCGCTG-2-2	8
ACGCAGCTCCCTGACT-2-2	8
ACGCCAGAGAATCTCC-2-2	15
ACGCCAGAGGACACCA-2-2	1
ACGCCAGCAGACTCGC-2-2	15
ACGCCAGGTGCAACGA-2-2	12
ACGCCAGGTTATGTGC-2-2	3
ACGCCAGTCATGTAGC-2-2	2
ACGCCGAAGTAGGCCA-2-2	4
ACGCCGAAGTGAACGC-2-2	5
ACGCCGAAGTGAATTG-2-2	2
ACGCCGACAACAACCT-2-2	12
ACGCCGACACCCAGTG-2-2	12
ACGCCGACAGCTCCGA-2-2	8
ACGCCGACAGTTCCCT-2-2	1
ACGCCGAGTAGCTTGT-2-2	8
ACGCCGATCGACGGAA-2-2	4
ACGCCGATCTGTCTAT-2-2	15
ACGGAGAAGGTCATCT-2-2	8
ACGGAGACACATGACT-2-2	4
ACGGAGACACGTAAGG-2-2	2
ACGGAGACATGATCCA-2-2	15
ACGGAGAGTAGTGAAT-2-2	7
ACGGAGAGTCGCGGTT-2-2	7
ACGGAGATCCACTCCA-2-2	4
ACGGAGATCGTACCGG-2-2	8
ACGGCCAAGACTACAA-2-2	3
ACGGCCACAGTCGATT-2-2	3
ACGGCCACATGGTTGT-2-2	7
ACGGCCATCAAGGCTT-2-2	15
ACGGGCTCAAACCCAT-2-2	1
ACGGGCTCATCGATTG-2-2	12
ACGGGTCAGAGATGAG-2-2	3
ACGGGTCCACGGTAAG-2-2	10
ACGGGTCGTATAATGG-2-2	8
ACGGGTCGTGCGCTTG-2-2	7
ACGTCAAAGGGTATCG-2-2	8
ACGTCAAAGGTAGCCA-2-2	15
ACGTCAACAAGAAGAG-2-2	2
ACGTCAACATGTCCTC-2-2	2
ACGTCAAGTCTCCACT-2-2	4
ACGTCAATCACCGTAA-2-2	7
ACGTCAATCATAACCG-2-2	2
ACTATCTAGCACACAG-2-2	3
ACTATCTAGGAGTAGA-2-2	4
ACTATCTAGGTGTTAA-2-2	4
ACTATCTCACGGTAAG-2-2	2
ACTATCTTCGCCTGTT-2-2	4
ACTATCTTCGGTCCGA-2-2	12
ACTGAACTCAGAGCTT-2-2	2
ACTGAACTCAGCAACT-2-2	12
ACTGAACTCCCAGGTG-2-2	4
ACTGAACTCTTGTACT-2-2	3
ACTGAGTAGGGCTCTC-2-2	8
ACTGAGTCAGACGCTC-2-2	1
ACTGAGTCAGGAATGC-2-2	4
ACTGAGTGTAATCACC-2-2	8
ACTGAGTGTCCGACGT-2-2	2
ACTGAGTGTTGGACCC-2-2	12
ACTGATGCAAGTCTAC-2-2	8
ACTGATGCACTCGACG-2-2	12
ACTGATGGTACAGCAG-2-2	12
ACTGATGGTCCCTTGT-2-2	2
ACTGATGTCGGATGGA-2-2	7
ACTGATGTCGGGAGTA-2-2	3
ACTGCTCAGAAGGCCT-2-2	4
ACTGCTCAGCAATATG-2-2	2
ACTGCTCAGGTGCTTT-2-2	2
ACTGCTCCATGCCTTC-2-2	8
ACTGCTCGTAGTAGTA-2-2	8
ACTGCTCTCAACGCTA-2-2	2
ACTGCTCTCTGGCGTG-2-2	8
ACTGTCCAGATGGCGT-2-2	4
ACTGTCCTCCACGAAT-2-2	10
ACTGTCCTCCTATGTT-2-2	4
ACTTACTAGCCACCTG-2-2	12
ACTTACTAGTGTTTGC-2-2	3
ACTTACTAGTTACGGG-2-2	8
ACTTACTCAAGCTGTT-2-2	8
ACTTACTGTAATAGCA-2-2	2
ACTTGTTAGTTGAGAT-2-2	4
ACTTGTTAGTTGTAGA-2-2	3
ACTTGTTCAGACAGGT-2-2	2
ACTTGTTCATAAAGGT-2-2	4
ACTTGTTTCGCGTTTC-2-2	4
ACTTTCAAGCTTTGGT-2-2	7
ACTTTCAAGGACTGGT-2-2	15
ACTTTCAAGTACGACG-2-2	8
ACTTTCACATGCATGT-2-2	15
AGAATAGAGAAGGTTT-2-2	14
AGAATAGCAGGCTGAA-2-2	2
AGAATAGGTTTAAGCC-2-2	15
AGAATAGTCCAGGGCT-2-2	8
AGAATAGTCCGAATGT-2-2	7
AGAATAGTCCGTACAA-2-2	3
AGAATAGTCTGCTGCT-2-2	2
AGAATAGTCTTAACCT-2-2	7
AGAATAGTCTTCGGTC-2-2	7
AGACGTTAGTAGCGGT-2-2	4
AGACGTTGTACCGCTG-2-2	7
AGACGTTGTTCCCTTG-2-2	7
AGACGTTTCAGAAATG-2-2	3
AGACGTTTCGCCAAAT-2-2	7
AGAGCGACAAAGGTGC-2-2	7
AGAGCGAGTCACTGGC-2-2	4
AGAGCGATCCGAGCCA-2-2	3
AGAGCTTAGATCCGAG-2-2	12
AGAGCTTAGATGCCTT-2-2	2
AGAGCTTAGCGTCTAT-2-2	12
AGAGCTTCAAGTAATG-2-2	2
AGAGCTTCAATAGAGT-2-2	4
AGAGCTTCAGACGCTC-2-2	2
AGAGCTTGTGCTGTAT-2-2	3
AGAGCTTGTTATTCTC-2-2	4
AGAGTGGAGAACTCGG-2-2	4
AGAGTGGCACGGCCAT-2-2	8
AGAGTGGGTAAGTGGC-2-2	8
AGAGTGGGTACGCACC-2-2	12
AGAGTGGGTCCAGTGC-2-2	2
AGAGTGGGTGAAGGCT-2-2	3
AGAGTGGTCTGTTTGT-2-2	12
AGATCTGAGAAGGTGA-2-2	10
AGATCTGAGGGTGTTG-2-2	2
AGATCTGTCAACGAAA-2-2	2
AGATCTGTCCAAACTG-2-2	7
AGATCTGTCGCCTGTT-2-2	7
AGATTGCAGGGTGTGT-2-2	3
AGATTGCGTCTTCTCG-2-2	4
AGATTGCGTGCTCTTC-2-2	7
AGCAGCCAGCACGCCT-2-2	2
AGCAGCCAGTAATCCC-2-2	15
AGCAGCCGTCGAGTTT-2-2	7
AGCAGCCGTCTGATCA-2-2	3
AGCAGCCTCGCGTTTC-2-2	4
AGCATACTCTCCTATA-2-2	4
AGCCTAAAGAGGTTGC-2-2	4
AGCCTAAAGTACGCGA-2-2	8
AGCCTAACACTACAGT-2-2	4
AGCCTAACAGTAACGG-2-2	15
AGCCTAAGTAGTAGTA-2-2	12
AGCCTAAGTGCGCTTG-2-2	8
AGCCTAATCCACTGGG-2-2	7
AGCCTAATCCCTGACT-2-2	8
AGCGGTCAGATGTAAC-2-2	3
AGCGGTCCATTGGTAC-2-2	12
AGCGGTCGTCCATGAT-2-2	2
AGCGGTCGTTCCACTC-2-2	7
AGCGTATAGCGTAGTG-2-2	8
AGCGTATAGGTCGGAT-2-2	2
AGCGTATCAGCTGCAC-2-2	2
AGCGTATCAGGTCCAC-2-2	10
AGCGTATGTAGGGACT-2-2	1
AGCGTATGTGAGGGAG-2-2	8
AGCGTATTCACAAACC-2-2	4
AGCGTCGCAGTTCCCT-2-2	7
AGCGTCGCATGCATGT-2-2	2
AGCGTCGGTACCGGCT-2-2	5
AGCGTCGTCTGCGTAA-2-2	2
AGCTCCTAGTGGGTTG-2-2	4
AGCTCCTCAGCCAGAA-2-2	12
AGCTCCTGTAGCTGCC-2-2	8
AGCTCCTGTATTCTCT-2-2	2
AGCTCCTGTGGTAACG-2-2	12
AGCTCCTGTTATGTGC-2-2	4
AGCTCCTTCCTGCTTG-2-2	8
AGCTCCTTCGAACGGA-2-2	12
AGCTCTCAGTACGCGA-2-2	4
AGCTCTCGTAAATACG-2-2	6
AGCTCTCGTAGAGGAA-2-2	8
AGCTCTCTCAGCAACT-2-2	2
AGCTTGAAGAGGGATA-2-2	4
AGCTTGAAGTAGATGT-2-2	10
AGCTTGACACCACGTG-2-2	8
AGCTTGACAGCCAATT-2-2	4
AGCTTGACAGGAATGC-2-2	10
AGCTTGAGTTAGAACA-2-2	12
AGGCCACAGATCTGAA-2-2	2
AGGCCACAGATGCGAC-2-2	2
AGGCCACCAGGCTCAC-2-2	4
AGGCCACCAGTATCTG-2-2	12
AGGCCACCATTGGGCC-2-2	7
AGGCCACGTCCCGACA-2-2	15
AGGCCACGTGAGGGAG-2-2	4
AGGCCACGTTACCGAT-2-2	3
AGGCCACTCGCGGATC-2-2	8
AGGCCACTCGGCGGTT-2-2	3
AGGCCACTCTTCTGGC-2-2	15
AGGCCGTAGAGACGAA-2-2	11
AGGCCGTAGTGCCATT-2-2	12
AGGCCGTCAATCGGTT-2-2	2
AGGCCGTCATGATCCA-2-2	12
AGGCCGTTCCAGAGGA-2-2	1
AGGCCGTTCCTTGACC-2-2	4
AGGGAGTAGAGTACAT-2-2	2
AGGGAGTAGGGTATCG-2-2	3
AGGGAGTAGGTAGCTG-2-2	2
AGGGAGTTCGAGAACG-2-2	8
AGGGATGAGAAAGTGG-2-2	2
AGGGATGCAAGGACTG-2-2	12
AGGGATGGTACTTCTT-2-2	4
AGGGATGGTCGGCTCA-2-2	1
AGGGATGGTTCAACCA-2-2	12
AGGGATGGTTGACGTT-2-2	3
AGGGATGTCCTGTACC-2-2	15
AGGGTGAAGACAAGCC-2-2	1
AGGGTGAAGCTAACAA-2-2	3
AGGGTGAAGGCGCTCT-2-2	2
AGGGTGATCGTTTATC-2-2	2
AGGTCATAGAGGGCTT-2-2	4
AGGTCATTCGCATGGC-2-2	2
AGGTCCGAGAGCCCAA-2-2	7
AGGTCCGAGTAACCCT-2-2	2
AGGTCCGAGTTGTCGT-2-2	8
AGGTCCGCAGTTCATG-2-2	15
AGGTCCGCATCATCCC-2-2	8
AGGTCCGGTTAGGGTG-2-2	2
AGGTCCGTCTGCGGCA-2-2	8
AGTAGTCAGACAATAC-2-2	3
AGTAGTCAGATGAGAG-2-2	7
AGTAGTCGTACCATCA-2-2	7
AGTAGTCGTCAGAATA-2-2	2
AGTAGTCGTCGGATCC-2-2	1
AGTAGTCGTTCCTCCA-2-2	2
AGTCTTTAGCCATCGC-2-2	12
AGTCTTTAGTAGCGGT-2-2	12
AGTCTTTAGTATCTCG-2-2	8
AGTCTTTCAAGGCTCC-2-2	2
AGTGAGGCAACTGGCC-2-2	12
AGTGAGGCACCAGGCT-2-2	7
AGTGAGGCATATGCTG-2-2	8
AGTGAGGGTTCCATGA-2-2	2
AGTGAGGTCATCACCC-2-2	3
AGTGAGGTCTAAGCCA-2-2	8
AGTGGGAAGCCACGCT-2-2	3
AGTGGGAGTCGAACAG-2-2	4
AGTGGGAGTTATGCGT-2-2	8
AGTGGGATCATGCATG-2-2	2
AGTGTCAAGGATGGAA-2-2	3
AGTGTCAAGTACGTTC-2-2	1
AGTGTCAGTGTAATGA-2-2	5
AGTGTCATCCTTTCTC-2-2	2
AGTTGGTAGAGCCTAG-2-2	12
AGTTGGTAGATGCCAG-2-2	3
AGTTGGTAGCTTCGCG-2-2	2
AGTTGGTTCTCAAACG-2-2	8
ATAACGCCAGCCACCA-2-2	8
ATAACGCGTGAAAGAG-2-2	7
ATAACGCGTGTGGCTC-2-2	7
ATAACGCGTTACGACT-2-2	2
ATAACGCTCATCACCC-2-2	8
ATAACGCTCCCAAGAT-2-2	15
ATAACGCTCGTGGGAA-2-2	4
ATAAGAGAGATGGCGT-2-2	13
ATAAGAGAGCTGCAAG-2-2	4
ATAAGAGCAGAAGCAC-2-2	15
ATAAGAGGTTCCGGCA-2-2	4
ATAAGAGTCGGCCGAT-2-2	12
ATAAGAGTCGGCGGTT-2-2	8
ATAAGAGTCTGCCCTA-2-2	7
ATAGACCCAAATACAG-2-2	19
ATAGACCCAAGTTCTG-2-2	12
ATAGACCCATTCCTCG-2-2	1
ATCACGAAGGCTAGAC-2-2	4
ATCACGAAGGGCACTA-2-2	8
ATCACGAAGTTGAGAT-2-2	12
ATCACGACACGTCAGC-2-2	4
ATCACGATCAATACCG-2-2	2
ATCACGATCGAGGTAG-2-2	8
ATCACGATCTAACCGA-2-2	7
ATCATCTAGGCAGGTT-2-2	15
ATCATCTCAATAGAGT-2-2	3
ATCATCTCACCCAGTG-2-2	5
ATCATCTCATGCCCGA-2-2	8
ATCATCTCATTAGCCA-2-2	12
ATCATCTGTGAAGGCT-2-2	3
ATCATCTGTGTGACGA-2-2	11
ATCATCTGTTATCCGA-2-2	15
ATCATCTGTTCGGCAC-2-2	7
ATCATCTTCTAACTTC-2-2	7
ATCATCTTCTTGAGAC-2-2	4
ATCATGGAGAAACGAG-2-2	7
ATCATGGAGATAGGAG-2-2	2
ATCATGGAGCGGATCA-2-2	8
ATCATGGAGGTCATCT-2-2	2
ATCATGGCAGTCAGCC-2-2	8
ATCATGGTCTAACCGA-2-2	10
ATCCACCAGAAACGAG-2-2	4
ATCCACCCACGGTTTA-2-2	4
ATCCACCCAGCCACCA-2-2	10
ATCCACCGTACCGCTG-2-2	7
ATCCACCGTATATCCG-2-2	15
ATCCACCGTGAACCTT-2-2	4
ATCCACCGTTCGCGAC-2-2	12
ATCCACCGTTGGGACA-2-2	10
ATCCACCTCACGACTA-2-2	8
ATCCACCTCCATTCTA-2-2	3
ATCCACCTCTTCTGGC-2-2	2
ATCCGAACACAAGACG-2-2	8
ATCCGAACATAAGACA-2-2	3
ATCCGAAGTACAGCAG-2-2	3
ATCCGAAGTAGAGGAA-2-2	7
ATCCGAATCCTTTCGG-2-2	10
ATCGAGTAGATAGCAT-2-2	4
ATCGAGTCAAACAACA-2-2	2
ATCGAGTCAAGGGTCA-2-2	12
ATCGAGTCACACCGAC-2-2	10
ATCGAGTGTCTGATTG-2-2	7
ATCGAGTTCAACGAAA-2-2	7
ATCTACTAGTAAGTAC-2-2	7
ATCTACTTCTTTAGTC-2-2	8
ATCTGCCAGAGCTTCT-2-2	8
ATCTGCCAGATGGCGT-2-2	12
ATCTGCCAGCTGAAAT-2-2	2
ATCTGCCGTCACTTCC-2-2	2
ATCTGCCGTCTTGATG-2-2	15
ATCTGCCTCGACCAGC-2-2	8
ATGAGGGCAGTCAGAG-2-2	4
ATGAGGGGTGACAAAT-2-2	12
ATGAGGGGTGGTCCGT-2-2	2
ATGAGGGGTTATGTGC-2-2	8
ATGAGGGTCAGCTCTC-2-2	8
ATGAGGGTCTAGAGTC-2-2	2
ATGCGATAGAGGTTGC-2-2	7
ATGCGATCACGTCTCT-2-2	8
ATGCGATGTGTAATGA-2-2	4
ATGCGATTCCCTCAGT-2-2	8
ATGGGAGAGAAAGTGG-2-2	12
ATGGGAGAGGCTAGCA-2-2	7
ATGGGAGGTCCAGTAT-2-2	7
ATGGGAGGTTCCACGG-2-2	7
ATGGGAGTCCTAGAAC-2-2	12
ATGGGAGTCTCTGCTG-2-2	7
ATGTGTGAGCAGATCG-2-2	11
ATGTGTGCAATAAGCA-2-2	8
ATGTGTGTCACCAGGC-2-2	4
ATTACTCAGGACATTA-2-2	7
ATTACTCCAAGGACTG-2-2	14
ATTACTCCAGATGGGT-2-2	2
ATTACTCCAGCATGAG-2-2	4
ATTACTCTCTATCCCG-2-2	2
ATTACTCTCTTGCCGT-2-2	4
ATTATCCAGAGCAATT-2-2	7
ATTATCCAGTATGACA-2-2	4
ATTATCCGTACTTCTT-2-2	7
ATTATCCGTTAAGTAG-2-2	2
ATTATCCGTTGTACAC-2-2	15
ATTATCCTCTGGAGCC-2-2	7
ATTCTACAGAAGGACA-2-2	7
ATTCTACAGCGCCTTG-2-2	10
ATTCTACCACCGAAAG-2-2	12
ATTCTACCATCTGGTA-2-2	3
ATTCTACGTGTATGGG-2-2	8
ATTCTACGTGTTCTTT-2-2	15
ATTCTACTCAGCCTAA-2-2	15
ATTCTACTCTACGAGT-2-2	2
ATTGGACAGGGCTTGA-2-2	9
ATTGGACCAAGCTGGA-2-2	2
ATTGGTGAGCTGTTCA-2-2	15
ATTGGTGAGGCCCTCA-2-2	10
ATTGGTGAGTGGGTTG-2-2	3
ATTGGTGCACTTAAGC-2-2	4
ATTTCTGAGTGGGCTA-2-2	8
ATTTCTGTCAACACGT-2-2	15
CAACCAACATGGTCTA-2-2	4
CAACCAATCATAAAGG-2-2	4
CAACCTCAGAAACCGC-2-2	15
CAACCTCAGAGCTGGT-2-2	12
CAACCTCAGAGTACAT-2-2	4
CAACCTCAGCTGCAAG-2-2	1
CAACCTCCAGTAGAGC-2-2	8
CAACCTCGTACGAAAT-2-2	3
CAACTAGAGTGTCCCG-2-2	1
CAACTAGGTATCAGTC-2-2	1
CAACTAGGTCAGATAA-2-2	4
CAACTAGGTTAGTGGG-2-2	2
CAACTAGTCCCTTGTG-2-2	4
CAACTAGTCGTTTGCC-2-2	8
CAAGAAAAGCGATCCC-2-2	8
CAAGAAACACGAAATA-2-2	7
CAAGAAACAGTGGGAT-2-2	10
CAAGAAAGTATGAATG-2-2	8
CAAGAAATCACCCTCA-2-2	8
CAAGATCCACTCAGGC-2-2	15
CAAGATCCAGACGCCT-2-2	8
CAAGATCCAGCTATTG-2-2	7
CAAGATCCAGCTGGCT-2-2	7
CAAGATCCATTCTTAC-2-2	1
CAAGATCGTCCGTGAC-2-2	1
CAAGATCGTGTGAATA-2-2	4
CAAGGCCAGCTAAACA-2-2	2
CAAGGCCCAACTTGAC-2-2	7
CAAGGCCGTGCACCAC-2-2	7
CAAGGCCTCACCCTCA-2-2	3
CAAGGCCTCACGATGT-2-2	12
CAAGGCCTCCCACTTG-2-2	2
CAAGGCCTCGAATGCT-2-2	5
CAAGGCCTCGAATGGG-2-2	2
CAAGGCCTCGCCTGAG-2-2	2
CAAGTTGAGACGCTTT-2-2	4
CAAGTTGGTCCTGCTT-2-2	2
CACAAACAGGATGGAA-2-2	4
CACAAACCAAGGACAC-2-2	2
CACAAACCACAGAGGT-2-2	12
CACAAACCACAGCGTC-2-2	3
CACAAACCAGCTCGAC-2-2	9
CACAAACCATAAGACA-2-2	1
CACAAACCATCCGGGT-2-2	7
CACAAACGTAGGAGTC-2-2	4
CACAAACGTCTGCAAT-2-2	8
CACAAACTCATGCAAC-2-2	2
CACAAACTCGTCCGTT-2-2	8
CACAAACTCTTGACGA-2-2	3
CACACAACAACAACCT-2-2	12
CACACAACAGTCTTCC-2-2	8
CACACAAGTCGCGGTT-2-2	8
CACACAAGTGAGTATA-2-2	8
CACACAAGTGCAGTAG-2-2	8
CACACAATCACCAGGC-2-2	1
CACACAATCAGCACAT-2-2	7
CACACAATCGGCATCG-2-2	2
CACACCTAGACTCGGA-2-2	3
CACACCTAGACTGTAA-2-2	4
CACACCTAGATCGATA-2-2	15
CACACCTAGGGTATCG-2-2	7
CACACCTAGGGTTTCT-2-2	1
CACACCTCATACGCTA-2-2	8
CACACCTGTACTTCTT-2-2	7
CACACCTGTCGGCTCA-2-2	2
CACACCTTCAATACCG-2-2	4
CACACCTTCGAGCCCA-2-2	15
CACACTCAGACCTTTG-2-2	12
CACACTCAGCCGCCTA-2-2	5
CACACTCAGGCGACAT-2-2	8
CACACTCCAAGCCATT-2-2	8
CACACTCCAGCTTCGG-2-2	4
CACACTCCAGGGTATG-2-2	4
CACACTCCATTACCTT-2-2	12
CACACTCGTCCATGAT-2-2	8
CACACTCTCAGATAAG-2-2	12
CACAGGCAGGTGATTA-2-2	12
CACAGGCCAATGTAAG-2-2	15
CACAGGCCACAGTCGC-2-2	10
CACAGGCCAGTATGCT-2-2	8
CACAGGCGTAAACACA-2-2	8
CACAGGCTCTCTGCTG-2-2	8
CACAGTAAGCGTTCCG-2-2	7
CACAGTAAGTGTACGG-2-2	4
CACAGTACACATCCAA-2-2	2
CACAGTAGTGTTAAGA-2-2	2
CACAGTATCCAATGGT-2-2	3
CACAGTATCCGCATCT-2-2	3
CACAGTATCTATGTGG-2-2	1
CACATAGCAGCATGAG-2-2	3
CACATAGGTATGGTTC-2-2	4
CACATAGGTCCGAACC-2-2	15
CACATAGTCTGCGACG-2-2	2
CACATTTAGAATTCCC-2-2	8
CACATTTAGTGTTAGA-2-2	9
CACATTTCAGGCAGTA-2-2	4
CACATTTCAGGGTTAG-2-2	4
CACATTTGTGTCAATC-2-2	1
CACATTTGTTACCAGT-2-2	2
CACATTTTCCAATGGT-2-2	7
CACATTTTCCAGTATG-2-2	7
CACATTTTCGAGAGCA-2-2	2
CACCACTAGATGCGAC-2-2	2
CACCACTGTTACGACT-2-2	4
CACCACTGTTCTCATT-2-2	4
CACCACTTCGTTACGA-2-2	2
CACCACTTCTGCTGTC-2-2	4
CACCACTTCTGGTGTA-2-2	4
CACCAGGAGAGTAAGG-2-2	3
CACCAGGAGTTAGGTA-2-2	12
CACCAGGGTAGCTAAA-2-2	2
CACCTTGCAAACAACA-2-2	7
CACCTTGCACCGATAT-2-2	15
CACCTTGCAGCGAACA-2-2	8
CACCTTGCATCGGGTC-2-2	12
CACCTTGCATTAGCCA-2-2	8
CACCTTGGTATAGGGC-2-2	7
CACCTTGGTCTTCAAG-2-2	8
CACTCCAAGACCTTTG-2-2	12
CACTCCACATCTGGTA-2-2	2
CACTCCATCCCATTAT-2-2	7
CACTCCATCCGCAGTG-2-2	15
CACTCCATCGCCAGCA-2-2	4
CACTCCATCTGTCAAG-2-2	7
CAGAATCAGTCGAGTG-2-2	15
CAGAATCCATCGGAAG-2-2	3
CAGAATCGTACCCAAT-2-2	8
CAGAATCTCCCTAATT-2-2	2
CAGAATCTCGCATGGC-2-2	12
CAGAATCTCGTTGACA-2-2	2
CAGAGAGGTAAATGTG-2-2	12
CAGAGAGGTAGGACAC-2-2	8
CAGAGAGGTCAAAGAT-2-2	3
CAGAGAGGTCAGATAA-2-2	12
CAGAGAGGTGATGTCT-2-2	7
CAGAGAGTCGGCGGTT-2-2	8
CAGATCAAGAGTACAT-2-2	8
CAGATCAAGCTGAAAT-2-2	10
CAGATCACATGAAGTA-2-2	3
CAGCAGCAGAAACGCC-2-2	7
CAGCAGCAGATGGGTC-2-2	7
CAGCAGCAGCGCTTAT-2-2	2
CAGCAGCCACAGGAGT-2-2	2
CAGCAGCCAGATGAGC-2-2	4
CAGCAGCCAGCTTCGG-2-2	2
CAGCAGCCATGGTCAT-2-2	1
CAGCAGCGTACAAGTA-2-2	7
CAGCAGCGTACCTACA-2-2	8
CAGCAGCTCAGTGCAT-2-2	3
CAGCATAGTTAGTGGG-2-2	2
CAGCATATCATACGGT-2-2	12
CAGCCGAAGATGCGAC-2-2	7
CAGCCGAAGCGAAGGG-2-2	2
CAGCCGAAGCGTGAAC-2-2	12
CAGCCGAAGTGAACGC-2-2	15
CAGCCGAAGTGCCAGA-2-2	7
CAGCCGACAACACCCG-2-2	3
CAGCCGACACAGGTTT-2-2	7
CAGCCGACAGTGACAG-2-2	7
CAGCCGACATGCATGT-2-2	2
CAGCCGATCCGTTGTC-2-2	1
CAGCCGATCTTGACGA-2-2	7
CAGCGACAGCGGATCA-2-2	2
CAGCGACCATACCATG-2-2	12
CAGCGACTCTTACCGC-2-2	8
CAGCTAACAAATCCGT-2-2	2
CAGCTAACACGGACAA-2-2	15
CAGCTAACATGACGGA-2-2	3
CAGCTGGCACACGCTG-2-2	7
CAGCTGGCAGGATTGG-2-2	7
CAGCTGGGTAGAGGAA-2-2	7
CAGCTGGGTTCAGGCC-2-2	2
CAGCTGGGTTGTTTGG-2-2	4
CAGCTGGGTTTGTTTC-2-2	7
CAGCTGGTCCATGCTC-2-2	7
CAGGTGCCAGTCAGAG-2-2	15
CAGGTGCCATGAACCT-2-2	3
CAGGTGCGTCGCCATG-2-2	4
CAGGTGCGTTTGGGCC-2-2	2
CAGGTGCTCTATGTGG-2-2	4
CAGTAACAGACGCACA-2-2	3
CAGTAACAGAGTGACC-2-2	12
CAGTAACGTGCAACGA-2-2	8
CAGTCCTAGAGTTGGC-2-2	4
CAGTCCTAGCGTAATA-2-2	4
CAGTCCTAGTTAAGTG-2-2	12
CAGTCCTGTCTGGTCG-2-2	4
CAGTCCTGTTCCACTC-2-2	7
CAGTCCTTCTTCAACT-2-2	2
CATATGGAGACGCACA-2-2	8
CATATGGCACAGACTT-2-2	4
CATATGGCATCTATGG-2-2	8
CATATGGGTCTCACCT-2-2	2
CATATGGGTTCCGGCA-2-2	3
CATATTCAGGAGTACC-2-2	2
CATATTCAGGCATTGG-2-2	15
CATATTCCACTCTGTC-2-2	15
CATATTCCAGCTCCGA-2-2	7
CATATTCGTGTTCTTT-2-2	2
CATATTCTCCTTTCGG-2-2	2
CATCAAGCAAAGCAAT-2-2	2
CATCAAGCACGTAAGG-2-2	2
CATCAAGTCGGCTACG-2-2	8
CATCAAGTCTGCGACG-2-2	4
CATCAGACATCCGTGG-2-2	7
CATCAGACATCTATGG-2-2	8
CATCAGAGTATATCCG-2-2	4
CATCAGAGTCGGATCC-2-2	10
CATCAGAGTTAAGGGC-2-2	8
CATCCACAGAAGATTC-2-2	2
CATCCACAGGAATCGC-2-2	3
CATCCACAGGCTCATT-2-2	4
CATCCACGTCAAACTC-2-2	3
CATCCACGTTCAGTAC-2-2	19
CATCCACTCCACTGGG-2-2	2
CATCCACTCCTTGCCA-2-2	12
CATCGAAAGCTGTTCA-2-2	10
CATCGAAAGGACTGGT-2-2	15
CATCGAACACCAGGCT-2-2	2
CATCGAATCAGCACAT-2-2	7
CATCGAATCATTATCC-2-2	8
CATCGGGAGAGACTTA-2-2	8
CATCGGGAGCTAGTTC-2-2	15
CATCGGGAGGCCCTTG-2-2	7
CATCGGGAGTACGATA-2-2	7
CATCGGGGTTCGCTAA-2-2	7
CATCGGGTCCGCATCT-2-2	15
CATCGGGTCCGTTGTC-2-2	1
CATCGGGTCTGGTTCC-2-2	7
CATGACAAGGCATGGT-2-2	6
CATGACAAGTAGGTGC-2-2	8
CATGACACAAGCCCAC-2-2	3
CATGACAGTATGAAAC-2-2	7
CATGACATCTTGTATC-2-2	2
CATGCCTAGTACCGGA-2-2	2
CATGCCTAGTGAAGTT-2-2	4
CATGCCTCATAGACTC-2-2	4
CATGCCTCATGCATGT-2-2	1
[truncated: 112,814 more rows]

## Sheet: Cell type
Cluster	CellType
0	T_cells
1	Proximal_tubnlar_cells
2	Endothial_cells
3	Macrophage
4	Pericyte
5	Monocyte
6	NK
7	Epithelial_cells
8	Epithelial_cells
9	Dendritic_cells
10	Epithelial_cells
11	T_cells
12	Pericyte
13	collecitng_ductal
14	Mast_cells
15	Endothial_cells
16	Epithelial_cells
17	Epithelial_cells
18	Macrophage
19	Macrophage

## Sheet: Diff genes
Number	Gene	Gene_name	cluster	avg_log2FC	p_val	p_val_adj	pct.1	pct.2	pct.diff
1	ENSG00000167286	CD3D	0	2.36859	0	0	0.646	0.084	0.562
2	ENSG00000169442	CD52	0	1.86331	0	0	0.722	0.225	0.497
3	ENSG00000271503	CCL5	0	1.94053	0	0	0.636	0.18	0.456
4	ENSG00000277734	TRAC	0	2.19688	0	0	0.505	0.062	0.443
5	ENSG00000211772	TRBC2	0	2.03647	0	0	0.503	0.084	0.419
6	ENSG00000121966	CXCR4	0	1.74239	0	0	0.814	0.397	0.417
7	ENSG00000116824	CD2	0	1.98529	0	0	0.474	0.062	0.412
8	ENSG00000168685	IL7R	0	2.32256	0	0	0.469	0.065	0.404
9	ENSG00000198851	CD3E	0	1.79082	0	0	0.43	0.056	0.374
10	ENSG00000227507	LTB	0	2.30896	0	0	0.426	0.06	0.366
11	ENSG00000110848	CD69	0	1.5795	0	0	0.472	0.121	0.351
12	ENSG00000008517	IL32	0	1.33301	0	0	0.715	0.372	0.343
13	ENSG00000196154	S100A4	0	1.01218	0	0	0.749	0.417	0.332
14	ENSG00000113088	GZMK	0	2.17213	0	0	0.368	0.041	0.327
15	ENSG00000081237	PTPRC	0	1.43407	0	0	0.519	0.193	0.326
16	ENSG00000247774	PCED1B-AS1	0	1.49514	0	0	0.425	0.105	0.32
17	ENSG00000126264	HCST	0	1.17725	0	0	0.558	0.243	0.315
18	ENSG00000211751	TRBC1	0	1.84302	0	0	0.37	0.067	0.303
19	ENSG00000090104	RGS1	0	1.10721	0	0	0.592	0.292	0.3
20	ENSG00000145649	GZMA	0	1.5487	0	0	0.383	0.085	0.298
21	ENSG00000172183	ISG20	0	1.34323	0	0	0.487	0.191	0.296
22	ENSG00000213145	CRIP1	0	0.517924	0	0	0.775	0.483	0.292
23	ENSG00000095794	CREM	0	1.5528	0	0	0.59	0.307	0.283
24	ENSG00000127824	TUBA4A	0	1.49871	0	0	0.411	0.131	0.28
25	ENSG00000105374	NKG7	0	1.09957	0	0	0.454	0.176	0.278
26	ENSG00000111796	KLRB1	0	1.89915	0	0	0.386	0.113	0.273
27	ENSG00000173762	CD7	0	1.25836	0	0	0.359	0.086	0.273
28	ENSG00000122862	SRGN	0	0.412996	0	0	0.837	0.579	0.258
29	ENSG00000077984	CST7	0	1.26725	0	0	0.383	0.126	0.257
30	ENSG00000115165	CYTIP	0	1.24374	0	0	0.381	0.124	0.257
31	ENSG00000102879	CORO1A	0	1.12128	0	0	0.441	0.184	0.257
32	ENSG00000072818	ACAP1	0	1.31903	0	0	0.327	0.071	0.256
33	ENSG00000101109	STK4	0	1.37257	0	0	0.411	0.159	0.252
34	ENSG00000139193	CD27	0	1.62173	0	0	0.274	0.024	0.25
35	ENSG00000117091	CD48	0	1.09184	0	0	0.407	0.158	0.249
36	ENSG00000160654	CD3G	0	1.34896	0	0	0.277	0.039	0.238
37	ENSG00000115875	SRSF7	0	1.27566	0	0	0.594	0.357	0.237
38	ENSG00000104894	CD37	0	0.979886	0	0	0.45	0.213	0.237
39	ENSG00000162511	LAPTM5	0	0.64097	0	0	0.542	0.32	0.222
40	ENSG00000120875	DUSP4	0	1.49641	0	0	0.308	0.087	0.221
41	ENSG00000231721	LINC-PINT	0	1.19621	0	0	0.408	0.192	0.216
42	ENSG00000168421	RHOH	0	1.22262	0	0	0.27	0.058	0.212
43	ENSG00000152518	ZFP36L2	0	1.14431	0	0	0.566	0.365	0.201
44	ENSG00000026508	CD44	0	0.939681	0	0	0.413	0.213	0.2
45	ENSG00000111348	ARHGDIB	0	0.829945	0	0	0.643	0.443	0.2
46	ENSG00000069493	CLEC2D	0	1.26601	0	0	0.253	0.054	0.199
47	ENSG00000107742	SPOCK2	0	1.15722	0	0	0.254	0.055	0.199
48	ENSG00000133321	PLAAT4	0	0.93734	0	0	0.384	0.188	0.196
49	ENSG00000104660	LEPROTL1	0	1.21144	0	0	0.41	0.215	0.195
50	ENSG00000128340	RAC2	0	1.0028	0	0	0.298	0.104	0.194
51	ENSG00000147168	IL2RG	0	1.07929	0	0	0.257	0.065	0.192
52	ENSG00000196405	EVL	0	1.0873	0	0	0.321	0.136	0.185
53	ENSG00000078304	PPP2R5C	0	1.05343	0	0	0.338	0.153	0.185
54	ENSG00000133872	SARAF	0	1.03567	0	0	0.668	0.484	0.184
55	ENSG00000234745	HLA-B	0	0.53345	0	0	0.956	0.777	0.179
56	ENSG00000116161	CACYBP	0	1.18706	0	0	0.404	0.226	0.178
57	ENSG00000157514	TSC22D3	0	1.1201	0	0	0.772	0.599	0.173
58	ENSG00000204525	HLA-C	0	0.461959	0	0	0.908	0.737	0.171
59	ENSG00000078596	ITM2A	0	1.10445	0	0	0.278	0.108	0.17
60	ENSG00000184203	PPP1R2	0	1.08535	0	0	0.381	0.212	0.169
61	ENSG00000133639	BTG1	0	1.20949	0	0	0.785	0.618	0.167
62	ENSG00000062194	GPBP1	0	0.92202	0	0	0.469	0.306	0.163
63	ENSG00000130844	ZNF331	0	0.873237	0	0	0.336	0.174	0.162
64	ENSG00000081320	STK17B	0	0.940848	0	0	0.29	0.132	0.158
65	ENSG00000213654	GPSM3	0	0.831999	0	0	0.348	0.19	0.158
66	ENSG00000147443	DOK2	0	0.915792	0	0	0.26	0.104	0.156
67	ENSG00000164104	HMGB2	0	0.807351	0	0	0.447	0.293	0.154
68	ENSG00000142669	SH3BGRL3	0	0.782009	0	0	0.766	0.613	0.153
69	ENSG00000206503	HLA-A	0	0.58046	0	0	0.938	0.786	0.152
70	ENSG00000141682	PMAIP1	0	1.12659	0	0	0.319	0.169	0.15
71	ENSG00000120690	ELF1	0	0.956809	0	0	0.397	0.247	0.15
72	ENSG00000143119	CD53	0	0.782333	0	0	0.31	0.16	0.15
73	ENSG00000158050	DUSP2	0	0.957718	0	0	0.319	0.17	0.149
74	ENSG00000158985	CDC42SE2	0	0.962045	0	0	0.307	0.159	0.148
75	ENSG00000119801	YPEL5	0	0.939686	0	0	0.423	0.275	0.148
76	ENSG00000184205	TSPYL2	0	1.01137	0	0	0.293	0.146	0.147
77	ENSG00000129824	RPS4Y1	0	0.524585	0	0	0.633	0.496	0.137
78	ENSG00000023445	BIRC3	0	0.63136	0	0	0.346	0.21	0.136
79	ENSG00000168028	RPSA	0	0.921037	0	0	0.92	0.785	0.135
80	ENSG00000155307	SAMSN1	0	0.683091	0	0	0.284	0.151	0.133
81	ENSG00000109971	HSPA8	0	0.870896	0	0	0.731	0.602	0.129
82	ENSG00000082074	FYB1	0	0.745454	0	0	0.254	0.129	0.125
83	ENSG00000102007	PLP2	0	0.830818	0	0	0.29	0.166	0.124
84	ENSG00000089737	DDX24	0	0.766892	0	0	0.376	0.252	0.124
85	ENSG00000234741	GAS5	0	0.487157	0	0	0.627	0.504	0.123
86	ENSG00000173110	HSPA6	0	0.821777	0	0	0.283	0.162	0.121
87	ENSG00000136490	LIMD2	0	0.716803	0	0	0.25	0.129	0.121
88	ENSG00000132965	ALOX5AP	0	0.569562	0	0	0.26	0.139	0.121
89	ENSG00000116741	RGS2	0	0.527807	1.49218e-281	4.55906e-277	0.388	0.27	0.118
90	ENSG00000132002	DNAJB1	0	0.779435	0	0	0.674	0.557	0.117
91	ENSG00000130755	GMFG	0	0.587979	0	0	0.43	0.313	0.117
92	ENSG00000113811	SELENOK	0	0.566363	0	0	0.516	0.4	0.116
93	ENSG00000205542	TMSB4X	0	0.532355	0	0	0.999	0.883	0.116
94	ENSG00000203896	LIME1	0	0.356506	1.37405e-253	4.19813e-249	0.288	0.177	0.111
95	ENSG00000089327	FXYD5	0	0.607651	0	0	0.457	0.348	0.109
96	ENSG00000187118	CMC1	0	1.18403	0	0	0.276	0.168	0.108
97	ENSG00000251562	MALAT1	0	0.493312	0	0	0.999	0.894	0.105
98	ENSG00000110852	CLEC2B	0	0.80951	0	0	0.327	0.223	0.104
99	ENSG00000105373	NOP53	0	0.517418	0	0	0.55	0.447	0.103
100	ENSG00000275302	CCL4	0	0.401509	7.64899e-207	2.33699e-202	0.393	0.292	0.101
101	ENSG00000144381	HSPD1	0	0.839611	0	0	0.484	0.389	0.095
102	ENSG00000245910	SNHG6	0	0.550765	6.79816e-295	2.07704e-290	0.467	0.372	0.095
103	ENSG00000168209	DDIT4	0	0.512004	5.48504e-266	1.67584e-261	0.511	0.417	0.094
104	ENSG00000067064	IDI1	0	0.704106	6.3049e-293	1.92634e-288	0.253	0.16	0.093
105	ENSG00000135046	ANXA1	0	0.891352	2.19124e-304	6.69488e-300	0.393	0.301	0.092
106	ENSG00000165502	RPL36AL	0	0.639772	0	0	0.801	0.709	0.092
107	ENSG00000120694	HSPH1	0	0.714244	1.21512e-283	3.71255e-279	0.439	0.349	0.09
108	ENSG00000010404	IDS	0	0.728031	4.23544e-274	1.29405e-269	0.256	0.167	0.089
109	ENSG00000115541	HSPE1	0	1.07044	0	0	0.707	0.621	0.086
110	ENSG00000086061	DNAJA1	0	0.722881	0	0	0.545	0.46	0.085
111	ENSG00000265972	TXNIP	0	0.68274	1.16659e-286	3.56429e-282	0.519	0.436	0.083
112	ENSG00000132475	H3F3B	0	0.377272	0	0	0.936	0.856	0.08
113	ENSG00000118503	TNFAIP3	0	0.373785	4.55686e-153	1.39226e-148	0.359	0.279	0.08
114	ENSG00000254772	EEF1G	0	0.274876	1.71791e-251	5.24874e-247	0.899	0.82	0.079
115	ENSG00000151327	FAM177A1	0	0.724703	5.73355e-233	1.75177e-228	0.348	0.272	0.076
116	ENSG00000166848	TERF2IP	0	0.703282	8.06022e-201	2.46264e-196	0.254	0.181	0.073
117	ENSG00000161547	SRSF2	0	0.66069	4.02395e-306	1.22944e-301	0.515	0.444	0.071
118	ENSG00000178913	TAF7	0	0.611919	1.53741e-181	4.69724e-177	0.27	0.201	0.069
119	ENSG00000092820	EZR	0	0.57965	6.37957e-181	1.94915e-176	0.342	0.273	0.069
120	ENSG00000080824	HSP90AA1	0	0.721736	0	0	0.799	0.733	0.066
121	ENSG00000108654	DDX5	0	0.342865	1.7462e-197	5.33517e-193	0.644	0.579	0.065
122	ENSG00000113387	SUB1	0	0.578484	0	0	0.616	0.556	0.06
123	ENSG00000136732	GYPC	0	0.466082	1.15569e-130	3.53099e-126	0.329	0.27	0.059
124	ENSG00000112110	MRPL18	0	0.798244	4.66743e-161	1.42604e-156	0.302	0.244	0.058
125	ENSG00000165527	ARF6	0	0.605743	2.9946e-153	9.14941e-149	0.293	0.235	0.058
126	ENSG00000166710	B2M	0	0.618599	0	0	1	0.943	0.057
127	ENSG00000146386	ABRACL	0	0.495972	4.33991e-122	1.32597e-117	0.262	0.205	0.057
128	ENSG00000005483	KMT2E	0	0.544368	7.40964e-134	2.26387e-129	0.299	0.243	0.056
129	ENSG00000122034	GTF3A	0	0.528465	6.40759e-132	1.95771e-127	0.287	0.233	0.054
130	ENSG00000240065	PSMB9	0	0.516736	6.38963e-130	1.95222e-125	0.338	0.284	0.054
131	ENSG00000114942	EEF1B2	0	0.479506	0	0	0.762	0.708	0.054
132	ENSG00000134186	PRPF38B	0	0.54616	2.81543e-118	8.60198e-114	0.27	0.217	0.053
133	ENSG00000013441	CLK1	0	0.511827	4.12179e-136	1.25933e-131	0.358	0.306	0.052
134	ENSG00000131051	RBM39	0	0.451786	1.47751e-180	4.51425e-176	0.491	0.439	0.052
135	ENSG00000123975	CKS2	0	0.46051	4.13335e-107	1.26286e-102	0.296	0.245	0.051
136	ENSG00000123505	AMD1	0	0.528056	1.88184e-107	5.74957e-103	0.264	0.215	0.049
137	ENSG00000140988	RPS2	0	0.805658	0	0	0.994	0.946	0.048
138	ENSG00000125743	SNRPD2	0	0.438985	4.51302e-234	1.37886e-229	0.573	0.525	0.048
139	ENSG00000105993	DNAJB6	0	0.502462	6.01167e-160	1.83674e-155	0.442	0.395	0.047
140	ENSG00000164032	H2AFZ	0	0.585955	8.83251e-271	2.6986e-266	0.585	0.539	0.046
141	ENSG00000163565	IFI16	0	0.531586	8.6824e-103	2.65273e-98	0.295	0.249	0.046
142	ENSG00000198755	RPL10A	0	0.544253	0	0	0.965	0.921	0.044
143	ENSG00000100650	SRSF5	0	0.443758	4.95642e-149	1.51434e-144	0.453	0.409	0.044
144	ENSG00000149273	RPS3	0	0.983097	0	0	0.995	0.954	0.041
145	ENSG00000173272	MZT2A	0	0.428365	4.56842e-83	1.39579e-78	0.28	0.239	0.041
146	ENSG00000089009	RPL6	0	0.47496	0	0	0.961	0.921	0.04
147	ENSG00000089157	RPLP0	0	0.343223	0	0	0.865	0.825	0.04
148	ENSG00000008988	RPS20	0	0.478089	0	0	0.948	0.909	0.039
149	ENSG00000002586	CD99	0	0.381646	1.41584e-97	4.32581e-93	0.413	0.374	0.039
150	ENSG00000171858	RPS21	0	0.610111	0	0	0.946	0.91	0.036
151	ENSG00000265681	RPL17	0	0.520612	0	0	0.986	0.95	0.036
152	ENSG00000063177	RPL18	0	0.487447	0	0	0.976	0.94	0.036
153	ENSG00000104529	EEF1D	0	0.335303	0	0	0.891	0.855	0.036
154	ENSG00000196683	TOMM7	0	0.412126	0	0	0.798	0.763	0.035
155	ENSG00000174444	RPL4	0	0.35799	0	0	0.847	0.812	0.035
156	ENSG00000213741	RPS29	0	1.06447	0	0	0.984	0.95	0.034
157	ENSG00000204388	HSPA1B	0	0.550441	1.4937e-92	4.5637e-88	0.439	0.406	0.033
158	ENSG00000163479	SSR2	0	0.421405	2.8621e-121	8.74459e-117	0.44	0.408	0.032
159	ENSG00000163466	ARPC2	0	0.326429	8.53434e-118	2.6075e-113	0.573	0.541	0.032
160	ENSG00000171863	RPS7	0	0.499444	0	0	0.978	0.948	0.03
161	ENSG00000117616	RSRP1	0	0.430322	1.22893e-75	3.75476e-71	0.367	0.338	0.029
162	ENSG00000156482	RPL30	0	0.764602	0	0	0.988	0.96	0.028
163	ENSG00000070756	PABPC1	0	0.354668	2.87485e-146	8.78351e-142	0.592	0.564	0.028
164	ENSG00000188846	RPL14	0	0.463351	0	0	0.967	0.941	0.026
165	ENSG00000241343	RPL36A	0	0.344093	0	0	0.94	0.914	0.026
166	ENSG00000083845	RPS5	0	0.342909	0	0	0.952	0.926	0.026
167	ENSG00000131469	RPL27	0	0.436726	0	0	0.96	0.935	0.025
168	ENSG00000148303	RPL7A	0	0.304471	0	0	0.961	0.936	0.025
169	ENSG00000217555	CKLF	0	0.386712	7.9525e-45	2.42973e-40	0.268	0.244	0.024
170	ENSG00000108518	PFN1	0	0.353816	5.04649e-193	1.54185e-188	0.834	0.81	0.024
171	ENSG00000172115	CYCS	0	0.401265	3.11292e-94	9.51091e-90	0.472	0.45	0.022
172	ENSG00000205581	HMGN1	0	0.392687	2.96204e-113	9.04993e-109	0.488	0.466	0.022
173	ENSG00000198242	RPL23A	0	0.813072	0	0	0.994	0.973	0.021
174	ENSG00000198034	RPS4X	0	0.466683	0	0	0.987	0.966	0.021
175	ENSG00000204389	HSPA1A	0	0.439001	1.21449e-98	3.71064e-94	0.59	0.569	0.021
176	ENSG00000122406	RPL5	0	0.293492	0	0	0.926	0.905	0.021
177	ENSG00000174748	RPL15	0	0.340537	0	0	0.992	0.972	0.02
178	ENSG00000221983	UBA52	0	0.288858	0	0	0.963	0.943	0.02
179	ENSG00000173812	EIF1	0	0.273549	0	0	0.973	0.953	0.02
180	ENSG00000122026	RPL21	0	0.471752	0	0	0.99	0.971	0.019
181	ENSG00000118181	RPS25	0	0.658533	0	0	0.991	0.973	0.018
182	ENSG00000071082	RPL31	0	0.452746	0	0	0.981	0.963	0.018
183	ENSG00000149806	FAU	0	0.429064	0	0	0.984	0.966	0.018
184	ENSG00000105193	RPS16	0	0.415786	0	0	0.979	0.961	0.018
185	ENSG00000132341	RAN	0	0.39251	5.66564e-80	1.73102e-75	0.409	0.391	0.018
186	ENSG00000181163	NPM1	0	0.250975	5.68153e-93	1.73588e-88	0.621	0.603	0.018
187	ENSG00000114391	RPL24	0	0.287746	0	0	0.952	0.935	0.017
188	ENSG00000108107	RPL28	0	0.865908	0	0	0.998	0.982	0.016
189	ENSG00000163682	RPL9	0	0.3912	0	0	0.977	0.961	0.016
190	ENSG00000145592	RPL37	0	0.327527	0	0	0.976	0.962	0.014
191	ENSG00000182774	RPS17	0	0.314867	0	0	0.982	0.968	0.014
192	ENSG00000166441	RPL27A	0	0.724838	0	0	0.996	0.983	0.013
193	ENSG00000105640	RPL18A	0	0.517019	0	0	0.995	0.982	0.013
194	ENSG00000134884	ARGLU1	0	0.325662	7.5375e-38	2.30293e-33	0.345	0.332	0.013
195	ENSG00000105372	RPS19	0	0.664058	0	0	0.999	0.987	0.012
196	ENSG00000182899	RPL35A	0	0.429951	0	0	0.985	0.973	0.012
197	ENSG00000145425	RPS3A	0	0.423382	0	0	0.987	0.975	0.012
198	ENSG00000105968	H2AFV	0	0.380342	5.35701e-31	1.63673e-26	0.257	0.245	0.012
199	ENSG00000143384	MCL1	0	0.270016	6.03873e-47	1.84501e-42	0.505	0.493	0.012
200	ENSG00000108298	RPL19	0	0.451322	0	0	0.992	0.981	0.011
201	ENSG00000117523	PRRC2C	0	0.378112	6.91038e-29	2.11133e-24	0.262	0.251	0.011
202	ENSG00000198918	RPL39	0	0.346974	0	0	0.987	0.976	0.011
203	ENSG00000162244	RPL29	0	0.252244	0	0	0.966	0.955	0.011
204	ENSG00000135486	HNRNPA1	0	0.263848	2.46651e-122	7.53592e-118	0.712	0.702	0.01
205	ENSG00000134419	RPS15A	0	0.725801	0	0	0.999	0.99	0.009
206	ENSG00000112306	RPS12	0	0.719761	0	0	0.998	0.989	0.009
207	ENSG00000100316	RPL3	0	0.387591	0	0	0.991	0.982	0.009
208	ENSG00000136942	RPL35	0	0.260709	0	0	0.981	0.972	0.009
209	ENSG00000142676	RPL11	0	0.421377	0	0	0.995	0.987	0.008
210	ENSG00000168066	SF1	0	0.372642	1.00997e-25	3.08576e-21	0.257	0.249	0.008
211	ENSG00000244754	N4BP2L2	0	0.357693	2.42684e-35	7.41471e-31	0.34	0.332	0.008
212	ENSG00000161970	RPL26	0	0.323165	0	0	0.994	0.986	0.008
213	ENSG00000130255	RPL36	0	0.272321	0	0	0.972	0.964	0.008
214	ENSG00000177600	RPLP2	0	0.789087	0	0	0.999	0.992	0.007
215	ENSG00000143947	RPS27A	0	0.546333	0	0	0.997	0.99	0.007
216	ENSG00000132424	PNISR	0	0.381307	4.88485e-30	1.49247e-25	0.301	0.294	0.007
217	ENSG00000115268	RPS15	0	0.338653	0	0	0.996	0.989	0.007
218	ENSG00000124614	RPS10	0	0.526329	2.39179e-252	7.30765e-248	0.734	0.728	0.006
219	ENSG00000265241	RBM8A	0	0.357051	7.3164e-35	2.23538e-30	0.325	0.319	0.006
220	ENSG00000177954	RPS27	0	1.00795	0	0	0.999	0.994	0.005
221	ENSG00000164587	RPS14	0	0.507588	0	0	0.998	0.993	0.005
222	ENSG00000137154	RPS6	0	0.404232	0	0	0.994	0.989	0.005
223	ENSG00000233927	RPS28	0	0.338837	0	0	0.993	0.988	0.005
224	ENSG00000231500	RPS18	0	0.581786	0	0	0.999	0.995	0.004
225	ENSG00000144713	RPL32	0	0.380932	0	0	0.997	0.993	0.004
226	ENSG00000144746	ARL6IP5	0	0.361987	2.95539e-21	9.0296e-17	0.265	0.261	0.004
227	ENSG00000172809	RPL38	0	0.32905	0	0	0.945	0.941	0.004
228	ENSG00000142541	RPL13A	0	0.677548	0	0	0.999	0.996	0.003
229	ENSG00000167526	RPL13	0	0.617505	0	0	0.999	0.996	0.003
230	ENSG00000109475	RPL34	0	0.260791	0	0	0.996	0.993	0.003
231	ENSG00000137818	RPLP1	0	0.690517	0	0	1	0.998	0.002
232	ENSG00000147403	RPL10	0	0.509309	0	0	1	0.998	0.002
233	ENSG00000229117	RPL41	0	0.386326	0	0	1	0.999	0.001
234	ENSG00000110958	PTGES3	0	0.370563	5.18851e-62	1.58525e-57	0.451	0.453	-0.002
235	ENSG00000131508	UBE2D2	0	0.351356	1.15192e-21	3.51946e-17	0.297	0.3	-0.003
236	ENSG00000111011	RSRC2	0	0.295876	1.46018e-07	0.00446129	0.247	0.254	-0.007
237	ENSG00000115053	NCL	0	0.28054	7.04735e-15	2.15318e-10	0.327	0.335	-0.008
238	ENSG00000100138	SNU13	0	0.288525	1.04515e-27	3.19326e-23	0.389	0.398	-0.009
239	ENSG00000089280	FUS	0	0.251509	1.12729e-19	3.44422e-15	0.404	0.413	-0.009
240	ENSG00000175390	EIF3F	0	0.2938	3.25271e-32	9.93801e-28	0.403	0.413	-0.01
241	ENSG00000100664	EIF5	0	0.268698	6.7035e-17	2.04812e-12	0.356	0.368	-0.012
242	ENSG00000096384	HSP90AB1	0	0.265868	2.23357e-51	6.82423e-47	0.646	0.658	-0.012
243	ENSG00000119048	UBE2B	0	0.293916	2.32386e-11	7.10009e-07	0.31	0.325	-0.015
244	ENSG00000089248	ERP29	0	0.253161	5.26915e-08	0.00160988	0.312	0.329	-0.017
245	ENSG00000152795	HNRNPDL	0	0.283285	6.30843e-26	1.92741e-21	0.423	0.442	-0.019
246	ENSG00000109332	UBE2D3	0	0.271501	3.07993e-38	9.41011e-34	0.488	0.508	-0.02
247	ENSG00000180879	SSR4	0	0.315961	3.81103e-23	1.16438e-18	0.452	0.478	-0.026
248	ENSG00000088986	DYNLL1	0	0.505696	7.48476e-79	2.28682e-74	0.617	0.646	-0.029
249	ENSG00000197728	RPS26	0	0.430154	6.43515e-55	1.96613e-50	0.734	0.766	-0.032
250	ENSG00000198763	MT-ND2	0	0.283941	6.28203e-15	1.91935e-10	0.848	0.905	-0.057
Number	Gene	Gene_name	cluster	avg_log2FC	p_val	p_val_adj	pct.1	pct.2	pct.diff
1	ENSG00000162366	PDZK1IP1	1	3.47543	0	0	0.917	0.146	0.771
2	ENSG00000145824	CXCL14	1	2.7697	0	0	0.849	0.112	0.737
3	ENSG00000171766	GATM	1	3.71902	0	0	0.841	0.108	0.733
4	ENSG00000100253	MIOX	1	3.67497	0	0	0.761	0.06	0.701
5	ENSG00000137731	FXYD2	1	3.23469	0	0	0.982	0.291	0.691
6	ENSG00000136872	ALDOB	1	3.65924	0	0	0.739	0.055	0.684
7	ENSG00000205358	MT1H	1	4.49828	0	0	0.731	0.049	0.682
8	ENSG00000139194	RBP5	1	3.32762	0	0	0.771	0.096	0.675
9	ENSG00000243955	GSTA1	1	3.13431	0	0	0.77	0.098	0.672
10	ENSG00000125144	MT1G	1	5.26066	0	0	0.787	0.117	0.67
11	ENSG00000198417	MT1F	1	3.75611	0	0	0.801	0.134	0.667
12	ENSG00000158104	HPD	1	3.56454	0	0	0.696	0.039	0.657
13	ENSG00000102109	PCSK1N	1	3.26204	0	0	0.682	0.054	0.628
14	ENSG00000166347	CYB5A	1	2.27725	0	0	0.906	0.279	0.627
15	ENSG00000163541	SUCLG1	1	3.46428	0	0	0.78	0.162	0.618
16	ENSG00000095932	SMIM24	1	2.70397	0	0	0.7	0.085	0.615
17	ENSG00000130707	ASS1	1	3.03066	0	0	0.676	0.066	0.61
18	ENSG00000163631	ALB	1	3.75496	0	0	0.633	0.028	0.605
19	ENSG00000100079	LGALS2	1	2.34657	0	0	0.714	0.119	0.595
20	ENSG00000171234	UGT2B7	1	2.59968	0	0	0.668	0.078	0.59
21	ENSG00000211445	GPX3	1	4.18984	0	0	0.873	0.289	0.584
22	ENSG00000008394	MGST1	1	2.21525	0	0	0.703	0.119	0.584
23	ENSG00000163586	FABP1	1	2.98068	0	0	0.603	0.03	0.573
24	ENSG00000149124	GLYAT	1	2.56814	0	0	0.618	0.047	0.571
25	ENSG00000169715	MT1E	1	2.78836	0	0	0.815	0.252	0.563
26	ENSG00000165828	PRAP1	1	2.90209	0	0	0.598	0.05	0.548
27	ENSG00000187193	MT1X	1	3.04772	0	0	0.845	0.319	0.526
28	ENSG00000169738	DCXR	1	2.62166	0	0	0.676	0.15	0.526
29	ENSG00000127884	ECHS1	1	2.39308	0	0	0.695	0.179	0.516
30	ENSG00000124253	PCK1	1	2.74432	0	0	0.555	0.04	0.515
31	ENSG00000145247	OCIAD2	1	1.91094	0	0	0.727	0.214	0.513
32	ENSG00000148671	ADIRF	1	1.09316	0	0	0.889	0.377	0.512
33	ENSG00000089220	PEBP1	1	2.02808	0	0	0.877	0.375	0.502
34	ENSG00000130203	APOE	1	2.38781	0	0	0.781	0.281	0.5
35	ENSG00000002933	TMEM176A	1	1.77217	0	0	0.672	0.173	0.499
36	ENSG00000132541	RIDA	1	2.34673	0	0	0.538	0.048	0.49
37	ENSG00000243989	ACY1	1	2.4144	0	0	0.524	0.043	0.481
38	ENSG00000182551	ADI1	1	2.10824	0	0	0.669	0.189	0.48
39	ENSG00000182919	C11orf54	1	2.13972	0	0	0.554	0.077	0.477
40	ENSG00000109846	CRYAB	1	1.72948	0	0	0.783	0.308	0.475
41	ENSG00000244067	GSTA2	1	2.43524	0	0	0.525	0.053	0.472
42	ENSG00000144035	NAT8	1	2.17853	0	0	0.541	0.069	0.472
43	ENSG00000138030	KHK	1	2.1223	0	0	0.543	0.072	0.471
44	ENSG00000099624	ATP5F1D	1	2.16529	0	0	0.744	0.274	0.47
45	ENSG00000203896	LIME1	1	1.90677	0	0	0.595	0.128	0.467
46	ENSG00000109390	NDUFC1	1	1.80929	0	0	0.75	0.292	0.458
47	ENSG00000129151	BBOX1	1	2.07581	0	0	0.508	0.052	0.456
48	ENSG00000134248	LAMTOR5	1	1.82391	0	0	0.801	0.355	0.446
49	ENSG00000250722	SELENOP	1	1.2844	0	0	0.712	0.266	0.446
50	ENSG00000136810	TXN	1	2.08272	0	0	0.867	0.423	0.444
51	ENSG00000153071	DAB2	1	1.74576	0	0	0.632	0.197	0.435
52	ENSG00000147003	CLTRN	1	2.03481	0	0	0.456	0.032	0.424
53	ENSG00000141504	SAT2	1	1.89085	0	0	0.639	0.218	0.421
54	ENSG00000177556	ATOX1	1	1.8731	0	0	0.765	0.346	0.419
55	ENSG00000173915	ATP5MD	1	1.85371	0	0	0.832	0.413	0.419
56	ENSG00000162433	AK4	1	1.98693	0	0	0.478	0.06	0.418
57	ENSG00000169020	ATP5ME	1	1.91883	0	0	0.835	0.418	0.417
58	ENSG00000164405	UQCRQ	1	2.06407	0	0	0.9	0.484	0.416
59	ENSG00000130770	ATP5IF1	1	1.68959	0	0	0.737	0.322	0.415
60	ENSG00000250799	PRODH2	1	2.15763	0	0	0.439	0.03	0.409
61	ENSG00000204444	APOM	1	2.08902	0	0	0.447	0.043	0.404
62	ENSG00000075239	ACAT1	1	1.82953	0	0	0.523	0.119	0.404
63	ENSG00000117448	AKR1A1	1	1.77151	0	0	0.584	0.182	0.402
64	ENSG00000174827	PDZK1	1	1.81592	0	0	0.455	0.056	0.399
65	ENSG00000090565	RAB11FIP3	1	2.00476	0	0	0.43	0.035	0.395
66	ENSG00000140905	GCSH	1	1.78526	0	0	0.496	0.102	0.394
67	ENSG00000160972	PPP1R16A	1	1.80572	0	0	0.457	0.07	0.387
68	ENSG00000165140	FBP1	1	1.98018	0	0	0.455	0.069	0.386
69	ENSG00000112667	DNPH1	1	1.65152	0	0	0.564	0.178	0.386
70	ENSG00000145692	BHMT	1	1.7748	0	0	0.441	0.059	0.382
71	ENSG00000241468	ATP5MF	1	1.55981	0	0	0.704	0.322	0.382
72	ENSG00000183648	NDUFB1	1	1.789	0	0	0.797	0.416	0.381
73	ENSG00000187630	DHRS4L2	1	1.81763	0	0	0.484	0.105	0.379
74	ENSG00000015413	DPEP1	1	2.00321	0	0	0.405	0.027	0.378
75	ENSG00000118785	SPP1	1	0.513065	0	0	0.566	0.191	0.375
76	ENSG00000111716	LDHB	1	1.55811	0	0	0.779	0.406	0.373
77	ENSG00000250479	CHCHD10	1	1.54958	0	0	0.595	0.229	0.366
78	ENSG00000122873	CISD1	1	1.66217	0	0	0.493	0.129	0.364
79	ENSG00000257845	LINC02294	1	1.93028	0	0	0.375	0.013	0.362
80	ENSG00000156411	ATP5MPL	1	1.65304	0	0	0.788	0.427	0.361
81	ENSG00000154723	ATP5PF	1	1.35708	0	0	0.723	0.362	0.361
82	ENSG00000184076	UQCR10	1	1.4129	0	0	0.787	0.43	0.357
83	ENSG00000035115	SH3YL1	1	1.71389	0	0	0.431	0.075	0.356
84	ENSG00000137880	GCHFR	1	1.62618	0	0	0.457	0.103	0.354
85	ENSG00000170906	NDUFA3	1	1.53839	0	0	0.673	0.319	0.354
86	ENSG00000165475	CRYL1	1	1.5294	0	0	0.47	0.12	0.35
87	ENSG00000060971	ACAA1	1	1.67242	0	0	0.466	0.121	0.345
88	ENSG00000099977	DDT	1	1.38085	0	0	0.666	0.321	0.345
89	ENSG00000106565	TMEM176B	1	1.20049	0	0	0.53	0.19	0.34
90	ENSG00000117450	PRDX1	1	1.39206	0	0	0.789	0.451	0.338
91	ENSG00000185088	RPS27L	1	1.38472	0	0	0.853	0.515	0.338
92	ENSG00000131174	COX7B	1	1.67692	0	0	0.814	0.477	0.337
93	ENSG00000166840	GLYATL1	1	1.74212	0	0	0.365	0.029	0.336
94	ENSG00000105379	ETFB	1	1.44582	0	0	0.552	0.22	0.332
95	ENSG00000167815	PRDX2	1	1.30442	0	0	0.577	0.247	0.33
96	ENSG00000054148	PHPT1	1	1.23645	0	0	0.636	0.308	0.328
97	ENSG00000090266	NDUFB2	1	1.40589	0	0	0.828	0.507	0.321
98	ENSG00000189043	NDUFA4	1	1.54791	0	0	0.891	0.576	0.315
99	ENSG00000166228	PCBD1	1	1.38427	0	0	0.472	0.16	0.312
100	ENSG00000215845	TSTD1	1	1.24669	0	0	0.489	0.178	0.311
101	ENSG00000119711	ALDH6A1	1	1.57245	0	0	0.355	0.046	0.309
102	ENSG00000105258	POLR2I	1	1.28305	0	0	0.527	0.219	0.308
103	ENSG00000143153	ATP1B1	1	1.42123	0	0	0.487	0.18	0.307
104	ENSG00000277972	CISD3	1	1.45086	0	0	0.455	0.15	0.305
105	ENSG00000205544	TMEM256	1	1.32059	0	0	0.561	0.256	0.305
106	ENSG00000112304	ACOT13	1	1.52587	0	0	0.378	0.074	0.304
107	ENSG00000164039	BDH2	1	1.47044	0	0	0.399	0.095	0.304
108	ENSG00000142168	SOD1	1	1.41009	0	0	0.847	0.543	0.304
109	ENSG00000153774	CFDP1	1	1.30894	0	0	0.487	0.184	0.303
110	ENSG00000125534	PPDPF	1	1.17095	0	0	0.816	0.515	0.301
111	ENSG00000204653	ASPDH	1	1.62787	0	0	0.315	0.016	0.299
112	ENSG00000103363	ELOB	1	1.22543	0	0	0.826	0.527	0.299
113	ENSG00000126432	PRDX5	1	1.17629	0	0	0.698	0.399	0.299
114	ENSG00000114021	NIT2	1	1.4027	0	0	0.392	0.094	0.298
115	ENSG00000155368	DBI	1	1.22834	0	0	0.733	0.435	0.298
116	ENSG00000137133	HINT2	1	1.31814	0	0	0.455	0.159	0.296
117	ENSG00000110717	NDUFS8	1	1.29357	0	0	0.561	0.265	0.296
118	ENSG00000099800	TIMM13	1	1.26048	0	0	0.533	0.238	0.295
119	ENSG00000053371	AKR7A2	1	1.44155	0	0	0.408	0.114	0.294
120	ENSG00000175806	MSRA	1	1.5216	0	0	0.368	0.075	0.293
121	ENSG00000063241	ISOC2	1	1.36668	0	0	0.405	0.113	0.292
122	ENSG00000137106	GRHPR	1	1.46543	0	0	0.425	0.135	0.29
123	ENSG00000131495	NDUFA2	1	1.22377	0	0	0.642	0.352	0.29
124	ENSG00000176046	NUPR1	1	1.2115	0	0	0.457	0.167	0.29
125	ENSG00000171759	PAH	1	1.58695	0	0	0.305	0.017	0.288
126	ENSG00000176171	BNIP3	1	1.19235	0	0	0.437	0.15	0.287
127	ENSG00000154518	ATP5MC3	1	1.06326	0	0	0.621	0.334	0.287
128	ENSG00000116882	HAO2	1	1.54172	0	0	0.306	0.02	0.286
129	ENSG00000099795	NDUFB7	1	1.12879	0	0	0.673	0.387	0.286
130	ENSG00000143353	LYPLAL1	1	1.46221	0	0	0.36	0.076	0.284
131	ENSG00000165672	PRDX3	1	1.32289	0	0	0.463	0.179	0.284
132	ENSG00000174886	NDUFA11	1	1.22957	0	0	0.724	0.441	0.283
133	ENSG00000116771	AGMAT	1	1.48133	0	0	0.307	0.025	0.282
134	ENSG00000164237	CMBL	1	1.31516	0	0	0.354	0.072	0.282
135	ENSG00000167468	GPX4	1	1.35736	0	0	0.889	0.609	0.28
136	ENSG00000106399	RPA3	1	1.30308	0	0	0.427	0.147	0.28
137	ENSG00000196139	AKR1C3	1	1.2571	0	0	0.376	0.096	0.28
138	ENSG00000173141	MRPL57	1	1.19601	0	0	0.532	0.252	0.28
139	ENSG00000214253	FIS1	1	1.19541	0	0	0.632	0.352	0.28
140	ENSG00000186010	NDUFA13	1	1.15087	0	0	0.786	0.506	0.28
141	ENSG00000120306	CYSTM1	1	0.997177	0	0	0.533	0.254	0.279
142	ENSG00000134056	MRPS36	1	1.2733	0	0	0.453	0.176	0.277
143	ENSG00000135940	COX5B	1	1.21802	0	0	0.867	0.59	0.277
144	ENSG00000125356	NDUFA1	1	1.16105	0	0	0.732	0.455	0.277
145	ENSG00000065518	NDUFB4	1	1.10117	0	0	0.677	0.401	0.276
146	ENSG00000240972	MIF	1	1.74186	0	0	0.989	0.714	0.275
147	ENSG00000117054	ACADM	1	1.40109	0	0	0.372	0.097	0.275
148	ENSG00000232388	SMIM26	1	1.08268	0	0	0.526	0.251	0.275
149	ENSG00000119705	SLIRP	1	1.19939	0	0	0.561	0.287	0.274
150	ENSG00000177700	POLR2L	1	1.24489	0	0	0.787	0.515	0.272
151	ENSG00000160862	AZGP1	1	1.46711	0	0	0.3	0.029	0.271
152	ENSG00000160282	FTCD	1	1.50463	0	0	0.295	0.025	0.27
153	ENSG00000196141	SPATS2L	1	1.21355	0	0	0.444	0.174	0.27
154	ENSG00000100380	ST13	1	1.15382	0	0	0.667	0.397	0.27
155	ENSG00000124588	NQO2	1	1.33178	0	0	0.382	0.113	0.269
156	ENSG00000106400	ZNHIT1	1	1.13888	0	0	0.564	0.295	0.269
157	ENSG00000160678	S100A1	1	1.20586	0	0	0.324	0.062	0.262
158	ENSG00000147647	DPYS	1	1.37245	0	0	0.295	0.034	0.261
159	ENSG00000226733	AL138826.1	1	1.49533	0	0	0.268	0.01	0.258
160	ENSG00000166126	AMN	1	1.3488	0	0	0.299	0.041	0.258
161	ENSG00000087076	HSD17B14	1	1.33806	0	0	0.313	0.055	0.258
162	ENSG00000130005	GAMT	1	1.23216	0	0	0.352	0.096	0.256
163	ENSG00000176340	COX8A	1	1.0954	0	0	0.804	0.548	0.256
164	ENSG00000162482	AKR7A3	1	1.41091	0	0	0.282	0.027	0.255
165	ENSG00000151552	QDPR	1	1.32654	0	0	0.33	0.075	0.255
166	ENSG00000235162	C12orf75	1	0.958237	0	0	0.423	0.168	0.255
167	ENSG00000165449	SLC16A9	1	1.38693	0	0	0.278	0.024	0.254
168	ENSG00000169567	HINT1	1	1.3415	0	0	0.932	0.678	0.254
169	ENSG00000014641	MDH1	1	1.2903	0	0	0.396	0.142	0.254
170	ENSG00000167792	NDUFV1	1	1.2279	0	0	0.412	0.158	0.254
171	ENSG00000116285	ERRFI1	1	1.16542	0	0	0.377	0.125	0.252
172	ENSG00000168894	RNF181	1	1.10857	0	0	0.504	0.252	0.252
173	ENSG00000166681	BEX3	1	0.922285	0	0	0.464	0.213	0.251
174	ENSG00000125971	DYNLRB1	1	1.03369	0	0	0.559	0.309	0.25
175	ENSG00000148803	FUOM	1	1.32956	0	0	0.333	0.084	0.249
176	ENSG00000125868	DSTN	1	0.574601	0	0	0.67	0.422	0.248
177	ENSG00000133315	MACROD1	1	1.37373	0	0	0.283	0.036	0.247
178	ENSG00000183978	COA3	1	1.12987	0	0	0.412	0.165	0.247
179	ENSG00000143198	MGST3	1	0.876042	0	0	0.606	0.359	0.247
180	ENSG00000116791	CRYZ	1	1.2487	0	0	0.32	0.074	0.246
181	ENSG00000185187	SIGIRR	1	1.23674	0	0	0.4	0.155	0.245
182	ENSG00000126267	COX6B1	1	1.1046	0	0	0.864	0.619	0.245
183	ENSG00000165629	ATP5F1C	1	1.02154	0	0	0.478	0.233	0.245
184	ENSG00000172425	TTC36	1	1.41829	0	0	0.253	0.009	0.244
185	ENSG00000241837	ATP5PO	1	0.943801	0	0	0.567	0.323	0.244
186	ENSG00000066813	ACSM2B	1	1.26322	0	0	0.282	0.04	0.242
187	ENSG00000171530	TBCA	1	0.986657	0	0	0.671	0.429	0.242
188	ENSG00000173221	GLRX	1	0.965697	0	0	0.526	0.284	0.242
189	ENSG00000212907	MT-ND4L	1	1.53883	0	0	0.639	0.398	0.241
190	ENSG00000198736	MSRB1	1	1.25713	0	0	0.31	0.069	0.241
191	ENSG00000124299	PEPD	1	1.27731	0	0	0.346	0.107	0.239
192	ENSG00000175701	MTLN	1	1.11917	0	0	0.372	0.133	0.239
193	ENSG00000115286	NDUFS7	1	1.1112	0	0	0.514	0.275	0.239
194	ENSG00000129235	TXNDC17	1	1.10192	0	0	0.422	0.184	0.238
195	ENSG00000143158	MPC2	1	0.975977	0	0	0.489	0.253	0.236
196	ENSG00000140990	NDUFB10	1	0.975438	0	0	0.595	0.359	0.236
197	ENSG00000172366	MCRIP2	1	1.16507	0	0	0.301	0.066	0.235
198	ENSG00000125995	ROMO1	1	1.02479	0	0	0.543	0.308	0.235
199	ENSG00000104823	ECH1	1	1.03832	0	0	0.467	0.233	0.234
200	ENSG00000117592	PRDX6	1	0.955872	0	0	0.561	0.327	0.234
201	ENSG00000171735	CAMTA1	1	1.01471	0	0	0.516	0.283	0.233
202	ENSG00000174917	MICOS13	1	0.949196	0	0	0.452	0.219	0.233
203	ENSG00000128309	MPST	1	1.14932	0	0	0.338	0.106	0.232
204	ENSG00000173436	MICOS10	1	0.856532	0	0	0.566	0.335	0.231
205	ENSG00000132437	DDC	1	1.254	0	0	0.255	0.026	0.229
206	ENSG00000127540	UQCR11	1	1.1256	0	0	0.861	0.632	0.229
207	ENSG00000135390	ATP5MC2	1	0.863754	0	0	0.829	0.6	0.229
208	ENSG00000103485	QPRT	1	1.22676	0	0	0.289	0.061	0.228
209	ENSG00000189221	MAOA	1	1.25982	0	0	0.268	0.041	0.227
210	ENSG00000159199	ATP5MC1	1	0.935456	0	0	0.434	0.208	0.226
211	ENSG00000062582	MRPS24	1	0.896966	0	0	0.45	0.225	0.225
212	ENSG00000111775	COX6A1	1	0.894495	0	0	0.772	0.549	0.223
213	ENSG00000162882	HAAO	1	1.23745	0	0	0.268	0.046	0.222
214	ENSG00000110195	FOLR1	1	1.17892	0	0	0.271	0.05	0.221
215	ENSG00000150540	HNMT	1	1.10207	0	0	0.356	0.135	0.221
216	ENSG00000178449	COX14	1	1.011	0	0	0.513	0.292	0.221
217	ENSG00000170860	LSM3	1	1.06964	0	0	0.456	0.237	0.219
218	ENSG00000111669	TPI1	1	0.776625	0	0	0.754	0.535	0.219
219	ENSG00000106049	HIBADH	1	1.07773	0	0	0.3	0.084	0.216
220	ENSG00000117691	NENF	1	1.07229	0	0	0.414	0.199	0.215
221	ENSG00000139684	ESD	1	1.00174	0	0	0.452	0.237	0.215
222	ENSG00000116171	SCP2	1	0.995389	0	0	0.475	0.261	0.214
223	ENSG00000197114	ZGPAT	1	1.2476	0	0	0.257	0.045	0.212
224	ENSG00000090013	BLVRB	1	0.96032	0	0	0.394	0.183	0.211
225	ENSG00000267855	NDUFA7	1	0.93167	0	0	0.421	0.211	0.21
226	ENSG00000266472	MRPS21	1	0.896578	0	0	0.554	0.344	0.21
227	ENSG00000247516	MIR4458HG	1	1.13745	0	0	0.298	0.089	0.209
228	ENSG00000175756	AURKAIP1	1	0.923962	0	0	0.509	0.3	0.209
229	ENSG00000175768	TOMM5	1	0.903947	0	0	0.447	0.238	0.209
230	ENSG00000111057	KRT18	1	0.973497	0	0	0.347	0.139	0.208
231	ENSG00000068697	LAPTM4A	1	0.836306	0	0	0.62	0.412	0.208
232	ENSG00000164172	MOCS2	1	1.05755	0	0	0.334	0.127	0.207
233	ENSG00000138796	HADH	1	1.12493	0	0	0.267	0.061	0.206
234	ENSG00000165678	GHITM	1	0.952372	0	0	0.452	0.246	0.206
235	ENSG00000132840	BHMT2	1	1.04977	0	0	0.261	0.056	0.205
236	ENSG00000167863	ATP5PD	1	0.836617	0	0	0.48	0.275	0.205
237	ENSG00000156467	UQCRB	1	1.2321	0	0	0.855	0.651	0.204
238	ENSG00000204219	TCEA3	1	1.03856	0	0	0.27	0.067	0.203
239	ENSG00000122033	MTIF3	1	1.03237	0	0	0.387	0.185	0.202
240	ENSG00000213465	ARL2	1	0.983936	0	0	0.388	0.186	0.202
241	ENSG00000145494	NDUFS6	1	0.894194	0	0	0.519	0.317	0.202
242	ENSG00000117472	TSPAN1	1	1.17553	0	0	0.252	0.051	0.201
243	ENSG00000063854	HAGH	1	1.09039	0	0	0.327	0.126	0.201
244	ENSG00000178057	NDUFAF3	1	0.959394	0	0	0.446	0.245	0.201
245	ENSG00000113558	SKP1	1	0.855675	0	0	0.748	0.547	0.201
246	ENSG00000135441	BLOC1S1	1	0.870559	0	0	0.577	0.378	0.199
247	ENSG00000155465	SLC7A7	1	1.1168	0	0	0.283	0.085	0.198
248	ENSG00000126005	MMP24OS	1	0.971141	0	0	0.317	0.119	0.198
249	ENSG00000005022	SLC25A5	1	0.919779	0	0	0.674	0.476	0.198
250	ENSG00000176485	PLAAT3	1	0.908556	0	0	0.345	0.147	0.198
251	ENSG00000115419	GLS	1	0.997735	0	0	0.36	0.163	0.197
252	ENSG00000147684	NDUFB9	1	0.842125	0	0	0.511	0.314	0.197
253	ENSG00000198721	ECI2	1	1.06389	0	0	0.286	0.09	0.196
254	ENSG00000137955	RABGGTB	1	1.01271	0	0	0.346	0.15	0.196
255	ENSG00000203667	COX20	1	0.949264	0	0	0.393	0.197	0.196
256	ENSG00000090263	MRPS33	1	0.964548	0	0	0.338	0.146	0.192
257	ENSG00000182154	MRPL41	1	0.921849	0	0	0.435	0.243	0.192
258	ENSG00000213585	VDAC1	1	0.816895	0	0	0.463	0.271	0.192
259	ENSG00000170296	GABARAP	1	0.626646	0	0	0.793	0.602	0.191
260	ENSG00000147400	CETN2	1	0.980548	0	0	0.288	0.099	0.189
261	ENSG00000198258	UBL5	1	0.858804	0	0	0.777	0.588	0.189
262	ENSG00000179271	GADD45GIP1	1	0.849593	0	0	0.474	0.285	0.189
263	ENSG00000198786	MT-ND5	1	0.841499	0	0	0.834	0.645	0.189
264	ENSG00000130731	METTL26	1	0.798426	0	0	0.372	0.184	0.188
265	ENSG00000205352	PRR13	1	0.790778	0	0	0.516	0.329	0.187
266	ENSG00000121310	ECHDC2	1	0.964397	0	0	0.271	0.085	0.186
267	ENSG00000109919	MTCH2	1	0.96264	0	0	0.297	0.111	0.186
268	ENSG00000272398	CD24	1	1.0283	0	0	0.344	0.159	0.185
269	ENSG00000147123	NDUFB11	1	0.828361	0	0	0.568	0.383	0.185
270	ENSG00000128609	NDUFA5	1	0.808701	0	0	0.412	0.227	0.185
271	ENSG00000242372	EIF6	1	0.896844	0	0	0.364	0.18	0.184
272	ENSG00000172590	MRPL52	1	0.888631	0	0	0.418	0.234	0.184
273	ENSG00000164919	COX6C	1	0.79787	0	0	0.78	0.596	0.184
274	ENSG00000168653	NDUFS5	1	0.73596	0	0	0.728	0.544	0.184
275	ENSG00000170421	KRT8	1	0.818959	0	0	0.319	0.138	0.181
276	ENSG00000111275	ALDH2	1	0.992793	0	0	0.312	0.132	0.18
277	ENSG00000134049	IER3IP1	1	0.852127	0	0	0.387	0.207	0.18
278	ENSG00000107223	EDF1	1	0.787151	0	0	0.769	0.589	0.18
279	ENSG00000125148	MT2A	1	1.07361	0	0	0.893	0.717	0.176
280	ENSG00000143252	SDHC	1	0.861689	0	0	0.372	0.196	0.176
281	ENSG00000112514	CUTA	1	0.725473	0	0	0.543	0.368	0.175
282	ENSG00000127184	COX7C	1	1.65571	0	0	0.984	0.81	0.174
283	ENSG00000167283	ATP5MG	1	0.670654	0	0	0.822	0.648	0.174
284	ENSG00000198840	MT-ND3	1	1.36227	0	0	0.971	0.799	0.172
285	ENSG00000170430	MGMT	1	0.899966	0	0	0.332	0.16	0.172
286	ENSG00000125870	SNRPB2	1	0.873073	0	0	0.416	0.244	0.172
287	ENSG00000171222	SCAND1	1	0.774864	0	0	0.459	0.288	0.171
288	ENSG00000128524	ATP6V1F	1	0.725806	0	0	0.547	0.376	0.171
289	ENSG00000204370	SDHD	1	0.912806	0	0	0.34	0.17	0.17
290	ENSG00000004779	NDUFAB1	1	0.810634	0	0	0.399	0.229	0.17
291	ENSG00000118640	VAMP8	1	0.564884	0	0	0.552	0.383	0.169
292	ENSG00000160194	NDUFV3	1	0.929044	0	0	0.278	0.11	0.168
293	ENSG00000104325	DECR1	1	0.886769	0	0	0.319	0.151	0.168
294	ENSG00000244187	TMEM141	1	0.844307	0	0	0.317	0.15	0.167
295	ENSG00000272047	GTF2H5	1	0.84003	0	0	0.344	0.177	0.167
296	ENSG00000162545	CAMK2N1	1	0.770968	0	0	0.28	0.113	0.167
297	ENSG00000143742	SRP9	1	0.755673	0	0	0.458	0.291	0.167
298	ENSG00000166595	CIAO2B	1	0.708337	0	0	0.411	0.245	0.166
299	ENSG00000167315	ACAA2	1	0.877722	0	0	0.275	0.11	0.165
300	ENSG00000108826	MRPL27	1	0.843549	0	0	0.302	0.139	0.163
301	ENSG00000110955	ATP5F1B	1	0.71444	0	0	0.422	0.259	0.163
302	ENSG00000224877	NDUFAF8	1	0.861079	0	0	0.289	0.127	0.162
303	ENSG00000178127	NDUFV2	1	0.755952	0	0	0.426	0.264	0.162
304	ENSG00000164898	FMC1	1	0.815616	0	0	0.26	0.099	0.161
305	ENSG00000072506	HSD17B10	1	0.819311	0	0	0.317	0.16	0.157
306	ENSG00000169504	CLIC4	1	0.739058	0	0	0.332	0.176	0.156
307	ENSG00000214194	SMIM30	1	0.718457	0	0	0.301	0.146	0.155
308	ENSG00000219200	RNASEK	1	0.539598	0	0	0.74	0.585	0.155
309	ENSG00000242485	MRPL20	1	0.735147	0	0	0.415	0.261	0.154
310	ENSG00000269893	SNHG8	1	0.694832	0	0	0.521	0.367	0.154
311	ENSG00000076043	REXO2	1	0.773187	0	0	0.3	0.148	0.152
312	ENSG00000104979	C1orf53	1	0.674179	0	0	0.58	0.428	0.152
313	ENSG00000197249	SERPINA1	1	0.550711	0	0	0.363	0.211	0.152
314	ENSG00000007255	TRAPPC6A	1	0.783454	0	0	0.274	0.123	0.151
315	ENSG00000125652	ALKBH7	1	0.768091	0	0	0.406	0.255	0.151
316	ENSG00000175061	SNHG29	1	0.51298	0	0	0.757	0.606	0.151
317	ENSG00000101856	PGRMC1	1	0.788309	0	0	0.288	0.138	0.15
318	ENSG00000211450	SELENOH	1	0.543882	0	0	0.49	0.342	0.148
319	ENSG00000214026	MRPL23	1	0.853705	0	0	0.279	0.132	0.147
320	ENSG00000185883	ATP6V0C	1	0.475585	0	0	0.519	0.372	0.147
321	ENSG00000127838	PNKD	1	0.718755	0	0	0.338	0.192	0.146
322	ENSG00000125611	CHCHD5	1	0.76128	0	0	0.306	0.161	0.145
323	ENSG00000177576	C18orf32	1	0.632558	0	0	0.399	0.255	0.144
324	ENSG00000185608	MRPL40	1	0.769615	0	0	0.264	0.121	0.143
325	ENSG00000181029	TRAPPC5	1	0.651611	0	0	0.364	0.221	0.143
326	ENSG00000148450	MSRB2	1	0.834695	0	0	0.252	0.11	0.142
327	ENSG00000129055	ANAPC13	1	0.771861	0	0	0.269	0.127	0.142
328	ENSG00000113328	CCNG1	1	0.723172	0	0	0.287	0.145	0.142
329	ENSG00000106538	RARRES2	1	0.668881	0	0	0.314	0.172	0.142
330	ENSG00000172428	COPS9	1	0.62246	0	0	0.458	0.316	0.142
331	ENSG00000136156	ITM2B	1	0.680224	0	0	0.89	0.749	0.141
332	ENSG00000178741	COX5A	1	0.668362	0	0	0.463	0.322	0.141
333	ENSG00000106355	LSM5	1	0.644643	0	0	0.373	0.232	0.141
334	ENSG00000167085	PHB	1	0.745632	0	0	0.338	0.198	0.14
335	ENSG00000166136	NDUFB8	1	0.657932	0	0	0.509	0.369	0.14
336	ENSG00000196975	ANXA4	1	0.643911	0	0	0.28	0.14	0.14
337	ENSG00000004799	PDK4	1	0.635959	0	0	0.425	0.285	0.14
338	ENSG00000138495	COX17	1	0.585362	0	0	0.529	0.389	0.14
339	ENSG00000214736	TOMM6	1	0.585355	0	0	0.443	0.303	0.14
340	ENSG00000262814	MRPL12	1	0.759435	0	0	0.256	0.117	0.139
341	ENSG00000133313	CNDP2	1	0.72779	0	0	0.289	0.15	0.139
342	ENSG00000108953	YWHAE	1	0.615972	0	0	0.479	0.34	0.139
343	ENSG00000118418	HMGN3	1	0.59821	0	0	0.507	0.368	0.139
344	ENSG00000150779	TIMM8B	1	0.704246	0	0	0.341	0.203	0.138
345	ENSG00000136003	ISCU	1	0.677418	0	0	0.477	0.339	0.138
346	ENSG00000137714	FDX1	1	0.814297	0	0	0.256	0.121	0.135
347	ENSG00000160948	VPS28	1	0.656557	0	0	0.455	0.32	0.135
348	ENSG00000111639	MRPL51	1	0.638019	0	0	0.423	0.288	0.135
349	ENSG00000143977	SNRPG	1	0.623169	0	0	0.518	0.383	0.135
350	ENSG00000124172	ATP5F1E	1	0.926867	0	0	0.936	0.802	0.134
351	ENSG00000269293	ZSCAN16-AS1	1	0.75701	0	0	0.255	0.121	0.134
352	ENSG00000164346	NSA2	1	0.675483	0	0	0.38	0.247	0.133
353	ENSG00000116586	LAMTOR2	1	0.689328	0	0	0.38	0.248	0.132
354	ENSG00000122705	CLTA	1	0.62521	0	0	0.469	0.337	0.132
355	ENSG00000152234	ATP5F1A	1	0.620812	0	0	0.343	0.212	0.131
356	ENSG00000114023	FAM162A	1	0.669411	0	0	0.31	0.18	0.13
357	ENSG00000164096	C4orf3	1	0.608163	0	0	0.569	0.439	0.13
358	ENSG00000102309	PIN4	1	0.701371	0	0	0.284	0.156	0.128
359	ENSG00000237765	FAM200B	1	0.682428	0	0	0.261	0.133	0.128
360	ENSG00000183617	MRPL54	1	0.671682	0	0	0.316	0.188	0.128
361	ENSG00000136930	PSMB7	1	0.664784	0	0	0.358	0.231	0.127
362	ENSG00000112695	COX7A2	1	0.56491	0	0	0.732	0.605	0.127
363	ENSG00000102172	SMS	1	0.62313	0	0	0.326	0.2	0.126
364	ENSG00000183172	SMDT1	1	0.602141	0	0	0.498	0.372	0.126
365	ENSG00000197006	METTL9	1	0.640993	0	0	0.352	0.228	0.124
366	ENSG00000197448	GSTK1	1	0.597402	0	0	0.454	0.33	0.124
367	ENSG00000136888	ATP6V1G1	1	0.586633	0	0	0.595	0.471	0.124
368	ENSG00000141552	ANAPC11	1	0.59412	0	0	0.456	0.333	0.123
369	ENSG00000176209	SMIM19	1	0.685657	0	0	0.25	0.128	0.122
370	ENSG00000136521	NDUFB5	1	0.661076	0	0	0.36	0.238	0.122
371	ENSG00000130724	CHMP2A	1	0.598297	0	0	0.402	0.281	0.121
372	ENSG00000226950	DANCR	1	0.566636	0	0	0.267	0.146	0.121
373	ENSG00000180964	TCEAL8	1	0.673255	0	0	0.286	0.166	0.12
374	ENSG00000184983	NDUFA6	1	0.58681	0	0	0.387	0.267	0.12
375	ENSG00000114902	SPCS1	1	0.591806	0	0	0.445	0.326	0.119
376	ENSG00000074071	MRPS34	1	0.622638	0	0	0.278	0.16	0.118
377	ENSG00000183011	NAA38	1	0.525859	8.41018e-298	2.56956e-293	0.436	0.318	0.118
378	ENSG00000189171	S100A13	1	0.502238	5.02606e-291	1.53561e-286	0.328	0.21	0.118
379	ENSG00000119013	NDUFB3	1	0.640082	0	0	0.358	0.241	0.117
380	ENSG00000131143	COX4I1	1	0.690794	0	0	0.896	0.78	0.116
381	ENSG00000004455	AK2	1	0.679722	0	0	0.256	0.14	0.116
382	ENSG00000117118	SDHB	1	0.677426	0	0	0.259	0.144	0.115
383	ENSG00000103811	CTSH	1	0.603964	0	0	0.308	0.193	0.115
384	ENSG00000163344	PMVK	1	0.607297	0	0	0.266	0.154	0.112
385	ENSG00000229833	PET100	1	0.574635	1.71629e-278	5.24378e-274	0.388	0.276	0.112
386	ENSG00000158716	DUSP23	1	0.571752	7.30536e-300	2.23201e-295	0.307	0.195	0.112
387	ENSG00000179091	CYC1	1	0.582422	1.15666e-288	3.53395e-284	0.321	0.211	0.11
388	ENSG00000116459	ATP5PB	1	0.525172	3.64091e-281	1.11241e-276	0.283	0.173	0.11
389	ENSG00000169976	SF3B5	1	0.545331	2.33801e-281	7.14332e-277	0.439	0.33	0.109
390	ENSG00000103145	HCFC1R1	1	0.526868	1.89064e-258	5.77648e-254	0.304	0.197	0.107
391	ENSG00000159335	PTMS	1	0.403558	9.99818e-208	3.05474e-203	0.414	0.307	0.107
392	ENSG00000116898	MRPS15	1	0.624382	1.45344e-306	4.44071e-302	0.271	0.165	0.106
393	ENSG00000164258	NDUFS4	1	0.576047	1.80481e-273	5.51423e-269	0.305	0.2	0.105
394	ENSG00000120885	CLU	1	0.848894	2.58796e-288	7.907e-284	0.25	0.146	0.104
395	ENSG00000178952	TUFM	1	0.584035	2.87406e-264	8.78112e-260	0.352	0.248	0.104
396	ENSG00000138069	RAB1A	1	0.538941	1.35419e-251	4.13745e-247	0.347	0.243	0.104
397	ENSG00000167515	TRAPPC2L	1	0.573231	1.15369e-286	3.52487e-282	0.259	0.156	0.103
398	ENSG00000166275	BORCS7	1	0.585667	3.66541e-288	1.11989e-283	0.25	0.148	0.102
399	ENSG00000132432	SEC61G	1	0.436137	9.6589e-284	2.95108e-279	0.593	0.491	0.102
400	ENSG00000162910	MRPL55	1	0.523123	5.70387e-242	1.7427e-237	0.303	0.202	0.101
401	ENSG00000187051	RPS1BP1	1	0.492627	1.43566e-231	4.38636e-227	0.394	0.293	0.101
402	ENSG00000203875	SNHG5	1	0.298328	4.99382e-184	1.52576e-179	0.674	0.574	0.1
403	ENSG00000117519	CNN3	1	0.284037	4.07605e-172	1.24536e-167	0.331	0.232	0.099
404	ENSG00000146425	DYNLT1	1	0.510196	5.47998e-223	1.6743e-218	0.4	0.302	0.098
405	ENSG00000182196	ARL6IP4	1	0.47403	1.14351e-270	3.49377e-266	0.561	0.463	0.098
406	ENSG00000073803	MAP3K13	1	0.568089	2.71738e-258	8.3024e-254	0.26	0.163	0.097
407	ENSG00000165264	NDUFB6	1	0.547847	2.26675e-251	6.9256e-247	0.267	0.17	0.097
408	ENSG00000142507	PSMB6	1	0.528571	8.55151e-227	2.61274e-222	0.365	0.268	0.097
409	ENSG00000173660	UQCRH	1	0.495452	0	0	0.647	0.55	0.097
410	ENSG00000074800	ENO1	1	0.49936	1.75231e-224	5.35383e-220	0.469	0.373	0.096
411	ENSG00000254772	EEF1G	1	0.281974	8.58718e-289	2.62364e-284	0.915	0.819	0.096
412	ENSG00000111640	GAPDH	1	0.804136	0	0	0.983	0.888	0.095
413	ENSG00000129559	NEDD8	1	0.455625	6.74783e-254	2.06166e-249	0.552	0.457	0.095
414	ENSG00000198763	MT-ND2	1	0.485483	0	0	0.976	0.882	0.094
415	ENSG00000115310	RTN4	1	0.430141	4.7203e-194	1.44219e-189	0.436	0.343	0.093
416	ENSG00000185043	CIB1	1	0.404139	4.03186e-184	1.23186e-179	0.444	0.351	0.093
417	ENSG00000085871	MGST2	1	0.54841	7.48056e-221	2.28554e-216	0.291	0.199	0.092
418	ENSG00000148834	GSTO1	1	0.525496	3.73671e-209	1.14168e-204	0.352	0.26	0.092
419	ENSG00000162961	DPY30	1	0.505058	5.11093e-211	1.56154e-206	0.281	0.19	0.091
420	ENSG00000116030	SUMO1	1	0.465041	3.94449e-209	1.20516e-204	0.459	0.368	0.091
421	ENSG00000169021	UQCRFS1	1	0.51812	6.89487e-202	2.10659e-197	0.294	0.204	0.09
422	ENSG00000133142	TCEAL4	1	0.502181	2.21748e-204	6.77507e-200	0.279	0.189	0.09
423	ENSG00000163597	SNHG16	1	0.416923	7.87527e-194	2.40613e-189	0.25	0.16	0.09
424	ENSG00000132963	POMP	1	0.379856	3.37217e-207	1.0303e-202	0.576	0.487	0.089
425	ENSG00000198899	MT-ATP6	1	0.753785	0	0	0.982	0.894	0.088
426	ENSG00000086065	CHMP5	1	0.474465	6.56556e-186	2.00597e-181	0.335	0.247	0.088
427	ENSG00000089063	TMEM230	1	0.464351	1.22743e-192	3.75018e-188	0.407	0.319	0.088
428	ENSG00000008282	SYPL1	1	0.468709	2.80076e-189	8.55718e-185	0.283	0.196	0.087
429	ENSG00000105583	WDR83OS	1	0.444637	3.52999e-199	1.07852e-194	0.473	0.386	0.087
430	ENSG00000175482	POLD4	1	0.413952	1.48584e-160	4.5397e-156	0.321	0.234	0.087
431	ENSG00000130312	MRPL34	1	0.538543	9.98779e-201	3.05157e-196	0.259	0.173	0.086
432	ENSG00000198727	MT-CYB	1	0.65343	0	0	0.965	0.88	0.085
433	ENSG00000151366	NDUFC2	1	0.433172	6.4621e-171	1.97437e-166	0.393	0.308	0.085
434	ENSG00000198931	APRT	1	0.397692	1.24654e-167	3.80854e-163	0.447	0.362	0.085
435	ENSG00000084207	GSTP1	1	0.665349	8.80771e-301	2.69102e-296	0.634	0.551	0.083
436	ENSG00000170043	TRAPPC1	1	0.469966	1.27901e-174	3.90776e-170	0.376	0.293	0.083
437	ENSG00000197111	PCBP2	1	0.438536	1.24924e-200	3.81681e-196	0.512	0.429	0.083
438	ENSG00000155366	RHOC	1	0.330657	2.95069e-137	9.01524e-133	0.452	0.37	0.082
439	ENSG00000204435	CSNK2B	1	0.451674	9.04901e-164	2.76474e-159	0.35	0.27	0.08
440	ENSG00000140319	SRP14	1	0.261106	7.71928e-225	2.35847e-220	0.812	0.732	0.08
441	ENSG00000130748	TMEM160	1	0.547145	6.25774e-177	1.91193e-172	0.254	0.176	0.078
442	ENSG00000198189	HSD17B11	1	0.454912	8.72332e-156	2.66524e-151	0.271	0.193	0.078
443	ENSG00000277791	PSMB3	1	0.438428	7.57185e-153	2.31343e-148	0.37	0.292	0.078
444	ENSG00000137710	RDX	1	0.450157	4.35825e-156	1.33157e-151	0.259	0.182	0.077
445	ENSG00000099797	TECR	1	0.468395	3.38862e-155	1.03533e-150	0.263	0.187	0.076
446	ENSG00000087191	PSMC5	1	0.4611	7.23058e-150	2.20916e-145	0.277	0.202	0.075
447	ENSG00000153048	CARHSP1	1	0.419159	1.99067e-140	6.0821e-136	0.262	0.187	0.075
448	ENSG00000120675	DNAJC15	1	0.482537	1.45654e-149	4.45018e-145	0.278	0.205	0.073
449	ENSG00000126756	UXT	1	0.429574	4.92467e-153	1.50463e-148	0.432	0.359	0.073
450	ENSG00000243147	MRPL33	1	0.396441	1.25832e-131	3.84454e-127	0.401	0.329	0.072
451	ENSG00000198898	CAPZA2	1	0.367488	1.052e-123	3.21417e-119	0.381	0.31	0.071
452	ENSG00000145912	NHP2	1	0.416452	1.91959e-125	5.86492e-121	0.286	0.218	0.068
453	ENSG00000154582	ELOC	1	0.29676	1.03738e-96	3.16951e-92	0.299	0.231	0.068
454	ENSG00000198886	MT-ND4	1	0.990357	0	0	0.992	0.927	0.065
455	ENSG00000116251	RPL22	1	0.515639	0	0	0.95	0.885	0.065
456	ENSG00000162585	FAAP20	1	0.417195	2.31034e-115	7.05879e-111	0.269	0.205	0.064
457	ENSG00000147669	POLR2K	1	0.353427	2.97512e-102	9.08988e-98	0.346	0.282	0.064
458	ENSG00000130520	LSM4	1	0.39733	1.63511e-109	4.99577e-105	0.286	0.223	0.063
459	ENSG00000034713	GABARAPL2	1	0.335148	1.57381e-107	4.80847e-103	0.437	0.374	0.063
460	ENSG00000111832	RWDD1	1	0.386244	5.40415e-105	1.65113e-100	0.367	0.305	0.062
461	ENSG00000115128	SF3B6	1	0.347058	3.51142e-101	1.07284e-96	0.378	0.317	0.061
462	ENSG00000087302	RTRAF	1	0.289835	2.60218e-80	7.95044e-76	0.302	0.242	0.06
463	ENSG00000120533	ENY2	1	0.349553	6.31046e-102	1.92803e-97	0.403	0.344	0.059
464	ENSG00000150459	SAP18	1	0.261369	4.56331e-95	1.39423e-90	0.509	0.451	0.058
465	ENSG00000114784	EIF1B	1	0.340476	8.49264e-85	2.59476e-80	0.317	0.26	0.057
466	ENSG00000152082	MZT2B	1	0.359273	5.91107e-95	1.80601e-90	0.412	0.357	0.055
467	ENSG00000106588	PSMA2	1	0.281713	9.60668e-75	2.93513e-70	0.374	0.32	0.054
468	ENSG00000075415	SLC25A3	1	0.328943	7.49446e-109	2.28978e-104	0.504	0.451	0.053
469	ENSG00000100387	RBX1	1	0.294176	8.91402e-83	2.7235e-78	0.43	0.377	0.053
470	ENSG00000143612	C1orf43	1	0.371927	2.32095e-83	7.09118e-79	0.294	0.242	0.052
471	ENSG00000164713	BRI3	1	0.325357	2.71657e-75	8.29993e-71	0.285	0.233	0.052
472	ENSG00000169230	PRELID1	1	0.314564	9.52727e-82	2.91087e-77	0.402	0.351	0.051
473	ENSG00000180817	PPA1	1	0.346003	2.21802e-73	6.77672e-69	0.263	0.213	0.05
474	ENSG00000135535	CD164	1	0.309089	7.30839e-70	2.23293e-65	0.352	0.302	0.05
475	ENSG00000104765	BNIP3L	1	0.3049	5.95628e-70	1.81982e-65	0.257	0.207	0.05
476	ENSG00000198938	MT-CO3	1	1.48832	0	0	0.994	0.945	0.049
477	ENSG00000178982	EIF3K	1	0.316006	3.75658e-131	1.14775e-126	0.616	0.567	0.049
478	ENSG00000156976	EIF4A2	1	0.259131	1.59426e-99	4.87095e-95	0.594	0.545	0.049
479	ENSG00000111237	VPS29	1	0.315894	4.87281e-63	1.48879e-58	0.302	0.256	0.046
480	ENSG00000182117	NOP10	1	0.269379	7.35749e-71	2.24793e-66	0.457	0.411	0.046
481	ENSG00000146701	MDH2	1	0.344257	1.75478e-62	5.36139e-58	0.253	0.209	0.044
482	ENSG00000230989	HSBP1	1	0.325218	8.55381e-67	2.61345e-62	0.365	0.321	0.044
483	ENSG00000139644	TMBIM6	1	0.311804	3.29849e-76	1.00779e-71	0.47	0.426	0.044
484	ENSG00000106028	SSBP1	1	0.308884	1.86131e-60	5.68687e-56	0.286	0.242	0.044
485	ENSG00000258289	CHURC1	1	0.271651	5.58527e-55	1.70647e-50	0.31	0.266	0.044
486	ENSG00000174021	GNG5	1	0.250182	4.80656e-66	1.46855e-61	0.482	0.439	0.043
487	ENSG00000149932	TMEM219	1	0.315794	5.76309e-65	1.7608e-60	0.367	0.325	0.042
488	ENSG00000182004	SNRPE	1	0.2734	8.95102e-56	2.73481e-51	0.338	0.296	0.042
489	ENSG00000128739	SNRPN	1	0.265901	3.86328e-45	1.18035e-40	0.273	0.234	0.039
490	ENSG00000104408	EIF3E	1	0.255754	1.56189e-96	4.77204e-92	0.613	0.574	0.039
491	ENSG00000145337	PYURF	1	0.265818	4.36751e-46	1.3344e-41	0.294	0.256	0.038
492	ENSG00000137210	TMEM14B	1	0.290864	9.54233e-46	2.91547e-41	0.26	0.223	0.037
493	ENSG00000100632	ERH	1	0.256897	5.90201e-48	1.80324e-43	0.381	0.345	0.036
494	ENSG00000100142	POLR2F	1	0.285159	2.34645e-43	7.16912e-39	0.268	0.233	0.035
495	ENSG00000140264	SERF2	1	0.359971	0	0	0.968	0.936	0.032
496	ENSG00000005075	POLR2J	1	0.283986	6.18962e-37	1.89111e-32	0.265	0.233	0.032
497	ENSG00000104529	EEF1D	1	0.285057	1.42368e-235	4.34978e-231	0.888	0.857	0.031
498	ENSG00000087086	FTL	1	1.47154	0	0	0.998	0.968	0.03
499	ENSG00000198712	MT-CO2	1	1.00125	0	0	0.992	0.963	0.029
500	ENSG00000130255	RPL36	1	0.296618	0	0	0.987	0.961	0.026
501	ENSG00000197958	RPL12	1	0.455999	0	0	0.987	0.963	0.024
502	ENSG00000182774	RPS17	1	0.344328	0	0	0.989	0.967	0.022
503	ENSG00000197756	RPL37A	1	0.342785	0	0	0.992	0.972	0.02
504	ENSG00000133112	TPT1	1	0.643801	0	0	0.995	0.982	0.013
505	ENSG00000198804	MT-CO1	1	0.419557	0	0	0.991	0.982	0.009
506	ENSG00000229117	RPL41	1	0.351405	0	0	1	0.999	0.001
507	ENSG00000122026	RPL21	1	0.325681	0	0	0.961	0.976	-0.015
Number	Gene	Gene_name	cluster	avg_log2FC	p_val	p_val_adj	pct.1	pct.2	pct.diff
1	ENSG00000130300	PLVAP	2	3.69763	0	0	0.817	0.046	0.771
2	ENSG00000131477	RAMP2	2	3.15664	0	0	0.796	0.036	0.76
3	ENSG00000165949	IFI27	2	3.11331	0	0	0.93	0.181	0.749
4	ENSG00000142798	HSPG2	2	3.23948	0	0	0.78	0.051	0.729
5	ENSG00000110799	VWF	2	3.36005	0	0	0.757	0.04	0.717
6	ENSG00000127920	GNG11	2	2.83644	0	0	0.838	0.136	0.702
7	ENSG00000164056	SPRY1	2	3.29397	0	0	0.769	0.072	0.697
8	ENSG00000113140	SPARC	2	2.85757	0	0	0.883	0.186	0.697
9	ENSG00000100234	TIMP3	2	2.99552	0	0	0.8	0.12	0.68
10	ENSG00000152583	SPARCL1	2	2.842	0	0	0.806	0.13	0.676
11	ENSG00000129538	RNASE1	2	2.29813	0	0	0.739	0.072	0.667
12	ENSG00000267107	PCAT19	2	2.56602	0	0	0.669	0.027	0.642
13	ENSG00000261371	PECAM1	2	2.55229	0	0	0.711	0.072	0.639
14	ENSG00000116016	EPAS1	2	2.42159	0	0	0.774	0.142	0.632
15	ENSG00000065054	SLCA3R2	2	2.87094	0	0	0.67	0.039	0.631
16	ENSG00000067113	PLPP1	2	2.74805	0	0	0.702	0.074	0.628
17	ENSG00000196628	TCF4	2	2.48565	0	0	0.722	0.097	0.625
18	ENSG00000169908	TM4SF1	2	2.61482	0	0	0.72	0.102	0.618
19	ENSG00000148180	GSN	2	2.55083	0	0	0.811	0.199	0.612
20	ENSG00000122679	RAMP3	2	2.69314	0	0	0.618	0.024	0.594
21	ENSG00000102755	FLT1	2	2.86183	0	0	0.624	0.032	0.592
22	ENSG00000276409	CCL14	2	3.50512	0	0	0.61	0.03	0.58
23	ENSG00000106991	ENG	2	2.32354	0	0	0.653	0.077	0.576
24	ENSG00000171105	INSR	2	2.91568	0	0	0.676	0.105	0.571
25	ENSG00000168497	CAVIN2	2	2.66407	0	0	0.597	0.027	0.57
26	ENSG00000142192	APP	2	2.24438	0	0	0.75	0.18	0.57
27	ENSG00000172889	EGFL7	2	2.46152	0	0	0.611	0.043	0.568
28	ENSG00000134531	EMP1	2	2.50935	0	0	0.62	0.056	0.564
29	ENSG00000184557	SOCS3	2	2.68487	0	0	0.781	0.223	0.558
30	ENSG00000187498	COL4A1	2	2.41565	0	0	0.659	0.103	0.556
31	ENSG00000175899	A2M	2	2.31195	0	0	0.691	0.141	0.55
32	ENSG00000163453	IGFBP7	2	1.95889	0	0	0.885	0.335	0.55
33	ENSG00000141753	IGFBP4	2	2.13099	0	0	0.736	0.189	0.547
34	ENSG00000102760	RGCC	2	2.68907	0	0	0.713	0.169	0.544
35	ENSG00000178878	APOLD1	2	2.29968	0	0	0.623	0.08	0.543
36	ENSG00000111341	MGP	2	1.12972	0	0	0.734	0.191	0.543
37	ENSG00000162444	RBP7	2	2.71491	0	0	0.584	0.045	0.539
38	ENSG00000162618	ADGRL4	2	2.21464	0	0	0.558	0.019	0.539
39	ENSG00000182809	CRIP2	2	1.89527	0	0	0.703	0.164	0.539
40	ENSG00000163513	TGFBR2	2	2.12353	0	0	0.614	0.085	0.529
41	ENSG00000168899	VAMP5	2	1.9841	0	0	0.773	0.252	0.521
42	ENSG00000128567	PODXL	2	2.18946	0	0	0.537	0.022	0.515
43	ENSG00000114315	HES1	2	2.28922	0	0	0.673	0.163	0.51
44	ENSG00000169744	LDB2	2	2.07885	0	0	0.532	0.029	0.503
45	ENSG00000115306	SPTBN1	2	1.93561	0	0	0.615	0.112	0.503
46	ENSG00000129657	SEC14L1	2	1.89833	0	0	0.622	0.125	0.497
47	ENSG00000125810	CD93	2	2.05996	0	0	0.552	0.056	0.496
48	ENSG00000174059	CD34	2	2.04076	0	0	0.518	0.022	0.496
49	ENSG00000102804	TSC22D1	2	1.83772	0	0	0.764	0.277	0.487
50	ENSG00000240583	AQP1	2	2.42974	0	0	0.559	0.075	0.484
51	ENSG00000249751	ECSCR	2	2.08324	0	0	0.497	0.013	0.484
52	ENSG00000149564	ESAM	2	1.88134	0	0	0.54	0.056	0.484
53	ENSG00000107281	NPDC1	2	1.94382	0	0	0.533	0.055	0.478
54	ENSG00000179403	VWA1	2	2.19124	0	0	0.515	0.04	0.475
55	ENSG00000142089	IFITM3	2	1.56476	0	0	0.93	0.458	0.472
56	ENSG00000088832	FKBP1A	2	1.97421	0	0	0.834	0.364	0.47
57	ENSG00000147862	NFIB	2	1.87499	0	0	0.553	0.09	0.463
58	ENSG00000134871	COL4A2	2	1.8188	0	0	0.573	0.113	0.46
59	ENSG00000204301	NOTCH4	2	1.92257	0	0	0.487	0.028	0.459
60	ENSG00000175602	CCDC85B	2	1.69623	0	0	0.672	0.216	0.456
61	ENSG00000064989	CALCRL	2	1.96964	0	0	0.486	0.031	0.455
62	ENSG00000164035	EMCN	2	2.08724	0	0	0.488	0.039	0.449
63	ENSG00000085063	CD59	2	1.73606	0	0	0.722	0.273	0.449
64	ENSG00000184113	CLDN5	2	2.68245	0	0	0.468	0.022	0.446
65	ENSG00000167874	TMEM88	2	1.98609	0	0	0.47	0.027	0.443
66	ENSG00000091409	ITGA6	2	1.89797	0	0	0.487	0.047	0.44
67	ENSG00000183615	FAM167B	2	2.02161	0	0	0.453	0.018	0.435
68	ENSG00000018408	WWTR1	2	1.7993	0	0	0.519	0.084	0.435
69	ENSG00000127329	PTPRB	2	1.87455	0	0	0.45	0.018	0.432
70	ENSG00000176435	CLEC14A	2	1.86421	0	0	0.446	0.016	0.43
71	ENSG00000106070	GRB10	2	1.89452	0	0	0.46	0.032	0.428
72	ENSG00000164283	ESM1	2	2.89171	0	0	0.451	0.024	0.427
73	ENSG00000125266	EFNB2	2	2.04895	0	0	0.45	0.025	0.425
74	ENSG00000147526	TACC1	2	1.61799	0	0	0.6	0.176	0.424
75	ENSG00000162407	PLPP3	2	2.10671	0	0	0.477	0.054	0.423
76	ENSG00000137962	ARHGAP29	2	1.66886	0	0	0.504	0.084	0.42
77	ENSG00000204291	COL15A1	2	1.91858	0	0	0.431	0.017	0.414
78	ENSG00000177469	CAVIN1	2	1.55806	0	0	0.484	0.08	0.404
79	ENSG00000068001	HYAL2	2	1.86433	0	0	0.443	0.042	0.401
80	ENSG00000166033	HTRA1	2	1.68374	0	0	0.474	0.073	0.401
81	ENSG00000152661	GJA1	2	1.84425	0	0	0.426	0.026	0.4
82	ENSG00000150093	ITGB1	2	1.25011	0	0	0.704	0.304	0.4
83	ENSG00000188643	S100A16	2	1.55983	0	0	0.5	0.102	0.398
84	ENSG00000159167	STC1	2	2.8601	0	0	0.429	0.035	0.394
85	ENSG00000114353	GNAI2	2	1.47041	0	0	0.568	0.175	0.393
86	ENSG00000134954	ETS1	2	1.38331	0	0	0.517	0.124	0.393
87	ENSG00000125740	FOSB	2	1.67133	0	0	0.819	0.428	0.391
88	ENSG00000131634	TMEM204	2	1.60157	0	0	0.444	0.054	0.39
89	ENSG00000136160	EDNRB	2	1.86697	0	0	0.437	0.049	0.388
90	ENSG00000136826	KLF4	2	1.49166	0	0	0.56	0.179	0.381
91	ENSG00000059804	SLC2A3	2	1.45991	0	0	0.587	0.207	0.38
92	ENSG00000069122	ADGRF5	2	1.51261	0	0	0.432	0.057	0.375
93	ENSG00000125968	ID1	2	1.40105	0	0	0.537	0.163	0.374
94	ENSG00000109906	ZBTB16	2	1.2704	0	0	0.562	0.189	0.373
95	ENSG00000174640	SLCO2A1	2	1.74485	0	0	0.385	0.016	0.369
96	ENSG00000167470	MIDN	2	1.48836	0	0	0.572	0.203	0.369
97	ENSG00000150687	PRSS23	2	1.68609	0	0	0.453	0.086	0.367
98	ENSG00000170989	S1PR1	2	1.59858	0	0	0.39	0.025	0.365
99	ENSG00000087460	GNAS	2	1.33268	0	0	0.636	0.279	0.357
100	ENSG00000143545	RAB13	2	1.34831	0	0	0.536	0.181	0.355
101	ENSG00000119138	KLF9	2	1.33	0	0	0.487	0.133	0.354
102	ENSG00000143878	RHOB	2	1.2389	0	0	0.709	0.356	0.353
103	ENSG00000060138	YBX3	2	1.39518	0	0	0.551	0.2	0.351
104	ENSG00000117318	ID3	2	0.619899	0	0	0.612	0.263	0.349
105	ENSG00000179776	CDH5	2	1.49074	0	0	0.362	0.014	0.348
106	ENSG00000148175	STOM	2	1.35465	0	0	0.522	0.176	0.346
107	ENSG00000129422	MTUS1	2	1.45749	0	0	0.387	0.042	0.345
108	ENSG00000105974	CAV1	2	1.16258	0	0	0.496	0.151	0.345
109	ENSG00000183087	GAS6	2	1.46108	0	0	0.412	0.068	0.344
110	ENSG00000134352	IL6ST	2	1.38301	0	0	0.479	0.135	0.344
111	ENSG00000106366	SERPINE1	2	1.65754	0	0	0.384	0.041	0.343
112	ENSG00000169242	EFNA1	2	1.51901	0	0	0.418	0.078	0.34
113	ENSG00000131370	SH3BP5	2	1.39042	0	0	0.424	0.084	0.34
114	ENSG00000175130	MARCKSL1	2	1.24243	0	0	0.482	0.142	0.34
115	ENSG00000117519	CNN3	2	1.20433	0	0	0.538	0.199	0.339
116	ENSG00000204592	HLA-E	2	1.52318	0	0	0.927	0.589	0.338
117	ENSG00000091879	ANGPT2	2	1.86813	0	0	0.385	0.048	0.337
118	ENSG00000146674	IGFBP3	2	2.76401	0	0	0.418	0.082	0.336
119	ENSG00000088387	DOCK9	2	1.43409	0	0	0.355	0.02	0.335
120	ENSG00000124762	CDKN1A	2	1.21003	0	0	0.673	0.338	0.335
121	ENSG00000172602	RND1	2	1.82381	0	0	0.36	0.026	0.334
122	ENSG00000127528	KLF2	2	1.34031	0	0	0.469	0.136	0.333
123	ENSG00000127533	F2RL3	2	1.64347	0	0	0.343	0.012	0.331
124	ENSG00000166265	CYYR1	2	1.42457	0	0	0.345	0.015	0.33
125	ENSG00000136238	RAC1	2	1.10865	0	0	0.702	0.373	0.329
126	ENSG00000006210	CX3CL1	2	1.52293	0	0	0.359	0.033	0.326
127	ENSG00000168036	CTNNB1	2	1.24712	0	0	0.481	0.159	0.322
128	ENSG00000125347	IRF1	2	1.23932	0	0	0.562	0.241	0.321
129	ENSG00000118946	PCDH17	2	1.42847	0	0	0.333	0.015	0.318
130	ENSG00000173269	MMRN2	2	1.40956	0	0	0.332	0.014	0.318
131	ENSG00000170345	FOS	2	1.04888	0	0	0.907	0.589	0.318
132	ENSG00000185201	IFITM2	2	0.767761	0	0	0.775	0.459	0.316
133	ENSG00000128052	KDR	2	1.54892	0	0	0.328	0.014	0.314
134	ENSG00000111859	NEDD9	2	1.24121	0	0	0.415	0.101	0.314
135	ENSG00000099250	NRP1	2	1.3452	0	0	0.398	0.085	0.313
136	ENSG00000111912	NCOA7	2	1.30437	0	0	0.414	0.101	0.313
137	ENSG00000120738	EGR1	2	0.888734	0	0	0.597	0.285	0.312
138	ENSG00000164125	GASK1B	2	1.39052	0	0	0.336	0.025	0.311
139	ENSG00000187244	BCAM	2	1.19379	0	0	0.393	0.085	0.308
140	ENSG00000178726	THBD	2	1.3267	0	0	0.382	0.075	0.307
141	ENSG00000267519	AC020916.1	2	1.10916	0	0	0.506	0.199	0.307
142	ENSG00000163083	INHBB	2	1.66695	0	0	0.318	0.014	0.304
143	ENSG00000245532	NEAT1	2	1.36882	0	0	0.966	0.662	0.304
144	ENSG00000184497	TMEM255B	2	1.31451	0	0	0.328	0.024	0.304
145	ENSG00000197019	SERTAD1	2	0.973057	0	0	0.591	0.289	0.302
146	ENSG00000163762	TM4SF18	2	1.45106	0	0	0.34	0.039	0.301
147	ENSG00000092964	DPYSL2	2	1.16992	0	0	0.416	0.115	0.301
148	ENSG00000120129	DUSP1	2	0.703423	0	0	0.77	0.47	0.3
149	ENSG00000113594	LIFR	2	1.48031	0	0	0.325	0.026	0.299
150	ENSG00000090339	ICAM1	2	1.34492	0	0	0.415	0.118	0.297
151	ENSG00000157654	PALM2-AKAP2	2	1.28328	0	0	0.349	0.052	0.297
152	ENSG00000163171	CDC42EP3	2	1.15008	0	0	0.395	0.098	0.297
153	ENSG00000107438	PDLIM1	2	1.14199	0	0	0.446	0.15	0.296
154	ENSG00000182718	ANXA2	2	0.908593	0	0	0.58	0.284	0.296
155	ENSG00000177606	JUN	2	0.616073	0	0	0.802	0.506	0.296
156	ENSG00000147113	DIPK2B	2	1.38582	0	0	0.302	0.007	0.295
157	ENSG00000162599	NFIA	2	1.12728	0	0	0.422	0.128	0.294
158	ENSG00000158828	PINK1	2	1.26325	0	0	0.336	0.044	0.292
159	ENSG00000153317	ASAP1	2	1.17678	0	0	0.36	0.068	0.292
160	ENSG00000110651	CD81	2	1.10008	0	0	0.478	0.186	0.292
161	ENSG00000064042	LIMCH1	2	1.32195	0	0	0.326	0.035	0.291
162	ENSG00000111145	ELK3	2	1.22442	0	0	0.327	0.036	0.291
163	ENSG00000117461	PIK3R3	2	1.2613	0	0	0.321	0.031	0.29
164	ENSG00000213853	EMP2	2	1.20985	0	0	0.342	0.053	0.289
165	ENSG00000126777	KTN1	2	1.01519	0	0	0.532	0.244	0.288
166	ENSG00000081189	MEF2C	2	0.973854	0	0	0.449	0.161	0.288
167	ENSG00000181104	F2R	2	1.18985	0	0	0.337	0.05	0.287
168	ENSG00000035862	TIMP2	2	1.09862	0	0	0.388	0.102	0.286
169	ENSG00000002586	CD99	2	0.854175	0	0	0.627	0.341	0.286
170	ENSG00000004399	PLXND1	2	1.18995	0	0	0.336	0.051	0.285
171	ENSG00000163430	FSTL1	2	1.24334	0	0	0.353	0.07	0.283
172	ENSG00000170962	PDGFD	2	1.37392	0	0	0.299	0.019	0.28
173	ENSG00000115414	FN1	2	1.27064	0	0	0.388	0.108	0.28
174	ENSG00000187479	C11orf96	2	0.895421	0	0	0.378	0.098	0.28
175	ENSG00000189171	S100A13	2	0.933697	0	0	0.467	0.188	0.279
176	ENSG00000162654	GBP4	2	1.28068	0	0	0.332	0.054	0.278
177	ENSG00000160888	IER2	2	0.872916	0	0	0.707	0.429	0.278
178	ENSG00000100345	MYH9	2	0.937307	0	0	0.46	0.183	0.277
179	ENSG00000147065	MSN	2	0.947921	0	0	0.482	0.207	0.275
180	ENSG00000128245	YWHAH	2	1.06169	0	0	0.444	0.17	0.274
181	ENSG00000075618	FSCN1	2	1.24251	0	0	0.313	0.04	0.273
182	ENSG00000173706	HEG1	2	1.19404	0	0	0.301	0.028	0.273
183	ENSG00000144724	PTPRG	2	1.16298	0	0	0.321	0.048	0.273
184	ENSG00000160789	LMNA	2	0.756611	0	0	0.584	0.312	0.272
185	ENSG00000139318	DUSP6	2	1.19671	0	0	0.351	0.08	0.271
186	ENSG00000108622	ICAM2	2	1.17536	0	0	0.329	0.058	0.271
187	ENSG00000159335	PTMS	2	0.872034	0	0	0.556	0.285	0.271
188	ENSG00000185650	ZFP36L1	2	0.85722	0	0	0.658	0.388	0.27
189	ENSG00000128016	ZFP36	2	1.18586	0	0	0.901	0.632	0.269
190	ENSG00000026025	VIM	2	1.27912	0	0	0.913	0.645	0.268
191	ENSG00000103966	EHD4	2	1.1431	0	0	0.329	0.061	0.268
192	ENSG00000179144	GIMAP7	2	1.06509	0	0	0.343	0.075	0.268
193	ENSG00000008952	SEC62	2	0.919396	0	0	0.604	0.336	0.268
194	ENSG00000162734	PEA15	2	1.07522	0	0	0.372	0.105	0.267
195	ENSG00000105401	CDC37	2	0.960954	0	0	0.497	0.232	0.265
196	ENSG00000133789	SWAP70	2	1.11719	0	0	0.327	0.063	0.264
197	ENSG00000130522	JUND	2	0.942966	0	0	0.628	0.364	0.264
198	ENSG00000140945	CDH13	2	1.24379	0	0	0.279	0.016	0.263
199	ENSG00000156298	TSPAN7	2	1.20673	0	0	0.287	0.027	0.26
200	ENSG00000150938	CRIM1	2	1.13597	0	0	0.335	0.075	0.26
201	ENSG00000084234	APLP2	2	0.946153	0	0	0.5	0.24	0.26
202	ENSG00000176907	TCIM	2	1.3154	0	0	0.297	0.038	0.259
203	ENSG00000106537	TSPAN13	2	1.18876	0	0	0.286	0.027	0.259
204	ENSG00000148841	ITPRIP	2	1.10704	0	0	0.302	0.043	0.259
205	ENSG00000134107	BHLHE40	2	1.00057	0	0	0.395	0.136	0.259
206	ENSG00000215301	DDX3X	2	0.915494	0	0	0.533	0.276	0.257
207	ENSG00000165810	BTNL9	2	1.27464	0	0	0.267	0.014	0.253
208	ENSG00000171988	JMJD1C	2	0.992059	0	0	0.424	0.171	0.253
209	ENSG00000154133	ROBO4	2	1.1275	0	0	0.263	0.012	0.251
210	ENSG00000142694	EVA1B	2	1.09752	0	0	0.293	0.042	0.251
211	ENSG00000139567	ACVRL1	2	1.06035	0	0	0.269	0.02	0.249
212	ENSG00000161281	COX7A1	2	0.863649	0	0	0.373	0.124	0.249
213	ENSG00000111328	CDK2AP1	2	1.04588	0	0	0.309	0.061	0.248
214	ENSG00000145990	GFOD1	2	1.03931	0	0	0.279	0.031	0.248
215	ENSG00000155090	KLF10	2	0.953995	0	0	0.389	0.141	0.248
216	ENSG00000112769	LAMA4	2	1.13611	0	0	0.278	0.031	0.247
217	ENSG00000111961	SASH1	2	1.04173	0	0	0.285	0.038	0.247
218	ENSG00000135363	LMO2	2	1.04961	0	0	0.267	0.023	0.244
219	ENSG00000085871	MGST2	2	0.980963	0	0	0.422	0.179	0.243
220	ENSG00000198959	TGM2	2	1.20311	0	0	0.289	0.047	0.242
221	ENSG00000171056	SOX7	2	1.16629	0	0	0.252	0.01	0.242
222	ENSG00000233016	SNHG7	2	0.949493	0	0	0.433	0.191	0.242
223	ENSG00000175274	TP53I11	2	1.11922	0	0	0.265	0.024	0.241
224	ENSG00000010278	CD9	2	0.863039	0	0	0.5	0.259	0.241
225	ENSG00000158710	TAGLN2	2	0.761631	0	0	0.608	0.367	0.241
226	ENSG00000137710	RDX	2	0.952817	0	0	0.4	0.16	0.24
227	ENSG00000169504	CLIC4	2	0.85204	0	0	0.405	0.165	0.24
228	ENSG00000277443	MARCKS	2	0.97392	0	0	0.396	0.157	0.239
229	ENSG00000104067	TJP1	2	1.01278	0	0	0.285	0.049	0.236
230	ENSG00000074416	MGLL	2	1.04624	0	0	0.328	0.093	0.235
231	ENSG00000173482	PTPRM	2	1.01436	0	0	0.265	0.031	0.234
232	ENSG00000173530	TNFRSF10D	2	1.04464	0	0	0.267	0.035	0.232
233	ENSG00000136802	LRRC8A	2	0.985095	0	0	0.268	0.036	0.232
234	ENSG00000129353	SLC44A2	2	0.972285	0	0	0.278	0.047	0.231
235	ENSG00000242616	GNG10	2	0.860835	0	0	0.431	0.2	0.231
236	ENSG00000204217	BMPR2	2	0.998808	0	0	0.279	0.049	0.23
237	ENSG00000143774	GUK1	2	0.896177	0	0	0.773	0.544	0.229
238	ENSG00000156052	GNAQ	2	0.907424	0	0	0.336	0.108	0.228
239	ENSG00000133574	GIMAP4	2	0.90266	0	0	0.325	0.097	0.228
240	ENSG00000130303	BST2	2	0.807009	0	0	0.52	0.292	0.228
241	ENSG00000010810	FYN	2	0.778866	0	0	0.345	0.117	0.228
242	ENSG00000116679	IVNS1ABP	2	0.98213	0	0	0.388	0.161	0.227
243	ENSG00000183011	NAA38	2	0.791963	0	0	0.53	0.303	0.227
244	ENSG00000143322	ABL2	2	1.03822	0	0	0.317	0.091	0.226
245	ENSG00000135862	LAMC1	2	0.999531	0	0	0.277	0.051	0.226
246	ENSG00000161638	ITGA5	2	0.964317	0	0	0.268	0.042	0.226
247	ENSG00000117298	ECE1	2	0.947824	0	0	0.266	0.04	0.226
248	ENSG00000149573	MPZL2	2	1.11579	0	0	0.252	0.027	0.225
249	ENSG00000171223	JUNB	2	0.87536	0	0	0.943	0.718	0.225
250	ENSG00000137507	LRRC32	2	1.09631	0	0	0.253	0.03	0.223
251	ENSG00000204389	HSPA1A	2	0.439596	0	0	0.765	0.542	0.223
252	ENSG00000108219	TSPAN14	2	0.84666	0	0	0.312	0.09	0.222
253	ENSG00000155366	RHOC	2	0.685095	0	0	0.573	0.352	0.221
254	ENSG00000134884	ARGLU1	2	0.683306	0	0	0.525	0.304	0.221
255	ENSG00000185112	FAM43A	2	0.981155	0	0	0.252	0.032	0.22
256	ENSG00000089159	PXN	2	0.947606	0	0	0.271	0.051	0.22
257	ENSG00000077782	FGFR1	2	0.943601	0	0	0.266	0.046	0.22
258	ENSG00000173267	SNCG	2	0.971071	0	0	0.268	0.049	0.219
259	ENSG00000175866	BAIAP2	2	0.968064	0	0	0.274	0.055	0.219
260	ENSG00000157557	ETS2	2	0.883023	0	0	0.346	0.129	0.217
261	ENSG00000078596	ITM2A	2	0.660361	0	0	0.323	0.106	0.217
262	ENSG00000071282	LMCD1	2	1.04479	0	0	0.25	0.034	0.216
263	ENSG00000158195	WASF2	2	0.743748	0	0	0.419	0.204	0.215
264	ENSG00000124942	AHNAK	2	0.74259	0	0	0.406	0.192	0.214
265	ENSG00000169641	LUZP1	2	0.829492	0	0	0.303	0.09	0.213
266	ENSG00000087074	PPP1R15A	2	0.464724	0	0	0.697	0.484	0.213
267	ENSG00000196329	GIMAP5	2	0.990826	0	0	0.254	0.042	0.212
268	ENSG00000148516	ZEB1	2	0.892679	0	0	0.256	0.044	0.212
269	ENSG00000118515	SGK1	2	0.675206	0	0	0.426	0.215	0.211
270	ENSG00000112419	PHACTR2	2	0.863613	0	0	0.28	0.07	0.21
271	ENSG00000118680	MYL12B	2	0.723003	0	0	0.713	0.503	0.21
272	ENSG00000108691	CCL2	2	1.23517	0	0	0.309	0.101	0.208
273	ENSG00000137726	FXYD6	2	0.792286	0	0	0.284	0.076	0.208
274	ENSG00000184897	H1FX	2	0.87968	0	0	0.287	0.08	0.207
275	ENSG00000123933	MXD4	2	0.819468	0	0	0.29	0.083	0.207
276	ENSG00000104964	TLE5	2	0.751975	0	0	0.333	0.126	0.207
277	ENSG00000204525	HLA-C	2	0.687665	0	0	0.942	0.737	0.205
278	ENSG00000145632	PLK2	2	1.00377	0	0	0.279	0.076	0.203
279	ENSG00000137831	UACA	2	0.877778	0	0	0.268	0.065	0.203
280	ENSG00000127947	PTPN12	2	0.805537	0	0	0.289	0.087	0.202
281	ENSG00000144655	CSRNP1	2	0.725225	0	0	0.372	0.17	0.202
282	ENSG00000130402	ACTN4	2	0.709344	0	0	0.356	0.154	0.202
283	ENSG00000166681	BEX3	2	0.527874	0	0	0.423	0.221	0.202
284	ENSG00000134294	SLC38A2	2	0.711131	0	0	0.411	0.21	0.201
285	ENSG00000057657	PRDM1	2	0.710054	0	0	0.304	0.104	0.2
286	ENSG00000101608	MYL12A	2	0.606771	0	0	0.764	0.564	0.2
287	ENSG00000148926	ADM	2	1.15081	0	0	0.334	0.135	0.199
288	ENSG00000168610	STAT3	2	0.633872	0	0	0.412	0.213	0.199
289	ENSG00000162783	IER5	2	0.627311	0	0	0.346	0.147	0.199
290	ENSG00000143549	TPM3	2	0.566107	0	0	0.53	0.331	0.199
291	ENSG00000078369	GNB1	2	0.778755	0	0	0.322	0.124	0.198
292	ENSG00000070761	CFAP20	2	1.05555	0	0	0.271	0.077	0.194
293	ENSG00000185022	MAFF	2	0.672117	0	0	0.338	0.144	0.194
294	ENSG00000075426	FOSL2	2	0.620575	0	0	0.393	0.201	0.192
295	ENSG00000110841	PPFIBP1	2	0.877733	0	0	0.255	0.064	0.191
296	ENSG00000213977	TAX1BP3	2	0.745147	0	0	0.34	0.149	0.191
297	ENSG00000163660	CCNL1	2	0.542248	0	0	0.506	0.316	0.19
298	ENSG00000115461	IGFBP5	2	2.30777	0	0	0.308	0.121	0.187
299	ENSG00000064393	HIPK2	2	0.813378	0	0	0.281	0.094	0.187
300	ENSG00000102786	INTS6	2	0.699978	0	0	0.366	0.179	0.187
301	ENSG00000115561	CHMP3	2	0.691402	0	0	0.362	0.175	0.187
302	ENSG00000183696	UPP1	2	0.671786	0	0	0.344	0.157	0.187
303	ENSG00000196914	ARHGEF12	2	0.792703	0	0	0.261	0.075	0.186
304	ENSG00000153250	RBMS1	2	0.720455	0	0	0.31	0.124	0.186
305	ENSG00000197747	S100A10	2	0.329721	0	0	0.732	0.546	0.186
306	ENSG00000213949	ITGA1	2	0.752709	0	0	0.261	0.076	0.185
307	ENSG00000110321	EIF4G2	2	0.588878	0	0	0.51	0.325	0.185
308	ENSG00000170955	CAVIN3	2	0.745093	0	0	0.278	0.094	0.184
309	ENSG00000183726	TMEM50A	2	0.628757	0	0	0.448	0.264	0.184
310	ENSG00000182287	AP1S2	2	0.612044	0	0	0.329	0.145	0.184
311	ENSG00000265491	RNF115	2	0.748806	0	0	0.287	0.104	0.183
312	ENSG00000142871	CCN1	2	0.810553	0	0	0.264	0.082	0.182
313	ENSG00000101384	JAG1	2	0.777232	0	0	0.251	0.069	0.182
314	ENSG00000100201	DDX17	2	0.569445	0	0	0.43	0.248	0.182
315	ENSG00000067560	RHOA	2	0.497134	0	0	0.643	0.461	0.182
316	ENSG00000123358	NR4A1	2	0.47136	0	0	0.48	0.298	0.182
317	ENSG00000167460	TPM4	2	0.455692	0	0	0.413	0.231	0.182
318	ENSG00000104267	CA2	2	0.946163	0	0	0.291	0.11	0.181
319	ENSG00000132824	SERINC3	2	0.727455	0	0	0.298	0.117	0.181
320	ENSG00000164713	BRI3	2	0.632468	0	0	0.397	0.216	0.181
321	ENSG00000067082	KLF6	2	0.44394	0	0	0.674	0.493	0.181
322	ENSG00000198561	CTNND1	2	0.780433	0	0	0.252	0.073	0.179
323	ENSG00000126457	PRMT1	2	0.761628	0	0	0.303	0.124	0.179
324	ENSG00000112531	QKI	2	0.709818	0	0	0.286	0.107	0.179
325	ENSG00000234745	HLA-B	2	0.634893	0	0	0.961	0.782	0.179
326	ENSG00000159658	EFCAB14	2	0.795571	0	0	0.26	0.082	0.178
327	ENSG00000182871	COL18A1	2	0.529708	0	0	0.313	0.135	0.178
328	ENSG00000007944	MYLIP	2	0.667463	0	0	0.318	0.141	0.177
329	ENSG00000104419	NDRG1	2	0.623706	0	0	0.346	0.17	0.176
330	ENSG00000112308	C6orf62	2	0.645889	0	0	0.34	0.165	0.175
331	ENSG00000149257	SERPINH1	2	0.59086	0	0	0.34	0.165	0.175
332	ENSG00000124570	SERPINB6	2	0.708113	0	0	0.362	0.188	0.174
333	ENSG00000127603	MACF1	2	0.644337	0	0	0.275	0.101	0.174
334	ENSG00000105939	ZC3HAV1	2	0.595154	0	0	0.336	0.162	0.174
335	ENSG00000255302	EID1	2	0.506766	0	0	0.496	0.323	0.173
336	ENSG00000143384	MCL1	2	0.465054	0	0	0.644	0.471	0.173
337	ENSG00000108654	DDX5	2	0.455734	0	0	0.739	0.566	0.173
338	ENSG00000152492	CCDC50	2	0.754925	0	0	0.265	0.094	0.171
339	ENSG00000126709	IFI6	2	0.664343	0	0	0.365	0.194	0.171
340	ENSG00000105404	RABAC1	2	0.530746	0	0	0.496	0.325	0.171
341	ENSG00000166913	YWHAB	2	0.524404	0	0	0.532	0.361	0.171
342	ENSG00000117616	RSRP1	2	0.43422	0	0	0.49	0.319	0.171
343	ENSG00000180304	OAZ2	2	0.603621	0	0	0.394	0.224	0.17
344	ENSG00000132510	KDM6B	2	0.590502	0	0	0.333	0.163	0.17
345	ENSG00000183255	PTTG1IP	2	0.658141	0	0	0.341	0.172	0.169
346	ENSG00000113070	HBEGF	2	0.60631	0	0	0.273	0.104	0.169
347	ENSG00000100243	CYB5R3	2	0.592095	0	0	0.358	0.189	0.169
348	ENSG00000188290	HES4	2	0.722855	0	0	0.275	0.107	0.168
349	ENSG00000122417	ODF2L	2	0.592446	0	0	0.283	0.115	0.168
350	ENSG00000181722	ZBTB20	2	0.573067	0	0	0.321	0.153	0.168
351	ENSG00000108953	YWHAE	2	0.468978	0	0	0.505	0.337	0.168
352	ENSG00000099875	MKNK2	2	0.65743	0	0	0.267	0.1	0.167
353	ENSG00000213625	LEPROT	2	0.652623	0	0	0.337	0.17	0.167
354	ENSG00000198355	PIM3	2	0.667777	0	0	0.294	0.128	0.166
355	ENSG00000103769	RAB11A	2	0.663823	0	0	0.36	0.194	0.166
356	ENSG00000047849	MAP4	2	0.661054	0	0	0.261	0.095	0.166
357	ENSG00000265972	TXNIP	2	0.341366	4.02818e-297	1.23073e-292	0.593	0.427	0.166
358	ENSG00000172354	GNB2	2	0.628069	0	0	0.349	0.184	0.165
359	ENSG00000152818	UTRN	2	0.591151	0	0	0.274	0.109	0.165
360	ENSG00000186395	KRT10	2	0.558259	0	0	0.397	0.232	0.165
361	ENSG00000104870	FCGRT	2	0.370053	2.57622e-305	7.87112e-301	0.497	0.333	0.164
362	ENSG00000097033	SH3GLB1	2	0.609962	0	0	0.348	0.185	0.163
363	ENSG00000065978	YBX1	2	0.42322	0	0	0.67	0.507	0.163
364	ENSG00000136732	GYPC	2	0.587086	0	0	0.419	0.257	0.162
365	ENSG00000177697	CD151	2	0.500267	0	0	0.382	0.22	0.162
366	ENSG00000108106	UBE2S	2	0.656896	0	0	0.269	0.109	0.16
367	ENSG00000140941	MAP1LC3B	2	0.552545	0	0	0.485	0.325	0.16
368	ENSG00000145012	LPP	2	0.547573	0	0	0.304	0.144	0.16
369	ENSG00000076706	MCAM	2	0.540184	0	0	0.25	0.09	0.16
370	ENSG00000152518	ZFP36L2	2	0.307878	9.65079e-289	2.9486e-284	0.536	0.376	0.16
371	ENSG00000132780	NASP	2	0.629637	0	0	0.292	0.133	0.159
372	ENSG00000221869	CEBPD	2	0.41037	0	0	0.436	0.277	0.159
373	ENSG00000153187	HNRNPU	2	0.498151	0	0	0.504	0.347	0.157
374	ENSG00000100354	TNRC6B	2	0.530119	0	0	0.311	0.155	0.156
375	ENSG00000086061	DNAJA1	2	0.365333	4.33375e-269	1.32409e-264	0.607	0.452	0.155
376	ENSG00000113712	CSNK1A1	2	0.521687	0	0	0.394	0.24	0.154
377	ENSG00000141905	NFIC	2	0.634927	0	0	0.256	0.103	0.153
378	ENSG00000137509	PRCP	2	0.905177	0	0	0.26	0.108	0.152
379	ENSG00000136527	TRA2B	2	0.43885	0	0	0.467	0.316	0.151
380	ENSG00000128272	ATF4	2	0.431239	6.05624e-304	1.85036e-299	0.517	0.366	0.151
381	ENSG00000206503	HLA-A	2	0.423514	0	0	0.941	0.79	0.151
382	ENSG00000126247	CAPNS1	2	0.597359	0	0	0.28	0.13	0.15
383	ENSG00000166598	HSP90B1	2	0.37876	4.61994e-286	1.41153e-281	0.457	0.307	0.15
384	ENSG00000187608	ISG15	2	0.310205	1.135e-270	3.46778e-266	0.43	0.28	0.15
385	ENSG00000222041	CYTOR	2	0.454613	0	0	0.347	0.198	0.149
386	ENSG00000167522	ANKRD11	2	0.561839	0	0	0.268	0.121	0.147
387	ENSG00000105971	CAV2	2	0.54868	0	0	0.254	0.107	0.147
388	ENSG00000120913	PDLIM2	2	0.525836	0	0	0.266	0.119	0.147
389	ENSG00000198668	CALM1	2	0.571482	0	0	0.758	0.612	0.146
390	ENSG00000173846	PLK3	2	0.551068	0	0	0.252	0.106	0.146
391	ENSG00000078808	SDF4	2	0.634869	0	0	0.253	0.109	0.144
392	ENSG00000044115	CTNNA1	2	0.608336	0	0	0.251	0.107	0.144
393	ENSG00000115756	HPCAL1	2	0.533812	0	0	0.264	0.12	0.144
394	ENSG00000095787	WAC	2	0.516691	0	0	0.286	0.142	0.144
395	ENSG00000189403	HMGB1	2	0.34726	0	0	0.762	0.618	0.144
396	ENSG00000011304	PTBP1	2	0.530223	0	0	0.265	0.123	0.142
397	ENSG00000159140	SON	2	0.429518	6.07373e-277	1.85571e-272	0.47	0.328	0.142
398	ENSG00000107372	ZFAND5	2	0.377012	8.4968e-255	2.59603e-250	0.492	0.35	0.142
399	ENSG00000073921	PICALM	2	0.566016	0	0	0.279	0.138	0.141
400	ENSG00000111897	SERINC1	2	0.563882	0	0	0.272	0.131	0.141
401	ENSG00000168264	IRF2BP2	2	0.54963	0	0	0.305	0.164	0.141
402	ENSG00000170144	HNRNPA3	2	0.391959	2.63904e-260	8.06307e-256	0.457	0.318	0.139
403	ENSG00000185896	LAMP1	2	0.536651	0	0	0.293	0.155	0.138
404	ENSG00000127022	CANX	2	0.472205	1.77881e-304	5.4348e-300	0.394	0.256	0.138
405	ENSG00000162434	JAK1	2	0.424739	0	0	0.339	0.201	0.138
406	ENSG00000122566	HNRNPA2B1	2	0.402596	7.0245e-281	2.1462e-276	0.649	0.511	0.138
407	ENSG00000127922	SEM1	2	0.365757	1.29196e-222	3.94731e-218	0.49	0.353	0.137
408	ENSG00000089280	FUS	2	0.336708	1.55522e-215	4.75167e-211	0.53	0.393	0.137
409	ENSG00000179218	CALR	2	0.352399	9.38944e-217	2.86875e-212	0.49	0.354	0.136
410	ENSG00000151929	BAG3	2	0.259934	0	0	0.316	0.18	0.136
411	ENSG00000186834	HEXIM1	2	0.567587	0	0	0.289	0.154	0.135
412	ENSG00000168385	SEPTIN2	2	0.477088	0	0	0.273	0.139	0.134
413	ENSG00000124766	SOX4	2	0.441676	0	0	0.301	0.167	0.134
414	ENSG00000111678	C12orf57	2	0.317135	1.1659e-192	3.56216e-188	0.507	0.373	0.134
415	ENSG00000168734	PKIG	2	0.487695	0	0	0.258	0.125	0.133
416	ENSG00000204256	BRD2	2	0.385354	8.24035e-252	2.51767e-247	0.391	0.258	0.133
417	ENSG00000258315	C17orf49	2	0.402413	1.53512e-302	4.69026e-298	0.311	0.179	0.132
418	ENSG00000138767	CNOT6L	2	0.391359	0	0	0.262	0.13	0.132
419	ENSG00000102030	NAA10	2	0.490244	0	0	0.306	0.175	0.131
420	ENSG00000125844	RRBP1	2	0.499643	0	0	0.293	0.163	0.13
421	ENSG00000213465	ARL2	2	0.402056	9.36605e-291	2.86161e-286	0.327	0.197	0.13
422	ENSG00000163565	IFI16	2	0.364564	5.87816e-248	1.79595e-243	0.369	0.239	0.13
423	ENSG00000085224	ATRX	2	0.459408	0	0	0.285	0.156	0.129
424	ENSG00000178980	SELENOW	2	0.448109	2.91093e-216	8.89375e-212	0.445	0.316	0.129
425	ENSG00000112335	SNX3	2	0.346578	2.47862e-218	7.57292e-214	0.603	0.474	0.129
426	ENSG00000122257	RBBP6	2	0.491583	0	0	0.255	0.127	0.128
427	ENSG00000243147	MRPL33	2	0.417109	9.75398e-225	2.98013e-220	0.45	0.322	0.128
428	ENSG00000206573	THUMPD3-AS1	2	0.382627	7.23759e-294	2.2113e-289	0.306	0.178	0.128
429	ENSG00000196843	ARID5A	2	0.441581	0	0	0.26	0.134	0.126
430	ENSG00000204272	NBDY	2	0.409687	3.12516e-273	9.54829e-269	0.315	0.189	0.126
431	ENSG00000160752	FDPS	2	0.529054	0	0	0.254	0.129	0.125
432	ENSG00000161011	SQSTM1	2	0.385394	2.80025e-220	8.55561e-216	0.425	0.3	0.125
433	ENSG00000115738	ID2	2	0.375784	2.39102e-201	7.30529e-197	0.619	0.494	0.125
434	ENSG00000169045	HNRNPH1	2	0.309306	1.09665e-201	3.35058e-197	0.416	0.291	0.125
435	ENSG00000108946	PRKAR1A	2	0.426945	4.42986e-269	1.35346e-264	0.334	0.21	0.124
436	ENSG00000204264	PSMB8	2	0.359148	4.16244e-231	1.27175e-226	0.369	0.245	0.124
437	ENSG00000136603	SKIL	2	0.3955	8.99364e-296	2.74783e-291	0.284	0.161	0.123
438	ENSG00000185787	MORF4L1	2	0.316197	3.67984e-185	1.1243e-180	0.604	0.481	0.123
439	ENSG00000171735	CAMTA1	2	0.29439	2.23929e-187	6.84171e-183	0.421	0.3	0.121
440	ENSG00000149932	TMEM219	2	0.394762	3.34315e-210	1.02143e-205	0.434	0.314	0.12
441	ENSG00000132963	POMP	2	0.466013	3.1535e-227	9.63488e-223	0.603	0.484	0.119
442	ENSG00000005483	KMT2E	2	0.311741	1.41165e-202	4.31303e-198	0.354	0.236	0.118
443	ENSG00000123144	TRIR	2	0.295193	6.17848e-155	1.88771e-150	0.507	0.389	0.118
444	ENSG00000072364	AFF4	2	0.464209	6.17091e-305	1.8854e-300	0.257	0.142	0.115
445	ENSG00000185222	TCEAL9	2	0.412156	2.9157e-265	8.90834e-261	0.268	0.153	0.115
446	ENSG00000138668	HNRNPD	2	0.424506	7.46781e-303	2.28164e-298	0.259	0.145	0.114
447	ENSG00000108256	NUFIP2	2	0.394488	2.2159e-295	6.77023e-291	0.25	0.136	0.114
448	ENSG00000054267	ARID4B	2	0.354572	2.92059e-251	8.92328e-247	0.278	0.164	0.114
449	ENSG00000143761	ARF1	2	0.313201	1.55424e-162	4.74867e-158	0.43	0.317	0.113
450	ENSG00000240065	PSMB9	2	0.258693	5.93091e-157	1.81207e-152	0.39	0.277	0.113
451	ENSG00000140319	SRP14	2	0.632394	0	0	0.839	0.728	0.111
452	ENSG00000029363	BCLAF1	2	0.412003	1.71897e-272	5.25197e-268	0.257	0.146	0.111
453	ENSG00000174021	GNG5	2	0.30776	1.56046e-153	4.76768e-149	0.541	0.43	0.111
454	ENSG00000171159	Corf16	2	0.25852	1.74444e-145	5.32978e-141	0.454	0.343	0.111
455	ENSG00000134453	RBM17	2	0.419163	5.91659e-262	1.8077e-257	0.261	0.152	0.109
456	ENSG00000119335	SET	2	0.31839	2.0943e-172	6.39871e-168	0.375	0.266	0.109
457	ENSG00000185825	BCAP31	2	0.424458	2.33459e-219	7.13287e-215	0.317	0.209	0.108
458	ENSG00000129562	DAD1	2	0.407831	2.50329e-189	7.6483e-185	0.389	0.281	0.108
459	ENSG00000167978	SRRM2	2	0.34326	9.1984e-184	2.81039e-179	0.347	0.239	0.108
460	ENSG00000116560	SFPQ	2	0.330551	1.50295e-174	4.59195e-170	0.352	0.245	0.107
461	ENSG00000147649	MTDH	2	0.291887	4.68458e-147	1.43128e-142	0.417	0.31	0.107
462	ENSG00000234545	FAM133B	2	0.317798	1.10034e-176	3.36188e-172	0.334	0.228	0.106
463	ENSG00000099783	HNRNPM	2	0.362015	6.75981e-216	2.06532e-211	0.281	0.176	0.105
464	ENSG00000122644	ARL4A	2	0.428705	3.39506e-213	1.03729e-208	0.278	0.174	0.104
465	ENSG00000114861	FOXP1	2	0.351085	1.05823e-224	3.23321e-220	0.253	0.149	0.104
466	ENSG00000042753	AP2S1	2	0.299114	6.88834e-142	2.10459e-137	0.43	0.326	0.104
467	ENSG00000152291	TGOLN2	2	0.383823	3.81531e-233	1.16569e-228	0.263	0.16	0.103
468	ENSG00000163463	KRTCAP2	2	0.30913	1.9082e-132	5.83013e-128	0.448	0.345	0.103
469	ENSG00000109046	WSB1	2	0.296533	4.53625e-139	1.38596e-134	0.397	0.294	0.103
470	ENSG00000170776	AKAP13	2	0.258321	1.0358e-168	3.16467e-164	0.3	0.197	0.103
471	ENSG00000251562	MALAT1	2	0.364345	0	0	0.999	0.897	0.102
472	ENSG00000170540	ARL6IP1	2	0.291537	2.67674e-137	8.17825e-133	0.444	0.342	0.102
473	ENSG00000067167	TRAM1	2	0.336137	1.25633e-164	3.83847e-160	0.32	0.221	0.099
474	ENSG00000154582	ELOC	2	0.295441	1.04593e-141	3.19564e-137	0.326	0.227	0.099
475	ENSG00000104805	NUCB1	2	0.388726	1.40266e-197	4.28554e-193	0.273	0.176	0.097
476	ENSG00000111786	SRSF9	2	0.371416	1.23742e-208	3.7807e-204	0.261	0.164	0.097
477	ENSG00000108774	RAB5C	2	0.335943	6.32135e-152	1.93136e-147	0.346	0.249	0.097
478	ENSG00000153113	CAST	2	0.334233	4.00234e-169	1.22283e-164	0.304	0.207	0.097
479	ENSG00000179820	MYADM	2	0.267109	5.47669e-169	1.67329e-164	0.268	0.172	0.096
480	ENSG00000127483	HP1BP3	2	0.299262	5.73474e-166	1.75213e-161	0.277	0.182	0.095
481	ENSG00000009307	CSDE1	2	0.287757	1.15771e-134	3.53714e-130	0.36	0.265	0.095
482	ENSG00000027697	IFNGR1	2	0.311066	6.74105e-180	2.05959e-175	0.255	0.161	0.094
483	ENSG00000137815	RTF1	2	0.318925	9.51052e-161	2.90575e-156	0.281	0.189	0.092
484	ENSG00000204569	PPP1R10	2	0.337342	2.7684e-172	8.45829e-168	0.254	0.163	0.091
485	ENSG00000198898	CAPZA2	2	0.296599	4.17288e-115	1.27494e-110	0.399	0.308	0.091
486	ENSG00000153048	CARHSP1	2	0.327208	1.20436e-154	3.67969e-150	0.276	0.186	0.09
487	ENSG00000122565	CBX3	2	0.28498	3.16009e-135	9.65502e-131	0.305	0.215	0.09
488	ENSG00000183291	SELENOF	2	0.28316	9.77368e-131	2.98615e-126	0.294	0.204	0.09
489	ENSG00000143870	PDIA6	2	0.311548	2.89176e-137	8.83521e-133	0.307	0.218	0.089
490	ENSG00000128989	ARPP19	2	0.281985	2.81369e-145	8.59668e-141	0.27	0.182	0.088
491	ENSG00000213639	PPP1CB	2	0.25954	1.21447e-106	3.71056e-102	0.368	0.281	0.087
492	ENSG00000136240	KDELR2	2	0.306802	2.32961e-134	7.11765e-130	0.294	0.208	0.086
493	ENSG00000241685	ARPC1A	2	0.298933	4.63459e-150	1.41601e-145	0.254	0.169	0.085
494	ENSG00000170759	KIF5B	2	0.284628	1.65872e-139	5.06788e-135	0.266	0.181	0.085
495	ENSG00000165732	DDX21	2	0.269679	2.10519e-120	6.43198e-116	0.299	0.214	0.085
496	ENSG00000231925	TAPBP	2	0.283237	1.76193e-133	5.38324e-129	0.273	0.189	0.084
497	ENSG00000184752	NDUFA12	2	0.301932	1.21048e-110	3.69838e-106	0.336	0.254	0.082
498	ENSG00000138495	COX17	2	0.254591	1.2548e-81	3.8338e-77	0.48	0.398	0.082
499	ENSG00000132475	H3F3B	2	0.336608	0	0	0.937	0.858	0.079
500	ENSG00000008282	SYPL1	2	0.279993	1.19459e-98	3.64984e-94	0.271	0.199	0.072
501	ENSG00000133142	TCEAL4	2	0.267001	9.54764e-92	2.91709e-87	0.261	0.192	0.069
502	ENSG00000158417	EIF5B	2	0.252309	6.473e-79	1.97769e-74	0.294	0.226	0.068
503	ENSG00000034510	TMSB10	2	0.767629	0	0	0.998	0.935	0.063
504	ENSG00000158716	DUSP23	2	0.365333	5.78853e-70	1.76857e-65	0.26	0.203	0.057
505	ENSG00000166710	B2M	2	0.342188	0	0	1	0.945	0.055
506	ENSG00000187514	PTMA	2	0.515024	0	0	0.995	0.966	0.029
Number	Gene	Gene_name	cluster	avg_log2FC	p_val	p_val_adj	pct.1	pct.2	pct.diff
1	ENSG00000173372	C1QA	3	4.18039	0	0	0.859	0.114	0.745
2	ENSG00000159189	C1QC	3	3.96028	0	0	0.785	0.05	0.735
3	ENSG00000011600	TYROBP	3	2.61032	0	0	0.987	0.254	0.733
4	ENSG00000204472	AIF1	3	2.16907	0	0	0.881	0.148	0.733
5	ENSG00000110077	MS4A6A	3	2.76134	0	0	0.78	0.067	0.713
6	ENSG00000173369	C1QB	3	4.2002	0	0	0.8	0.101	0.699
7	ENSG00000158869	FCER1G	3	2.07011	0	0	0.859	0.173	0.686
8	ENSG00000196735	HLA-DQA1	3	2.76188	0	0	0.815	0.133	0.682
9	ENSG00000090382	LYZ	3	2.64082	0	0	0.781	0.123	0.658
10	ENSG00000179344	HLA-DQB1	3	2.59647	0	0	0.845	0.192	0.653
11	ENSG00000204257	HLA-DMA	3	2.43187	0	0	0.849	0.197	0.652
12	ENSG00000166927	MS4A7	3	2.43118	0	0	0.715	0.071	0.644
13	ENSG00000204482	LST1	3	1.15822	0	0	0.774	0.134	0.64
14	ENSG00000231389	HLA-DPA1	3	3.30462	0	0	0.973	0.334	0.639
15	ENSG00000090104	RGS1	3	2.07993	0	0	0.881	0.268	0.613
16	ENSG00000196126	HLA-DRB1	3	3.16658	0	0	0.977	0.373	0.604
17	ENSG00000223865	HLA-DPB1	3	3.22092	0	0	0.978	0.377	0.601
18	ENSG00000216490	IFI30	3	1.84494	0	0	0.726	0.143	0.583
19	ENSG00000143110	C1orf162	3	1.78057	0	0	0.674	0.106	0.568
20	ENSG00000011422	PLAUR	3	2.2783	0	0	0.696	0.131	0.565
21	ENSG00000169508	GPR183	3	2.4902	0	0	0.675	0.111	0.564
22	ENSG00000204287	HLA-DRA	3	3.33224	0	0	0.995	0.446	0.549
23	ENSG00000242574	HLA-DMB	3	2.09348	0	0	0.629	0.081	0.548
24	ENSG00000137331	IER3	3	2.41867	0	0	0.795	0.271	0.524
25	ENSG00000163131	CTSS	3	1.58568	0	0	0.668	0.146	0.522
26	ENSG00000130208	APOC1	3	3.90055	0	0	0.634	0.117	0.517
27	ENSG00000026297	RNASET2	3	1.47595	0	0	0.752	0.238	0.514
28	ENSG00000129226	CD68	3	2.00557	0	0	0.622	0.109	0.513
29	ENSG00000162511	LAPTM5	3	1.4798	0	0	0.805	0.295	0.51
30	ENSG00000169413	RNASE6	3	1.86236	0	0	0.543	0.039	0.504
31	ENSG00000164733	CTSB	3	2.15909	0	0	0.762	0.26	0.502
32	ENSG00000143226	FCGR2A	3	1.90509	0	0	0.546	0.048	0.498
33	ENSG00000119655	NPC2	3	2.11434	0	0	0.934	0.445	0.489
34	ENSG00000148908	RGS10	3	1.52364	0	0	0.622	0.138	0.484
35	ENSG00000125538	IL1B	3	2.33929	0	0	0.568	0.088	0.48
36	ENSG00000169429	CXCL8	3	3.14581	0	0	0.603	0.138	0.465
37	ENSG00000030582	GRN	3	1.7373	0	0	0.672	0.207	0.465
38	ENSG00000135821	GLUL	3	1.56088	0	0	0.683	0.224	0.459
39	ENSG00000112149	CD83	3	1.94326	0	0	0.576	0.118	0.458
40	ENSG00000127951	FGL2	3	1.76859	0	0	0.538	0.085	0.453
41	ENSG00000277632	CCL3	3	3.46374	0	0	0.616	0.169	0.447
42	ENSG00000116741	RGS2	3	1.47155	0	0	0.678	0.237	0.441
43	ENSG00000170458	CD14	3	2.05306	0	0	0.478	0.04	0.438
44	ENSG00000161921	CXCL16	3	1.51976	0	0	0.516	0.081	0.435
45	ENSG00000104870	FCGRT	3	1.51463	0	0	0.735	0.304	0.431
46	ENSG00000171659	GPR34	3	1.88582	0	0	0.442	0.016	0.426
47	ENSG00000110079	MS4A4A	3	1.86365	0	0	0.449	0.027	0.422
48	ENSG00000197746	PSAP	3	1.9213	0	0	0.844	0.425	0.419
49	ENSG00000081041	CXCL2	3	2.49282	0	0	0.601	0.184	0.417
50	ENSG00000051108	HERPUD1	3	1.68279	0	0	0.809	0.392	0.417
51	ENSG00000118515	SGK1	3	1.63707	0	0	0.611	0.194	0.417
52	ENSG00000101439	CST3	3	2.07563	0	0	0.982	0.566	0.416
53	ENSG00000154589	LY96	3	1.46513	0	0	0.504	0.09	0.414
54	ENSG00000203747	FCGR3A	3	1.50213	0	0	0.486	0.076	0.41
55	ENSG00000019582	CD74	3	2.97039	0	0	0.996	0.598	0.398
56	ENSG00000204103	MAFB	3	1.72881	0	0	0.474	0.079	0.395
57	ENSG00000105835	NAMPT	3	1.34855	0	0	0.626	0.231	0.395
58	ENSG00000112799	LY86	3	1.39593	0	0	0.42	0.032	0.388
59	ENSG00000038945	MSR1	3	1.65944	0	0	0.406	0.019	0.387
60	ENSG00000173391	OLR1	3	1.78145	0	0	0.416	0.031	0.385
61	ENSG00000122862	SRGN	3	1.29657	0	0	0.96	0.576	0.384
62	ENSG00000160255	ITGB2	3	1.03678	0	0	0.544	0.16	0.384
63	ENSG00000197405	C5AR1	3	1.54876	0	0	0.43	0.048	0.382
64	ENSG00000197766	CFD	3	1.52045	0	0	0.448	0.069	0.379
65	ENSG00000276085	CCL3L1	3	3.68247	0	0	0.451	0.079	0.372
66	ENSG00000153234	NR4A2	3	1.37515	0	0	0.601	0.234	0.367
67	ENSG00000189067	LITAF	3	1.07115	0	0	0.627	0.262	0.365
68	ENSG00000163734	CXCL3	3	2.72016	0	0	0.447	0.083	0.364
69	ENSG00000137575	SDCBP	3	1.07817	0	0	0.685	0.325	0.36
70	ENSG00000113269	RNF130	3	1.17301	0	0	0.484	0.125	0.359
71	ENSG00000095970	TREM2	3	1.66139	0	0	0.37	0.012	0.358
72	ENSG00000276070	CCL4L2	3	3.03422	0	0	0.506	0.15	0.356
73	ENSG00000112096	SOD2	3	1.35488	0	0	0.668	0.315	0.353
74	ENSG00000118855	MFSD1	3	1.26878	0	0	0.422	0.07	0.352
75	ENSG00000178695	KCTD12	3	1.28815	0	0	0.423	0.072	0.351
76	ENSG00000112137	PHACTR1	3	1.50492	0	0	0.403	0.055	0.348
77	ENSG00000079215	SLC1A3	3	1.46914	0	0	0.361	0.015	0.346
78	ENSG00000103490	PYCARD	3	0.985292	0	0	0.485	0.14	0.345
79	ENSG00000198502	HLA-DRB5	3	2.34368	0	0	0.434	0.092	0.342
80	ENSG00000100906	NFKBIA	3	1.61101	0	0	0.848	0.511	0.337
81	ENSG00000182578	CSF1R	3	1.26046	0	0	0.358	0.024	0.334
82	ENSG00000118503	TNFAIP3	3	1.32258	0	0	0.586	0.253	0.333
83	ENSG00000121966	CXCR4	3	0.424319	0	0	0.758	0.425	0.333
84	ENSG00000172243	CLEC7A	3	1.15689	0	0	0.374	0.042	0.332
85	ENSG00000241399	CD302	3	1.18876	0	0	0.387	0.056	0.331
86	ENSG00000177575	CD163	3	1.39512	0	0	0.348	0.019	0.329
87	ENSG00000106066	CPVL	3	1.33526	0	0	0.371	0.046	0.325
88	ENSG00000277443	MARCKS	3	1.09145	0	0	0.474	0.151	0.323
89	ENSG00000051523	CYBA	3	1.12491	0	0	0.866	0.544	0.322
90	ENSG00000025708	TYMP	3	1.19148	0	0	0.512	0.192	0.32
91	ENSG00000153310	FAM4B	3	0.910832	0	0	0.462	0.143	0.319
92	ENSG00000103811	CTSH	3	0.994547	0	0	0.488	0.171	0.317
93	ENSG00000150782	IL18	3	1.12163	0	0	0.369	0.053	0.316
94	ENSG00000130429	ARPC1B	3	0.8088	0	0	0.665	0.351	0.314
95	ENSG00000085662	AKR1B1	3	1.13014	0	0	0.436	0.125	0.311
96	ENSG00000069849	ATP1B3	3	1.0233	0	0	0.586	0.275	0.311
97	ENSG00000180353	HCLS1	3	0.940462	0	0	0.407	0.097	0.31
98	ENSG00000089327	FXYD5	3	0.673306	0	0	0.639	0.329	0.31
99	ENSG00000155659	VSIG4	3	1.4092	0	0	0.322	0.015	0.307
100	ENSG00000140749	IGSF6	3	1.22259	0	0	0.334	0.029	0.305
101	ENSG00000107798	LIPA	3	1.46625	0	0	0.403	0.099	0.304
102	ENSG00000131238	PPT1	3	1.05428	0	0	0.41	0.106	0.304
103	ENSG00000126264	HCST	3	0.549448	0	0	0.562	0.258	0.304
104	ENSG00000163563	MNDA	3	1.13929	0	0	0.341	0.038	0.303
105	ENSG00000130844	ZNF331	3	1.09576	0	0	0.468	0.165	0.303
106	ENSG00000104763	ASAH1	3	0.965597	0	0	0.534	0.231	0.303
107	ENSG00000099860	GADD45B	3	0.946366	0	0	0.776	0.473	0.303
108	ENSG00000156171	DRAM2	3	1.00924	0	0	0.426	0.124	0.302
109	ENSG00000198223	CSF2RA	3	1.1486	0	0	0.325	0.024	0.301
110	ENSG00000141480	ARRB2	3	0.905492	0	0	0.384	0.083	0.301
111	ENSG00000147872	PLIN2	3	1.09048	0	0	0.574	0.274	0.3
112	ENSG00000117984	CTSD	3	1.67732	0	0	0.643	0.344	0.299
113	ENSG00000115956	PLEK	3	1.20559	0	0	0.356	0.059	0.297
114	ENSG00000104894	CD37	3	0.526872	0	0	0.513	0.216	0.297
115	ENSG00000117410	ATP6V0B	3	0.764218	0	0	0.59	0.294	0.296
116	ENSG00000163191	S100A11	3	1.07212	0	0	0.868	0.574	0.294
117	ENSG00000118640	VAMP8	3	0.760482	0	0	0.665	0.372	0.293
118	ENSG00000162711	NLRP3	3	1.53259	0	0	0.33	0.039	0.291
119	ENSG00000139278	GLIPR1	3	0.808371	0	0	0.41	0.119	0.291
120	ENSG00000066336	SPI1	3	1.01168	0	0	0.328	0.038	0.29
121	ENSG00000091317	CMTM6	3	0.814233	0	0	0.475	0.186	0.289
122	ENSG00000125730	C3	3	1.21364	0	0	0.345	0.058	0.287
123	ENSG00000275302	CCL4	3	1.59333	0	0	0.561	0.275	0.286
124	ENSG00000162924	REL	3	0.989825	0	0	0.452	0.166	0.286
125	ENSG00000135094	SDS	3	1.70693	0	0	0.296	0.012	0.284
126	ENSG00000166920	C15orf48	3	1.62489	0	0	0.343	0.059	0.284
127	ENSG00000139679	LPAR6	3	1.15826	0	0	0.384	0.1	0.284
128	ENSG00000165168	CYBB	3	1.05942	0	0	0.315	0.031	0.284
129	ENSG00000042493	CAPG	3	1.10896	0	0	0.426	0.144	0.282
130	ENSG00000167613	LAIR1	3	1.00476	0	0	0.307	0.025	0.282
131	ENSG00000140379	BCL2A1	3	1.28357	0	0	0.37	0.089	0.281
132	ENSG00000101160	CTSZ	3	1.16205	0	0	0.409	0.128	0.281
133	ENSG00000120708	TGFBI	3	0.776549	0	0	0.36	0.079	0.281
134	ENSG00000131446	MGAT1	3	0.928879	0	0	0.421	0.142	0.279
135	ENSG00000137161	CNPY3	3	0.849296	0	0	0.396	0.118	0.278
136	ENSG00000139687	RB1	3	1.075	0	0	0.356	0.083	0.273
137	ENSG00000102524	TNFSF13B	3	0.912489	0	0	0.32	0.047	0.273
138	ENSG00000120594	PLXDC2	3	1.0035	0	0	0.32	0.049	0.271
139	ENSG00000027697	IFNGR1	3	0.893294	0	0	0.412	0.142	0.27
140	ENSG00000185862	EVI2B	3	0.720191	0	0	0.382	0.113	0.269
141	ENSG00000130066	SAT1	3	1.78815	0	0	0.988	0.721	0.267
142	ENSG00000119508	NR4A3	3	1.16437	0	0	0.351	0.085	0.266
143	ENSG00000107968	MAP3K8	3	0.913084	0	0	0.37	0.105	0.265
144	ENSG00000136235	GPNMB	3	1.69021	0	0	0.292	0.028	0.264
145	ENSG00000120129	DUSP1	3	0.76424	0	0	0.744	0.48	0.264
146	ENSG00000048740	CELF2	3	0.693401	0	0	0.393	0.131	0.262
147	ENSG00000245532	NEAT1	3	0.536044	0	0	0.934	0.672	0.262
148	ENSG00000109861	CTSC	3	0.842576	0	0	0.472	0.211	0.261
149	ENSG00000107738	VSIR	3	0.912126	0	0	0.38	0.12	0.26
150	ENSG00000085514	PILRA	3	0.895061	0	0	0.288	0.028	0.26
151	ENSG00000165457	FOLR2	3	1.49362	0	0	0.27	0.013	0.257
152	ENSG00000169756	LIMS1	3	0.86799	0	0	0.418	0.163	0.255
153	ENSG00000186480	INSIG1	3	1.307	0	0	0.408	0.156	0.252
154	ENSG00000186818	LILRB4	3	0.965771	0	0	0.266	0.014	0.252
155	ENSG00000137491	SLCO2B1	3	1.02337	0	0	0.268	0.018	0.25
156	ENSG00000168461	RAB31	3	0.87159	0	0	0.333	0.084	0.249
157	ENSG00000132386	SERPINF1	3	0.894212	0	0	0.293	0.046	0.247
158	ENSG00000132965	ALOX5AP	3	0.921344	0	0	0.375	0.129	0.246
159	ENSG00000143119	CD53	3	0.548374	0	0	0.401	0.155	0.246
160	ENSG00000150977	RILPL2	3	0.802009	0	0	0.453	0.208	0.245
161	ENSG00000131669	NINJ1	3	0.753811	0	0	0.424	0.179	0.245
162	ENSG00000188820	CALHM6	3	1.08279	0	0	0.283	0.039	0.244
163	ENSG00000213654	GPSM3	3	0.458437	0	0	0.43	0.186	0.244
164	ENSG00000171860	C3AR1	3	0.942265	0	0	0.261	0.018	0.243
165	ENSG00000114013	CD86	3	0.881603	0	0	0.267	0.024	0.243
166	ENSG00000166340	TPP1	3	0.822525	0	0	0.357	0.114	0.243
167	ENSG00000135047	CTSL	3	1.11545	0	0	0.397	0.156	0.241
168	ENSG00000105223	PLD3	3	1.04388	0	0	0.359	0.121	0.238
169	ENSG00000177105	RHOG	3	0.60881	0	0	0.397	0.159	0.238
170	ENSG00000113648	H2AFY	3	0.636185	0	0	0.435	0.198	0.237
171	ENSG00000167601	AXL	3	0.886039	0	0	0.304	0.068	0.236
172	ENSG00000130775	THEMIS2	3	0.772231	0	0	0.282	0.046	0.236
173	ENSG00000100292	HMOX1	3	1.13062	0	0	0.319	0.084	0.235
174	ENSG00000059377	TBXAS1	3	0.821878	0	0	0.265	0.03	0.235
175	ENSG00000082074	FYB1	3	0.782171	0	0	0.357	0.122	0.235
176	ENSG00000255112	CHMP1B	3	0.983491	0	0	0.488	0.254	0.234
177	ENSG00000162704	ARPC5	3	0.503804	0	0	0.549	0.315	0.234
178	ENSG00000167851	CD300A	3	0.72153	0	0	0.266	0.038	0.228
179	ENSG00000087074	PPP1R15A	3	0.724384	0	0	0.713	0.486	0.227
180	ENSG00000111229	ARPC3	3	0.612476	0	0	0.725	0.499	0.226
181	ENSG00000120742	SERP1	3	0.492943	0	0	0.68	0.454	0.226
182	ENSG00000100600	LGMN	3	1.25257	0	0	0.329	0.104	0.225
183	ENSG00000126860	EVI2A	3	0.634411	0	0	0.315	0.09	0.225
184	ENSG00000182287	AP1S2	3	0.571448	0	0	0.369	0.144	0.225
185	ENSG00000084070	SMAP2	3	0.629842	0	0	0.349	0.126	0.223
186	ENSG00000155307	SAMSN1	3	0.537128	0	0	0.369	0.146	0.223
187	ENSG00000170345	FOS	3	0.518988	0	0	0.829	0.606	0.223
188	ENSG00000139832	RAB20	3	0.877056	0	0	0.274	0.052	0.222
189	ENSG00000010610	CD4	3	0.772235	0	0	0.259	0.037	0.222
190	ENSG00000107551	RASSF4	3	0.760243	0	0	0.313	0.091	0.222
191	ENSG00000184060	ADAP2	3	0.808542	0	0	0.251	0.031	0.22
192	ENSG00000121552	CSTA	3	0.687692	0	0	0.262	0.042	0.22
193	ENSG00000168961	LGALS9	3	0.679163	0	0	0.281	0.061	0.22
194	ENSG00000170542	SERPINB9	3	0.799791	0	0	0.327	0.11	0.217
195	ENSG00000138449	SLC40A1	3	1.22188	0	0	0.286	0.07	0.216
196	ENSG00000175567	UCP2	3	0.538848	0	0	0.334	0.118	0.216
197	ENSG00000167604	NFKBID	3	0.871445	0	0	0.286	0.073	0.213
198	ENSG00000177426	TGIF1	3	0.742556	0	0	0.375	0.162	0.213
199	ENSG00000090621	PABPC4	3	0.738261	0	0	0.322	0.109	0.213
200	ENSG00000135678	CPM	3	0.561878	0	0	0.36	0.147	0.213
201	ENSG00000082996	RNF13	3	0.669095	0	0	0.337	0.125	0.212
202	ENSG00000026508	CD44	3	0.43815	0	0	0.433	0.221	0.212
203	ENSG00000130203	APOE	3	1.7939	0	0	0.538	0.327	0.211
204	ENSG00000135604	STX11	3	0.746461	0	0	0.29	0.079	0.211
205	ENSG00000107372	ZFAND5	3	0.743472	0	0	0.555	0.344	0.211
206	ENSG00000049860	HEXB	3	0.683415	0	0	0.324	0.113	0.211
207	ENSG00000147416	ATP6V1B2	3	0.696811	0	0	0.312	0.102	0.21
208	ENSG00000177885	GRB2	3	0.600795	0	0	0.329	0.119	0.21
209	ENSG00000140968	IRF8	3	0.785605	0	0	0.257	0.048	0.209
210	ENSG00000217555	CKLF	3	0.534436	0	0	0.432	0.223	0.209
211	ENSG00000123416	TUBA1B	3	0.532035	0	0	0.592	0.384	0.208
212	ENSG00000204388	HSPA1B	3	0.969346	0	0	0.593	0.386	0.207
213	ENSG00000140612	SEC11A	3	0.495509	0	0	0.58	0.373	0.207
214	ENSG00000100979	PLTP	3	1.07617	0	0	0.25	0.045	0.205
215	ENSG00000136826	KLF4	3	0.603283	0	0	0.412	0.207	0.205
216	ENSG00000160213	CSTB	3	0.637295	0	0	0.615	0.412	0.203
217	ENSG00000131171	SH3BGRL	3	0.426194	0	0	0.511	0.308	0.203
218	ENSG00000266412	NCOA4	3	0.663831	0	0	0.314	0.113	0.201
219	ENSG00000108639	SYNGR2	3	0.56888	0	0	0.341	0.14	0.201
220	ENSG00000070756	PABPC1	3	0.493426	0	0	0.745	0.545	0.2
221	ENSG00000135404	CD63	3	0.484225	0	0	0.779	0.58	0.199
222	ENSG00000213614	HEXA	3	0.655302	0	0	0.301	0.103	0.198
223	ENSG00000162772	ATF3	3	0.548982	0	0	0.49	0.292	0.198
224	ENSG00000100300	TSPO	3	0.45928	0	0	0.551	0.353	0.198
225	ENSG00000182220	ATP6AP2	3	0.498472	0	0	0.394	0.197	0.197
226	ENSG00000142227	EMP3	3	0.486585	0	0	0.484	0.288	0.196
227	ENSG00000128016	ZFP36	3	0.26188	9.73195e-259	2.9734e-254	0.841	0.646	0.195
228	ENSG00000109321	AREG	3	1.28085	0	0	0.372	0.179	0.193
229	ENSG00000164111	ANXA5	3	0.487944	0	0	0.441	0.248	0.193
230	ENSG00000143384	MCL1	3	0.345758	3.30186e-282	1.00882e-277	0.665	0.472	0.193
231	ENSG00000141543	EIF4A3	3	0.893498	0	0	0.333	0.141	0.192
232	ENSG00000113070	HBEGF	3	0.931818	0	0	0.295	0.104	0.191
233	ENSG00000101347	SAMHD1	3	0.568615	0	0	0.264	0.075	0.189
234	ENSG00000081189	MEF2C	3	0.450915	0	0	0.367	0.178	0.189
235	ENSG00000155926	SLA	3	0.358113	0	0	0.301	0.112	0.189
236	ENSG00000106565	TMEM176B	3	0.313411	0	0	0.404	0.217	0.187
237	ENSG00000059728	MXD1	3	0.803508	0	0	0.272	0.086	0.186
238	ENSG00000173110	HSPA6	3	0.689656	0	0	0.346	0.16	0.186
239	ENSG00000163162	RNF149	3	0.519507	0	0	0.316	0.13	0.186
240	ENSG00000188313	PLSCR1	3	0.602363	0	0	0.319	0.134	0.185
241	ENSG00000090013	BLVRB	3	0.515035	0	0	0.376	0.191	0.185
242	ENSG00000146376	ARHGAP18	3	0.615052	0	0	0.28	0.096	0.184
243	ENSG00000169554	ZEB2	3	0.441908	0	0	0.318	0.134	0.184
244	ENSG00000159128	IFNGR2	3	0.612353	0	0	0.27	0.088	0.182
245	ENSG00000010278	CD9	3	0.358282	0	0	0.452	0.27	0.182
246	ENSG00000221869	CEBPD	3	0.521431	0	0	0.458	0.277	0.181
247	ENSG00000128524	ATP6V1F	3	0.415478	0	0	0.56	0.379	0.181
248	ENSG00000164687	FABP5	3	0.65198	0	0	0.352	0.172	0.18
249	ENSG00000118985	ELL2	3	0.750247	0	0	0.284	0.108	0.176
250	ENSG00000185215	TNFAIP2	3	0.66799	0	0	0.264	0.089	0.175
251	ENSG00000172216	CEBPB	3	0.639206	0	0	0.406	0.231	0.175
252	ENSG00000176978	DPP7	3	0.462081	0	0	0.343	0.169	0.174
253	ENSG00000111275	ALDH2	3	0.408203	0	0	0.309	0.137	0.172
254	ENSG00000132334	PTPRE	3	0.649623	0	0	0.267	0.096	0.171
255	ENSG00000178719	GRINA	3	0.536367	0	0	0.272	0.101	0.171
256	ENSG00000143162	CREG1	3	0.708469	0	0	0.26	0.09	0.17
257	ENSG00000003056	M6PR	3	0.450263	0	0	0.292	0.123	0.169
258	ENSG00000100219	XBP1	3	0.46527	0	0	0.382	0.214	0.168
259	ENSG00000153071	DAB2	3	0.308416	0	0	0.407	0.239	0.168
260	ENSG00000131981	LGALS3	3	0.734427	0	0	0.369	0.202	0.167
261	ENSG00000100097	LGALS1	3	0.285265	5.96033e-208	1.82106e-203	0.751	0.584	0.167
262	ENSG00000109320	NFKB1	3	0.738514	0	0	0.254	0.088	0.166
263	ENSG00000068305	MEF2A	3	0.593366	0	0	0.261	0.095	0.166
264	ENSG00000042753	AP2S1	3	0.344996	7.96451e-267	2.4334e-262	0.486	0.32	0.166
265	ENSG00000163466	ARPC2	3	0.266805	2.30508e-252	7.0427e-248	0.692	0.526	0.166
266	ENSG00000067560	RHOA	3	0.309239	1.64272e-229	5.01901e-225	0.631	0.466	0.165
267	ENSG00000170525	PFKFB3	3	0.642127	0	0	0.268	0.104	0.164
268	ENSG00000100644	HIF1A	3	0.519476	0	0	0.31	0.147	0.163
269	ENSG00000198585	NUDT16	3	0.468859	0	0	0.278	0.115	0.163
270	ENSG00000162980	ARL5A	3	0.460047	0	0	0.355	0.192	0.163
271	ENSG00000120063	GNA13	3	0.569264	0	0	0.256	0.094	0.162
272	ENSG00000138071	ACTR2	3	0.389503	0	0	0.37	0.208	0.162
273	ENSG00000163931	TKT	3	0.340484	0	0	0.337	0.175	0.162
274	ENSG00000067082	KLF6	3	0.385096	1.89426e-208	5.78753e-204	0.659	0.499	0.16
275	ENSG00000096060	FKBP5	3	0.354629	5.60164e-301	1.71147e-296	0.397	0.237	0.16
276	ENSG00000028137	TNFRSF1B	3	0.327366	0	0	0.28	0.12	0.16
277	ENSG00000158050	DUSP2	3	0.484969	0	0	0.334	0.175	0.159
278	ENSG00000204389	HSPA1A	3	0.593887	0	0	0.711	0.554	0.157
279	ENSG00000116044	NFE2L2	3	0.42173	0	0	0.393	0.237	0.156
280	ENSG00000167642	SPINT2	3	0.259507	0	0	0.308	0.152	0.156
281	ENSG00000103187	COTL1	3	0.330297	1.15525e-254	3.52963e-250	0.435	0.28	0.155
282	ENSG00000109046	WSB1	3	0.312354	3.17595e-237	9.70347e-233	0.445	0.29	0.155
283	ENSG00000123975	CKS2	3	0.649128	0	0	0.389	0.235	0.154
284	ENSG00000135090	TAOK3	3	0.455593	0	0	0.274	0.12	0.154
285	ENSG00000021355	SERPINB1	3	0.375071	0	0	0.302	0.148	0.154
286	ENSG00000152558	TMEM123	3	0.372222	0	0	0.37	0.216	0.154
287	ENSG00000171867	PRNP	3	0.471625	0	0	0.286	0.133	0.153
288	ENSG00000198818	SFT2D1	3	0.335181	0	0	0.334	0.181	0.153
289	ENSG00000155957	TMBIM4	3	0.332434	2.51403e-250	7.68113e-246	0.433	0.28	0.153
290	ENSG00000144802	NFKBIZ	3	0.557933	0	0	0.321	0.169	0.152
291	ENSG00000170296	GABARAP	3	0.526945	0	0	0.763	0.611	0.152
292	ENSG00000090339	ICAM1	3	0.524949	0	0	0.293	0.141	0.152
293	ENSG00000120694	HSPH1	3	0.51712	1.26121e-267	3.85336e-263	0.497	0.346	0.151
294	ENSG00000150540	HNMT	3	0.330862	0	0	0.299	0.149	0.15
295	ENSG00000131236	CAP1	3	0.312635	4.42789e-257	1.35285e-252	0.399	0.249	0.15
296	ENSG00000140030	GPR65	3	0.263712	0	0	0.258	0.109	0.149
297	ENSG00000071553	ATP6AP1	3	0.427107	0	0	0.252	0.104	0.148
298	ENSG00000136156	ITM2B	3	0.416731	0	0	0.9	0.752	0.148
299	ENSG00000113732	ATP6V0E1	3	0.256707	1.08414e-177	3.31238e-173	0.611	0.463	0.148
300	ENSG00000075785	RAB7A	3	0.333165	2.85155e-253	8.71235e-249	0.401	0.254	0.147
301	ENSG00000116473	RAP1A	3	0.282778	3.3416e-258	1.02096e-253	0.369	0.222	0.147
302	ENSG00000114850	SSR3	3	0.265312	4.77697e-231	1.45951e-226	0.388	0.242	0.146
303	ENSG00000168214	RBPJ	3	0.401311	0	0	0.287	0.142	0.145
304	ENSG00000115738	ID2	3	0.391664	7.7597e-232	2.37082e-227	0.639	0.494	0.145
305	ENSG00000162783	IER5	3	0.652054	0	0	0.302	0.158	0.144
306	ENSG00000128245	YWHAH	3	0.583254	0	0	0.334	0.19	0.144
307	ENSG00000044574	HSPA5	3	0.51401	4.39477e-290	1.34273e-285	0.361	0.217	0.144
308	ENSG00000003402	CFLAR	3	0.39301	5.49775e-276	1.67973e-271	0.37	0.226	0.144
309	ENSG00000123689	G0S2	3	1.29197	0	0	0.296	0.153	0.143
310	ENSG00000141526	SLC16A3	3	0.40396	0	0	0.258	0.115	0.143
311	ENSG00000129515	SNX6	3	0.401376	0	0	0.271	0.129	0.142
312	ENSG00000130313	PGLS	3	0.287812	1.64059e-238	5.01249e-234	0.372	0.231	0.141
313	ENSG00000077549	CAPZB	3	0.277846	8.50525e-197	2.59861e-192	0.454	0.313	0.141
314	ENSG00000188042	ARL4C	3	0.404086	0	0	0.274	0.134	0.14
315	ENSG00000198189	HSD17B11	3	0.333147	1.22774e-276	3.75112e-272	0.328	0.188	0.14
316	ENSG00000105993	DNAJB6	3	0.299839	3.36116e-163	1.02693e-158	0.525	0.387	0.138
317	ENSG00000102172	SMS	3	0.296678	2.78886e-250	8.52079e-246	0.339	0.201	0.138
318	ENSG00000132510	KDM6B	3	0.487717	0	0	0.306	0.17	0.136
319	ENSG00000093010	COMT	3	0.28228	1.00203e-285	3.06152e-281	0.307	0.171	0.136
320	ENSG00000124783	SSR1	3	0.375448	0	0	0.279	0.144	0.135
321	ENSG00000110651	CD81	3	0.313878	1.11043e-239	3.3927e-235	0.345	0.21	0.135
322	ENSG00000114978	MOB1A	3	0.285877	2.35527e-255	7.19606e-251	0.319	0.185	0.134
323	ENSG00000189159	JPT1	3	0.383454	3.7165e-268	1.1355e-263	0.317	0.184	0.133
324	ENSG00000153187	HNRNPU	3	0.323296	5.95005e-158	1.81792e-153	0.486	0.353	0.133
325	ENSG00000120963	ZNF706	3	0.268488	1.53409e-189	4.68711e-185	0.399	0.266	0.133
326	ENSG00000104765	BNIP3L	3	0.35295	5.75688e-241	1.7589e-236	0.329	0.198	0.131
327	ENSG00000057608	GDI2	3	0.260515	3.46867e-193	1.05978e-188	0.376	0.245	0.131
328	ENSG00000104904	OAZ1	3	0.573214	0	0	0.938	0.809	0.129
329	ENSG00000151247	EIF4E	3	0.576953	1.5024e-268	4.59029e-264	0.307	0.181	0.126
330	ENSG00000146278	PNRC1	3	0.410306	8.91974e-172	2.72525e-167	0.556	0.431	0.125
331	ENSG00000004799	PDK4	3	0.277276	1.16137e-168	3.54834e-164	0.415	0.29	0.125
332	ENSG00000005893	LAMP2	3	0.368435	6.91369e-308	2.11234e-303	0.256	0.133	0.123
333	ENSG00000170776	AKAP13	3	0.286961	1.56396e-206	4.77836e-202	0.319	0.197	0.122
334	ENSG00000157557	ETS2	3	0.365054	2.8233e-263	8.62603e-259	0.263	0.144	0.119
335	ENSG00000145354	CISD2	3	0.294976	3.05651e-253	9.33856e-249	0.266	0.147	0.119
336	ENSG00000136603	SKIL	3	0.359295	4.5964e-226	1.40434e-221	0.28	0.164	0.116
337	ENSG00000169895	SYAP1	3	0.425907	1.64043e-215	5.01199e-211	0.29	0.176	0.114
338	ENSG00000160888	IER2	3	0.307903	1.82136e-87	5.56479e-83	0.567	0.453	0.114
339	ENSG00000205542	TMSB4X	3	0.616813	0	0	1	0.889	0.111
340	ENSG00000132002	DNAJB1	3	0.50422	5.68149e-206	1.73586e-201	0.674	0.563	0.111
341	ENSG00000185883	ATP6V0C	3	0.255873	9.99097e-129	3.05254e-124	0.491	0.38	0.111
342	ENSG00000073921	PICALM	3	0.282219	3.41074e-223	1.04208e-218	0.254	0.144	0.11
343	ENSG00000168906	MAT2A	3	0.34767	1.12114e-171	3.42541e-167	0.323	0.214	0.109
344	ENSG00000151929	BAG3	3	0.641888	5.60511e-160	1.71253e-155	0.28	0.188	0.092
345	ENSG00000250722	SELENOP	3	1.78268	5.85365e-289	1.78847e-284	0.409	0.319	0.09
346	ENSG00000136238	RAC1	3	0.269582	6.03452e-95	1.84373e-90	0.495	0.407	0.088
347	ENSG00000075624	ACTB	3	0.450484	0	0	0.966	0.879	0.087
348	ENSG00000065978	YBX1	3	0.269421	7.93717e-96	2.42504e-91	0.604	0.519	0.085
349	ENSG00000178381	ZFAND2A	3	0.527244	1.52444e-94	4.65763e-90	0.265	0.19	0.075
350	ENSG00000080824	HSP90AA1	3	0.401697	1.37619e-62	4.20469e-58	0.794	0.737	0.057
351	ENSG00000166710	B2M	3	0.311171	0	0	1	0.946	0.054
352	ENSG00000087086	FTL	3	1.5516	0	0	1	0.969	0.031
353	ENSG00000167996	FTH1	3	1.20162	0	0	1	0.987	0.013
354	ENSG00000106211	HSPB1	3	0.320405	7.76341e-17	2.37195e-12	0.717	0.751	-0.034
Number	Gene	Gene_name	cluster	avg_log2FC	p_val	p_val_adj	pct.1	pct.2	pct.diff
1	ENSG00000143248	RGS5	4	5.43042	0	0	0.963	0.099	0.864
2	ENSG00000182492	BGN	4	3.86652	0	0	0.89	0.099	0.791
3	ENSG00000101335	MYL9	4	3.91098	0	0	0.882	0.101	0.781
4	ENSG00000198467	TPM2	4	3.76827	0	0	0.836	0.062	0.774
5	ENSG00000122786	CALD1	4	3.52104	0	0	0.962	0.242	0.72
6	ENSG00000189129	PLAC9	4	3.23472	0	0	0.75	0.042	0.708
7	ENSG00000111341	MGP	4	3.2355	0	0	0.887	0.185	0.702
8	ENSG00000149591	TAGLN	4	4.30506	0	0	0.748	0.051	0.697
9	ENSG00000185633	NDUFA4L2	4	2.28325	0	0	0.883	0.195	0.688
10	ENSG00000107796	ACTA2	4	3.80929	0	0	0.647	0.042	0.605
11	ENSG00000159713	TPPP3	4	2.9798	0	0	0.636	0.031	0.605
12	ENSG00000117318	ID3	4	2.79409	0	0	0.843	0.241	0.602
13	ENSG00000162998	FRZB	4	2.8721	0	0	0.613	0.029	0.584
14	ENSG00000119630	PGF	4	2.66233	0	0	0.659	0.084	0.575
15	ENSG00000148671	ADIRF	4	2.61448	0	0	0.953	0.385	0.568
16	ENSG00000183722	LHFPL6	4	2.5927	0	0	0.59	0.044	0.546
17	ENSG00000187513	GJA4	4	2.71731	0	0	0.574	0.03	0.544
18	ENSG00000139289	PHLDA1	4	2.3893	0	0	0.723	0.18	0.543
19	ENSG00000142910	TINAGL1	4	2.32021	0	0	0.59	0.084	0.506
20	ENSG00000113140	SPARC	4	1.19576	0	0	0.726	0.224	0.502
21	ENSG00000140416	TPM1	4	2.26606	0	0	0.716	0.217	0.499
22	ENSG00000198523	PLN	4	2.6381	0	0	0.505	0.015	0.49
23	ENSG00000152583	SPARCL1	4	1.42374	0	0	0.641	0.168	0.473
24	ENSG00000163453	IGFBP7	4	2.16428	0	0	0.825	0.357	0.468
25	ENSG00000131711	MAP1B	4	2.24695	0	0	0.508	0.053	0.455
26	ENSG00000154096	THY1	4	2.38835	0	0	0.537	0.09	0.447
27	ENSG00000213145	CRIP1	4	2.19307	0	0	0.926	0.479	0.447
28	ENSG00000140545	MFGE8	4	2.17714	0	0	0.481	0.041	0.44
29	ENSG00000113721	PDGFRB	4	2.2615	0	0	0.456	0.02	0.436
30	ENSG00000074181	NOTCH3	4	2.08102	0	0	0.446	0.02	0.426
31	ENSG00000167641	PPP1R14A	4	2.28121	0	0	0.456	0.032	0.424
32	ENSG00000135916	ITM2C	4	1.94323	0	0	0.511	0.1	0.411
33	ENSG00000100097	LGALS1	4	1.74773	0	0	0.958	0.557	0.401
34	ENSG00000142173	COL6A2	4	2.04186	0	0	0.455	0.057	0.398
35	ENSG00000105974	CAV1	4	1.70913	0	0	0.542	0.154	0.388
36	ENSG00000065534	MYLK	4	2.00889	0	0	0.444	0.058	0.386
37	ENSG00000125968	ID1	4	1.70876	0	0	0.556	0.17	0.386
38	ENSG00000102265	TIMP1	4	1.99879	0	0	0.728	0.347	0.381
39	ENSG00000076706	MCAM	4	1.83627	0	0	0.447	0.068	0.379
40	ENSG00000142089	IFITM3	4	1.253	0	0	0.858	0.479	0.379
41	ENSG00000125868	DSTN	4	1.86572	0	0	0.792	0.414	0.378
42	ENSG00000133392	MYH11	4	2.23638	0	0	0.391	0.014	0.377
43	ENSG00000131097	HIGD1B	4	2.25775	0	0	0.389	0.014	0.375
44	ENSG00000164692	COL1A2	4	2.29923	0	0	0.408	0.036	0.372
45	ENSG00000116016	EPAS1	4	1.04717	0	0	0.558	0.186	0.372
46	ENSG00000103196	CRISPLD2	4	1.9881	0	0	0.384	0.02	0.364
47	ENSG00000131055	COX4I2	4	2.04529	0	0	0.371	0.013	0.358
48	ENSG00000143333	RGS16	4	2.29259	0	0	0.421	0.064	0.357
49	ENSG00000182871	COL18A1	4	1.82967	0	0	0.473	0.118	0.355
50	ENSG00000154734	ADAMTS1	4	1.8059	0	0	0.425	0.08	0.345
51	ENSG00000150093	ITGB1	4	1.37616	0	0	0.664	0.319	0.345
52	ENSG00000108387	SEPTIN4	4	1.81281	0	0	0.357	0.017	0.34
53	ENSG00000135218	CD36	4	2.26963	0	0	0.374	0.037	0.337
54	ENSG00000134871	COL4A2	4	1.36296	0	0	0.472	0.137	0.335
55	ENSG00000135678	CPM	4	1.67311	0	0	0.467	0.134	0.333
56	ENSG00000109472	CPE	4	1.61095	0	0	0.381	0.049	0.332
57	ENSG00000180304	OAZ2	4	1.59976	0	0	0.541	0.209	0.332
58	ENSG00000187479	C11orf96	4	1.89349	0	0	0.423	0.099	0.324
59	ENSG00000122545	SEPTIN7	4	1.42748	0	0	0.563	0.248	0.315
60	ENSG00000198832	SELENOM	4	1.45394	0	0	0.478	0.168	0.31
61	ENSG00000182809	CRIP2	4	1.11011	0	0	0.511	0.203	0.308
62	ENSG00000168386	FILIP1L	4	1.72542	0	0	0.379	0.076	0.303
63	ENSG00000152049	KCNE4	4	1.76195	0	0	0.315	0.015	0.3
64	ENSG00000102804	TSC22D1	4	1.06191	0	0	0.603	0.31	0.293
65	ENSG00000185551	NR2F2	4	1.50531	0	0	0.373	0.081	0.292
66	ENSG00000187498	COL4A1	4	0.953062	0	0	0.435	0.146	0.289
67	ENSG00000164949	GEM	4	1.86259	0	0	0.351	0.064	0.287
68	ENSG00000168542	COL3A1	4	1.86566	0	0	0.306	0.02	0.286
69	ENSG00000137726	FXYD6	4	1.45711	0	0	0.357	0.072	0.285
70	ENSG00000108551	RASD1	4	1.83973	0	0	0.334	0.051	0.283
71	ENSG00000244274	DBNDD2	4	1.47615	0	0	0.346	0.064	0.282
72	ENSG00000170345	FOS	4	1.36889	0	0	0.88	0.6	0.28
73	ENSG00000177606	JUN	4	1.30131	0	0	0.795	0.515	0.28
74	ENSG00000167460	TPM4	4	1.38839	0	0	0.502	0.224	0.278
75	ENSG00000178980	SELENOW	4	1.17092	0	0	0.58	0.302	0.278
76	ENSG00000148180	GSN	4	0.685847	0	0	0.528	0.252	0.276
77	ENSG00000140682	TGFB1I1	4	1.43225	0	0	0.3	0.033	0.267
78	ENSG00000115414	FN1	4	1.24802	0	0	0.381	0.116	0.265
79	ENSG00000026025	VIM	4	0.758192	0	0	0.914	0.651	0.263
80	ENSG00000213694	S1PR3	4	1.46775	0	0	0.272	0.013	0.259
81	ENSG00000151491	EPS8	4	1.41964	0	0	0.346	0.094	0.252
82	ENSG00000164330	EBF1	4	1.38205	0	0	0.28	0.03	0.25
83	ENSG00000175183	CSRP2	4	1.52074	0	0	0.325	0.077	0.248
84	ENSG00000115461	IGFBP5	4	0.696008	0	0	0.364	0.118	0.246
85	ENSG00000125148	MT2A	4	1.23297	0	0	0.958	0.713	0.245
86	ENSG00000184489	PTP4A3	4	1.4784	0	0	0.293	0.054	0.239
87	ENSG00000159176	CSRP1	4	1.48096	0	0	0.316	0.078	0.238
88	ENSG00000267280	TBX2-AS1	4	1.34251	0	0	0.261	0.023	0.238
89	ENSG00000118407	FILIP1	4	1.32318	0	0	0.285	0.048	0.237
90	ENSG00000107438	PDLIM1	4	1.13461	0	0	0.4	0.164	0.236
91	ENSG00000161281	COX7A1	4	1.10788	0	0	0.366	0.131	0.235
92	ENSG00000185585	OLFML2A	4	1.25592	0	0	0.285	0.052	0.233
93	ENSG00000160789	LMNA	4	0.84299	0	0	0.554	0.322	0.232
94	ENSG00000105894	PTN	4	1.41162	0	0	0.257	0.026	0.231
95	ENSG00000156265	MAP3K7CL	4	1.62038	0	0	0.257	0.027	0.23
96	ENSG00000197256	KANK2	4	1.27491	0	0	0.264	0.037	0.227
97	ENSG00000109610	SOD3	4	1.37982	0	0	0.28	0.058	0.222
98	ENSG00000177469	CAVIN1	4	1.06197	0	0	0.332	0.11	0.222
99	ENSG00000205364	MT1M	4	1.63462	0	0	0.307	0.086	0.221
100	ENSG00000081189	MEF2C	4	1.14083	0	0	0.395	0.175	0.22
101	ENSG00000111678	C12orf57	4	0.927207	0	0	0.586	0.366	0.22
102	ENSG00000142156	COL6A1	4	1.28637	0	0	0.269	0.05	0.219
103	ENSG00000109906	ZBTB16	4	0.949001	0	0	0.434	0.215	0.219
104	ENSG00000213949	ITGA1	4	1.15127	0	0	0.294	0.076	0.218
105	ENSG00000205362	MT1A	4	1.88994	0	0	0.26	0.046	0.214
106	ENSG00000105655	ISYNA1	4	1.29887	0	0	0.251	0.039	0.212
107	ENSG00000162772	ATF3	4	1.01319	0	0	0.503	0.291	0.212
108	ENSG00000170955	CAVIN3	4	1.20044	0	0	0.305	0.095	0.21
109	ENSG00000131171	SH3BGRL	4	0.994967	0	0	0.518	0.308	0.21
110	ENSG00000143933	CALM2	4	1.10276	0	0	0.875	0.666	0.209
111	ENSG00000101384	JAG1	4	1.11918	0	0	0.277	0.071	0.206
112	ENSG00000222041	CYTOR	4	0.965347	0	0	0.4	0.195	0.205
113	ENSG00000120738	EGR1	4	0.85466	0	0	0.507	0.305	0.202
114	ENSG00000106211	HSPB1	4	0.515643	0	0	0.926	0.724	0.202
115	ENSG00000171223	JUNB	4	1.02385	0	0	0.924	0.726	0.198
116	ENSG00000169439	SDC2	4	1.22743	0	0	0.271	0.076	0.195
117	ENSG00000010278	CD9	4	0.866309	0	0	0.463	0.269	0.194
118	ENSG00000175899	A2M	4	0.49849	0	0	0.388	0.194	0.194
119	ENSG00000124225	PMEPA1	4	1.06575	0	0	0.266	0.076	0.19
120	ENSG00000149131	SERPING1	4	1.14546	0	0	0.297	0.108	0.189
121	ENSG00000123358	NR4A1	4	0.896049	0	0	0.49	0.302	0.188
122	ENSG00000135404	CD63	4	0.664391	0	0	0.768	0.582	0.186
123	ENSG00000177697	CD151	4	0.964872	0	0	0.406	0.221	0.185
124	ENSG00000105971	CAV2	4	1.09896	0	0	0.289	0.106	0.183
125	ENSG00000125740	FOSB	4	0.597732	0	0	0.643	0.46	0.183
126	ENSG00000099860	GADD45B	4	0.84847	0	0	0.668	0.489	0.179
127	ENSG00000147526	TACC1	4	0.844733	0	0	0.393	0.214	0.179
128	ENSG00000255302	EID1	4	0.871256	0	0	0.503	0.326	0.177
129	ENSG00000162545	CAMK2N1	4	0.996716	0	0	0.292	0.117	0.175
130	ENSG00000108679	LGALS3BP	4	1.10601	0	0	0.273	0.1	0.173
131	ENSG00000185201	IFITM2	4	0.478417	0	0	0.655	0.483	0.172
132	ENSG00000100345	MYH9	4	0.8308	0	0	0.371	0.201	0.17
133	ENSG00000150687	PRSS23	4	0.798426	0	0	0.286	0.117	0.169
134	ENSG00000128016	ZFP36	4	0.563164	0	0	0.818	0.65	0.168
135	ENSG00000103145	HCFC1R1	4	0.842656	0	0	0.36	0.193	0.167
136	ENSG00000065911	MTHFD2	4	0.952102	0	0	0.266	0.101	0.165
137	ENSG00000145012	LPP	4	0.970529	0	0	0.31	0.147	0.163
138	ENSG00000087074	PPP1R15A	4	0.6851	0	0	0.656	0.495	0.161
139	ENSG00000141753	IGFBP4	4	0.518301	0	0	0.405	0.246	0.159
140	ENSG00000127922	SEM1	4	0.687765	0	0	0.51	0.353	0.157
141	ENSG00000136997	MYC	4	1.06081	0	0	0.282	0.126	0.156
142	ENSG00000117519	CNN3	4	0.837744	0	0	0.384	0.228	0.156
143	ENSG00000100243	CYB5R3	4	0.866369	0	0	0.348	0.194	0.154
144	ENSG00000246705	H2AFJ	4	0.826207	0	0	0.39	0.24	0.15
145	ENSG00000130303	BST2	4	0.764823	0	0	0.456	0.306	0.15
146	ENSG00000171862	PTEN	4	0.867416	0	0	0.251	0.102	0.149
147	ENSG00000204387	SNHG32	4	0.686776	0	0	0.485	0.338	0.147
148	ENSG00000188290	HES4	4	0.87103	0	0	0.259	0.113	0.146
149	ENSG00000267519	AC020916.1	4	0.720317	0	0	0.369	0.224	0.145
150	ENSG00000143198	MGST3	4	0.757993	0	0	0.522	0.378	0.144
151	ENSG00000243678	NME2	4	0.596246	0	0	0.689	0.545	0.144
152	ENSG00000196924	FLNA	4	0.84215	0	0	0.301	0.158	0.143
153	ENSG00000111348	ARHGDIB	4	0.489778	0	0	0.602	0.459	0.143
154	ENSG00000173598	NUDT4	4	0.829277	0	0	0.286	0.144	0.142
155	ENSG00000185222	TCEAL9	4	0.748463	0	0	0.292	0.153	0.139
156	ENSG00000185650	ZFP36L1	4	0.640247	0	0	0.548	0.409	0.139
157	ENSG00000168734	PKIG	4	0.805291	0	0	0.265	0.128	0.137
158	ENSG00000149257	SERPINH1	4	0.721724	0	0	0.31	0.173	0.137
159	ENSG00000178878	APOLD1	4	0.440724	0	0	0.276	0.139	0.137
160	ENSG00000137076	TLN1	4	0.768657	0	0	0.282	0.149	0.133
161	ENSG00000124762	CDKN1A	4	0.579965	6.05047e-287	1.8486e-282	0.502	0.369	0.133
162	ENSG00000167658	EEF2	4	0.754724	0	0	0.776	0.645	0.131
163	ENSG00000159388	BTG2	4	0.824207	0	0	0.432	0.302	0.13
164	ENSG00000159335	PTMS	4	0.760163	0	0	0.437	0.308	0.129
165	ENSG00000220205	VAMP2	4	0.669134	0	0	0.427	0.299	0.128
166	ENSG00000213626	LBH	4	0.844757	0	0	0.26	0.133	0.127
167	ENSG00000187608	ISG15	4	0.816562	1.3067e-283	3.99237e-279	0.413	0.286	0.127
168	ENSG00000179820	MYADM	4	0.738957	0	0	0.298	0.171	0.127
169	ENSG00000099622	CIRBP	4	0.712657	0	0	0.722	0.595	0.127
170	ENSG00000092841	MYL6	4	1.13328	0	0	0.954	0.828	0.126
171	ENSG00000102316	MAGED2	4	0.867316	0	0	0.25	0.124	0.126
172	ENSG00000150347	ARID5B	4	0.758858	0	0	0.328	0.202	0.126
173	ENSG00000119138	KLF9	4	0.640912	0	0	0.292	0.167	0.125
174	ENSG00000161203	AP2M1	4	0.72947	0	0	0.403	0.279	0.124
175	ENSG00000197019	SERTAD1	4	0.637686	2.32598e-273	7.10657e-269	0.44	0.316	0.124
176	ENSG00000120306	CYSTM1	4	0.481251	2.32616e-233	7.10712e-229	0.401	0.279	0.122
177	ENSG00000166681	BEX3	4	0.502893	5.25376e-228	1.60518e-223	0.354	0.235	0.119
178	ENSG00000062716	VMP1	4	0.634735	1.83941e-255	5.61996e-251	0.429	0.312	0.117
179	ENSG00000085063	CD59	4	0.429839	1.89482e-213	5.78926e-209	0.437	0.321	0.116
180	ENSG00000067900	ROCK1	4	0.690582	9.99222e-299	3.05292e-294	0.265	0.152	0.113
181	ENSG00000119632	IFI27L2	4	0.63714	1.12513e-260	3.43761e-256	0.34	0.227	0.113
182	ENSG00000069275	NUCKS1	4	0.652699	1.17739e-266	3.59727e-262	0.399	0.287	0.112
183	ENSG00000182768	NGRN	4	0.697305	3.81018e-291	1.16413e-286	0.26	0.149	0.111
184	ENSG00000148175	STOM	4	0.574732	3.17351e-232	9.69602e-228	0.321	0.211	0.11
185	ENSG00000241685	ARPC1A	4	0.717705	9.64586e-279	2.9471e-274	0.276	0.168	0.108
186	ENSG00000205542	TMSB4X	4	0.436053	0	0	0.997	0.89	0.107
187	ENSG00000156976	EIF4A2	4	0.564057	0	0	0.645	0.54	0.105
188	ENSG00000113558	SKP1	4	0.517096	0	0	0.669	0.564	0.105
189	ENSG00000002586	CD99	4	0.449442	1.20528e-197	3.68248e-193	0.473	0.368	0.105
190	ENSG00000167552	TUBA1A	4	0.684488	1.3716e-225	4.19065e-221	0.301	0.197	0.104
191	ENSG00000177733	HNRNPA0	4	0.584778	2.888e-218	8.8237e-214	0.434	0.335	0.099
192	ENSG00000128272	ATF4	4	0.573303	1.62625e-234	4.96868e-230	0.475	0.376	0.099
193	ENSG00000251562	MALAT1	4	0.896718	0	0	0.998	0.9	0.098
194	ENSG00000096060	FKBP5	4	0.594739	1.31058e-196	4.00423e-192	0.343	0.245	0.098
195	ENSG00000189403	HMGB1	4	0.42523	0	0	0.725	0.627	0.098
196	ENSG00000132424	PNISR	4	0.496295	6.26868e-179	1.91527e-174	0.381	0.284	0.097
197	ENSG00000172270	BSG	4	0.478788	1.55757e-188	4.75884e-184	0.436	0.339	0.097
198	ENSG00000181722	ZBTB20	4	0.579891	2.98483e-200	9.11955e-196	0.26	0.166	0.094
199	ENSG00000188612	SUMO2	4	0.541652	0	0	0.743	0.649	0.094
200	ENSG00000164687	FABP5	4	0.463693	4.53556e-172	1.38575e-167	0.277	0.183	0.094
201	ENSG00000141232	TOB1	4	0.560503	6.63622e-186	2.02756e-181	0.272	0.179	0.093
202	ENSG00000185787	MORF4L1	4	0.556207	2.81515e-240	8.60114e-236	0.576	0.487	0.089
203	ENSG00000132475	H3F3B	4	0.395448	0	0	0.948	0.859	0.089
204	ENSG00000112081	SRSF3	4	0.548022	1.75159e-210	5.35164e-206	0.531	0.444	0.087
205	ENSG00000169100	SLC25A6	4	0.527679	0	0	0.804	0.717	0.087
206	ENSG00000158710	TAGLN2	4	0.440626	8.38892e-161	2.56307e-156	0.477	0.39	0.087
207	ENSG00000143545	RAB13	4	0.518638	4.44737e-159	1.35881e-154	0.306	0.22	0.086
208	ENSG00000130402	ACTN4	4	0.574604	1.15596e-173	3.53181e-169	0.257	0.172	0.085
209	ENSG00000175130	MARCKSL1	4	0.493021	1.54243e-148	4.71258e-144	0.263	0.179	0.084
210	ENSG00000196230	TUBB	4	0.462119	3.31721e-152	1.01351e-147	0.389	0.308	0.081
211	ENSG00000244754	N4BP2L2	4	0.498073	4.86499e-145	1.4864e-140	0.404	0.324	0.08
212	ENSG00000118816	CCNI	4	0.493182	2.94265e-245	8.99069e-241	0.617	0.537	0.08
213	ENSG00000126524	SBDS	4	0.589283	2.9912e-148	9.13901e-144	0.293	0.215	0.078
214	ENSG00000108946	PRKAR1A	4	0.572625	1.47923e-138	4.5195e-134	0.293	0.218	0.075
215	ENSG00000206573	THUMPD3-AS1	4	0.520744	2.78715e-125	8.51559e-121	0.261	0.187	0.074
216	ENSG00000161960	EIF4A1	4	0.417885	6.24773e-190	1.90887e-185	0.635	0.561	0.074
217	ENSG00000126709	IFI6	4	0.785999	1.34953e-128	4.12321e-124	0.282	0.21	0.072
218	ENSG00000213722	DDAH2	4	0.528351	2.10207e-125	6.42247e-121	0.272	0.2	0.072
219	ENSG00000102786	INTS6	4	0.483613	3.1085e-111	9.49739e-107	0.268	0.197	0.071
220	ENSG00000187109	NAP1L1	4	0.326446	8.89422e-152	2.71745e-147	0.599	0.529	0.07
221	ENSG00000160888	IER2	4	0.33384	4.27525e-103	1.30622e-98	0.528	0.459	0.069
222	ENSG00000067560	RHOA	4	0.372295	1.04091e-127	3.18028e-123	0.546	0.478	0.068
223	ENSG00000134308	YWHAQ	4	0.480483	5.41714e-111	1.6551e-106	0.348	0.282	0.066
224	ENSG00000152795	HNRNPDL	4	0.447082	2.27358e-141	6.94647e-137	0.496	0.431	0.065
225	ENSG00000068697	LAPTM4A	4	0.370074	9.30081e-108	2.84168e-103	0.499	0.434	0.065
226	ENSG00000177879	AP3S1	4	0.48587	1.7971e-99	5.49069e-95	0.286	0.223	0.063
227	ENSG00000169714	CNBP	4	0.464787	3.49055e-112	1.06647e-107	0.385	0.322	0.063
228	ENSG00000168610	STAT3	4	0.463966	5.22634e-94	1.5968e-89	0.296	0.233	0.063
229	ENSG00000081154	PCNP	4	0.488113	9.16405e-102	2.79989e-97	0.311	0.249	0.062
230	ENSG00000116209	TMEM59	4	0.466563	1.19589e-123	3.65381e-119	0.473	0.411	0.062
231	ENSG00000089280	FUS	4	0.337812	1.64852e-94	5.03672e-90	0.466	0.405	0.061
232	ENSG00000100632	ERH	4	0.445039	1.23993e-106	3.78835e-102	0.403	0.343	0.06
233	ENSG00000221869	CEBPD	4	0.385931	2.04767e-73	6.25625e-69	0.352	0.292	0.06
234	ENSG00000204256	BRD2	4	0.442138	3.64326e-81	1.11312e-76	0.327	0.27	0.057
235	ENSG00000006652	IFRD1	4	0.428	9.73044e-78	2.97294e-73	0.296	0.239	0.057
236	ENSG00000155366	RHOC	4	0.35035	7.69591e-82	2.35133e-77	0.432	0.375	0.057
237	ENSG00000198830	HMGN2	4	0.288668	1.39674e-94	4.26746e-90	0.504	0.448	0.056
238	ENSG00000115561	CHMP3	4	0.409581	1.84871e-78	5.64837e-74	0.25	0.195	0.055
239	ENSG00000108848	LUC7L3	4	0.400805	2.11352e-68	6.45742e-64	0.279	0.227	0.052
240	ENSG00000139684	ESD	4	0.382235	1.06073e-68	3.24085e-64	0.313	0.261	0.052
241	ENSG00000183291	SELENOF	4	0.384264	2.34284e-63	7.15807e-59	0.261	0.21	0.051
242	ENSG00000117616	RSRP1	4	0.293974	6.47727e-59	1.979e-54	0.387	0.337	0.05
243	ENSG00000105404	RABAC1	4	0.39209	7.25897e-76	2.21783e-71	0.391	0.343	0.048
244	ENSG00000112695	COX7A2	4	0.32531	1.70135e-141	5.19813e-137	0.665	0.617	0.048
245	ENSG00000089693	MLF2	4	0.432548	3.5799e-64	1.09377e-59	0.253	0.206	0.047
246	ENSG00000075415	SLC25A3	4	0.347671	3.37568e-90	1.03137e-85	0.5	0.453	0.047
247	ENSG00000254999	BRK1	4	0.351711	4.3057e-93	1.31552e-88	0.508	0.462	0.046
248	ENSG00000116288	PARK7	4	0.308321	1.52783e-75	4.66798e-71	0.471	0.427	0.044
249	ENSG00000136888	ATP6V1G1	4	0.326158	6.3767e-84	1.94827e-79	0.526	0.483	0.043
250	ENSG00000166794	PPIB	4	0.354531	1.28607e-63	3.92933e-59	0.421	0.379	0.042
251	ENSG00000162434	JAK1	4	0.334191	3.46329e-45	1.05814e-40	0.256	0.215	0.041
252	ENSG00000179010	MRFAP1	4	0.388198	6.3582e-56	1.94262e-51	0.312	0.272	0.04
253	ENSG00000134294	SLC38A2	4	0.34947	2.31243e-43	7.06518e-39	0.273	0.233	0.04
254	ENSG00000164615	CAMLG	4	0.36521	5.01913e-48	1.5335e-43	0.271	0.232	0.039
255	ENSG00000258289	CHURC1	4	0.359942	5.47942e-48	1.67413e-43	0.306	0.267	0.039
256	ENSG00000170144	HNRNPA3	4	0.357625	5.23411e-56	1.59918e-51	0.372	0.333	0.039
257	ENSG00000213719	CLIC1	4	0.267621	8.99887e-82	2.74943e-77	0.589	0.55	0.039
258	ENSG00000086065	CHMP5	4	0.357055	5.27714e-45	1.61232e-40	0.292	0.255	0.037
259	ENSG00000153187	HNRNPU	4	0.370686	7.16383e-55	2.18877e-50	0.401	0.365	0.036
260	ENSG00000132507	EIF5A	4	0.459278	7.72726e-46	2.36091e-41	0.251	0.216	0.035
261	ENSG00000135486	HNRNPA1	4	0.341492	2.28398e-185	6.97824e-181	0.734	0.699	0.035
262	ENSG00000111843	TMEM14C	4	0.364071	9.96926e-39	3.04591e-34	0.281	0.25	0.031
263	ENSG00000111832	RWDD1	4	0.307043	3.01156e-36	9.20123e-32	0.341	0.31	0.031
264	ENSG00000187514	PTMA	4	0.659009	0	0	0.996	0.966	0.03
265	ENSG00000179262	RAD23A	4	0.374311	9.63857e-35	2.94487e-30	0.256	0.226	0.03
266	ENSG00000089063	TMEM230	4	0.312143	5.48384e-40	1.67548e-35	0.358	0.328	0.03
267	ENSG00000145741	BTF3	4	0.266971	3.80377e-127	1.16217e-122	0.771	0.741	0.03
268	ENSG00000105701	FKBP8	4	0.348915	1.71477e-39	5.23913e-35	0.304	0.275	0.029
269	ENSG00000168066	SF1	4	0.304658	2.90183e-30	8.86597e-26	0.276	0.247	0.029
270	ENSG00000100142	POLR2F	4	0.317298	3.03042e-30	9.25883e-26	0.263	0.235	0.028
271	ENSG00000102317	RBM3	4	0.286302	1.1166e-40	3.41155e-36	0.4	0.372	0.028
272	ENSG00000162191	UBXN1	4	0.326353	3.94536e-43	1.20543e-38	0.398	0.372	0.026
273	ENSG00000168906	MAT2A	4	0.309642	8.51909e-25	2.60284e-20	0.25	0.224	0.026
274	ENSG00000164924	YWHAZ	4	0.271991	4.66244e-36	1.42452e-31	0.4	0.374	0.026
275	ENSG00000175334	BANF1	4	0.323467	6.57541e-30	2.00899e-25	0.285	0.26	0.025
276	ENSG00000122406	RPL5	4	0.288969	9.34932e-290	2.8565e-285	0.931	0.906	0.025
277	ENSG00000165637	VDAC2	4	0.349199	4.6812e-32	1.43025e-27	0.308	0.284	0.024
278	ENSG00000162704	ARPC5	4	0.321137	1.4598e-32	4.46011e-28	0.364	0.34	0.024
279	ENSG00000110696	C11orf58	4	0.33976	3.8306e-39	1.17036e-34	0.374	0.351	0.023
280	ENSG00000134884	ARGLU1	4	0.254439	1.9091e-23	5.83287e-19	0.353	0.332	0.021
281	ENSG00000086598	TMED2	4	0.34815	6.18654e-32	1.89017e-27	0.339	0.319	0.02
282	ENSG00000104388	RAB2A	4	0.336174	8.99086e-23	2.74698e-18	0.267	0.249	0.018
283	ENSG00000145337	PYURF	4	0.285051	4.48642e-17	1.37073e-12	0.276	0.259	0.017
284	ENSG00000147274	RBMX	4	0.273607	2.29771e-17	7.02018e-13	0.278	0.262	0.016
285	ENSG00000135535	CD164	4	0.250951	1.28893e-16	3.93808e-12	0.321	0.307	0.014
286	ENSG00000174748	RPL15	4	0.275677	0	0	0.986	0.974	0.012
287	ENSG00000100316	RPL3	4	0.419172	0	0	0.993	0.982	0.011
288	ENSG00000104529	EEF1D	4	0.253764	1.4606e-182	4.46258e-178	0.867	0.86	0.007
Number	Gene	Gene_name	cluster	avg_log2FC	p_val	p_val_adj	pct.1	pct.2	pct.diff
1	ENSG00000204482	LST1	5	3.62163	0	0	0.912	0.158	0.754
2	ENSG00000204472	AIF1	5	2.73992	0	0	0.901	0.186	0.715
3	ENSG00000158869	FCER1G	5	2.49529	0	0	0.904	0.207	0.697
4	ENSG00000011600	TYROBP	5	2.3796	0	0	0.988	0.293	0.695
5	ENSG00000216490	IFI30	5	2.80057	0	0	0.856	0.165	0.691
6	ENSG00000090382	LYZ	5	2.5109	0	0	0.766	0.16	0.606
7	ENSG00000163131	CTSS	5	2.54153	0	0	0.77	0.166	0.604
8	ENSG00000085265	FCN1	5	3.00532	0	0	0.577	0.012	0.565
9	ENSG00000163220	S100A9	5	3.89514	0	0	0.591	0.042	0.549
10	ENSG00000140379	BCL2A1	5	2.55866	0	0	0.622	0.085	0.537
11	ENSG00000196154	S100A4	5	2.1492	0	0	0.949	0.436	0.513
12	ENSG00000125538	IL1B	5	2.70704	0	0	0.622	0.11	0.512
13	ENSG00000011422	PLAUR	5	1.95154	0	0	0.662	0.164	0.498
14	ENSG00000169442	CD52	5	1.74435	0	0	0.753	0.273	0.48
15	ENSG00000224397	SMIM25	5	2.60096	0	0	0.474	0.013	0.461
16	ENSG00000076944	STXBP2	5	2.47592	0	0	0.535	0.081	0.454
17	ENSG00000105835	NAMPT	5	1.8587	0	0	0.687	0.247	0.44
18	ENSG00000204287	HLA-DRA	5	0.486002	0	0	0.911	0.482	0.429
19	ENSG00000143110	C1orf162	5	1.58824	0	0	0.568	0.145	0.423
20	ENSG00000197766	CFD	5	1.9254	0	0	0.492	0.086	0.406
21	ENSG00000123689	G0S2	5	2.80082	0	0	0.542	0.142	0.4
22	ENSG00000143546	S100A8	5	3.49582	0	0	0.407	0.022	0.385
23	ENSG00000166927	MS4A7	5	1.60139	0	0	0.504	0.121	0.383
24	ENSG00000102265	TIMP1	5	1.56303	0	0	0.747	0.364	0.383
25	ENSG00000197746	PSAP	5	1.38073	0	0	0.829	0.449	0.38
26	ENSG00000124882	EREG	5	2.58762	0	0	0.41	0.034	0.376
27	ENSG00000162511	LAPTM5	5	1.19662	0	0	0.703	0.33	0.373
28	ENSG00000197405	C5AR1	5	1.74955	0	0	0.432	0.069	0.363
29	ENSG00000155307	SAMSN1	5	1.59657	0	0	0.507	0.147	0.36
30	ENSG00000203747	FCGR3A	5	1.70779	0	0	0.453	0.101	0.352
31	ENSG00000142227	EMP3	5	1.48409	0	0	0.639	0.287	0.352
32	ENSG00000112096	SOD2	5	1.63475	0	0	0.683	0.333	0.35
33	ENSG00000197249	SERPINA1	5	1.18739	0	0	0.558	0.208	0.35
34	ENSG00000122862	SRGN	5	1.24771	0	0	0.944	0.598	0.346
35	ENSG00000101439	CST3	5	1.10142	0	0	0.938	0.592	0.346
36	ENSG00000104894	CD37	5	1.31127	0	0	0.561	0.229	0.332
37	ENSG00000103187	COTL1	5	1.53138	0	0	0.602	0.276	0.326
38	ENSG00000103490	PYCARD	5	1.51755	0	0	0.484	0.158	0.326
39	ENSG00000163191	S100A11	5	1.36325	0	0	0.91	0.586	0.324
40	ENSG00000196352	CD55	5	1.65623	0	0	0.452	0.135	0.317
41	ENSG00000102879	CORO1A	5	1.19167	0	0	0.52	0.204	0.316
42	ENSG00000160255	ITGB2	5	1.28693	0	0	0.494	0.184	0.31
43	ENSG00000018280	SLC11A1	5	1.63229	0	0	0.348	0.042	0.306
44	ENSG00000197956	S100A6	5	1.26037	0	0	0.972	0.667	0.305
45	ENSG00000107738	VSIR	5	1.52363	0	0	0.433	0.13	0.303
46	ENSG00000121552	CSTA	5	1.60077	0	0	0.344	0.047	0.297
47	ENSG00000119655	NPC2	5	0.953814	0	0	0.778	0.483	0.295
48	ENSG00000163931	TKT	5	1.51137	0	0	0.462	0.175	0.287
49	ENSG00000127951	FGL2	5	1.32021	0	0	0.402	0.119	0.283
50	ENSG00000185862	EVI2B	5	1.36533	0	0	0.408	0.126	0.282
51	ENSG00000135821	GLUL	5	1.22189	0	0	0.54	0.259	0.281
52	ENSG00000130429	ARPC1B	5	1.1592	0	0	0.649	0.369	0.28
53	ENSG00000117091	CD48	5	1.17221	0	0	0.456	0.179	0.277
54	ENSG00000126759	CFP	5	1.61566	0	0	0.288	0.012	0.276
55	ENSG00000116741	RGS2	5	1.02711	0	0	0.546	0.271	0.275
56	ENSG00000026297	RNASET2	5	0.903936	0	0	0.554	0.281	0.273
57	ENSG00000169429	CXCL8	5	1.76556	0	0	0.446	0.175	0.271
58	ENSG00000104763	ASAH1	5	1.27012	0	0	0.518	0.249	0.269
59	ENSG00000245532	NEAT1	5	0.943216	0	0	0.953	0.685	0.268
60	ENSG00000000938	FGR	5	1.45156	0	0	0.305	0.039	0.266
61	ENSG00000100097	LGALS1	5	0.708514	0	0	0.848	0.585	0.263
62	ENSG00000142669	SH3BGRL3	5	1.24791	0	0	0.881	0.62	0.261
63	ENSG00000051523	CYBA	5	0.995662	0	0	0.823	0.564	0.259
64	ENSG00000129226	CD68	5	1.07243	0	0	0.41	0.152	0.258
65	ENSG00000130066	SAT1	5	2.07968	0	0	0.987	0.735	0.252
66	ENSG00000172243	CLEC7A	5	1.34304	0	0	0.316	0.064	0.252
67	ENSG00000069849	ATP1B3	5	1.16037	0	0	0.546	0.295	0.251
68	ENSG00000100300	TSPO	5	1.17194	0	0	0.61	0.36	0.25
69	ENSG00000169554	ZEB2	5	1.24701	0	0	0.388	0.139	0.249
70	ENSG00000121966	CXCR4	5	0.522935	0	0	0.697	0.448	0.249
71	ENSG00000130755	GMFG	5	1.02625	0	0	0.563	0.315	0.248
72	ENSG00000150977	RILPL2	5	1.17399	0	0	0.462	0.22	0.242
73	ENSG00000131042	LILRB2	5	1.43367	0	0	0.257	0.02	0.237
74	ENSG00000137393	RNF144B	5	1.40089	0	0	0.305	0.069	0.236
75	ENSG00000120742	SERP1	5	1.08407	0	0	0.7	0.465	0.235
76	ENSG00000162711	NLRP3	5	1.4169	0	0	0.29	0.058	0.232
77	ENSG00000136490	LIMD2	5	1.09325	0	0	0.363	0.133	0.23
78	ENSG00000081041	CXCL2	5	1.72726	0	0	0.447	0.218	0.229
79	ENSG00000182287	AP1S2	5	1.19601	0	0	0.384	0.155	0.229
80	ENSG00000028137	TNFRSF1B	5	1.1229	0	0	0.35	0.123	0.227
81	ENSG00000135604	STX11	5	1.22979	0	0	0.31	0.089	0.221
82	ENSG00000109321	AREG	5	1.28023	0	0	0.406	0.187	0.219
83	ENSG00000213654	GPSM3	5	0.95819	0	0	0.415	0.201	0.214
84	ENSG00000026508	CD44	5	0.935458	0	0	0.444	0.231	0.213
85	ENSG00000015475	BID	5	1.21528	0	0	0.313	0.102	0.211
86	ENSG00000144802	NFKBIZ	5	1.16793	0	0	0.384	0.173	0.211
87	ENSG00000165168	CYBB	5	1.20855	0	0	0.26	0.05	0.21
88	ENSG00000085514	PILRA	5	1.20473	0	0	0.255	0.045	0.21
89	ENSG00000185201	IFITM2	5	1.32853	0	0	0.697	0.488	0.209
[truncated: 7,625 more rows]

## Sheet: UMAP
Barcode	UMAP_1	UMAP_2
AAACCTGGTCAGAAGC-1-1	5.112	0.0486113
AAACCTGTCAGTTAGC-1-1	16.2513	-0.119216
AAACGGGCACAGTCGC-1-1	-1.65102	-6.2377
AAACGGGTCCGTTGTC-1-1	13.337	-3.53127
AAACGGGTCGAATGCT-1-1	12.3706	-3.93292
AAACGGGTCTACGAGT-1-1	-1.26889	-4.25103
AAAGATGAGTGTCCAT-1-1	-0.932666	-6.01875
AAAGATGTCGTGGTCG-1-1	8.47299	16.9649
AAAGTAGAGAAACCTA-1-1	13.4768	-3.23952
AAATGCCCAAGCCCAC-1-1	1.33532	-5.34991
AAATGCCCAGTGACAG-1-1	-3.06088	5.93947
AAATGCCGTCACACGC-1-1	11.2542	-3.42377
AAATGCCTCAGAGGTG-1-1	-0.483405	15.4193
AAATGCCTCTTTACGT-1-1	11.0471	-2.06143
AACACGTGTCTGATTG-1-1	15.9332	2.11602
AACACGTTCTTGACGA-1-1	13.2573	9.13374
AACCATGAGCGTCAAG-1-1	10.294	-1.97413
AACCGCGGTTGGAGGT-1-1	-1.76321	-4.74262
AACGTTGCAGCTGCAC-1-1	0.31287	-2.05398
AACGTTGTCATAACCG-1-1	12.0515	7.0525
AACGTTGTCTTCTGGC-1-1	-0.457865	14.5784
AACTCCCAGACAGACC-1-1	-0.408197	-4.79091
AACTCCCAGACCGGAT-1-1	13.7798	-1.35672
AACTCCCTCCGCTGTT-1-1	0.615748	-3.26393
AACTCCCTCTCTGTCG-1-1	10.8038	1.54585
AACTCTTGTAGGGTAC-1-1	11.8046	-2.09228
AACTCTTGTTTGACTG-1-1	15.3318	-1.28665
AACTGGTTCCGATATG-1-1	11.8439	6.85089
AACTTTCAGCTGAAAT-1-1	-2.47341	4.71951
AACTTTCAGCTGTCTA-1-1	0.187704	-3.33449
AACTTTCTCGTACCGG-1-1	0.659457	-2.14429
AAGACCTAGCAGCGTA-1-1	-0.868711	-4.21489
AAGACCTAGCCTATGT-1-1	15.733	-0.881961
AAGACCTGTCTGCGGT-1-1	14.6099	-1.07057
AAGACCTGTTATCGGT-1-1	1.15218	-4.56265
AAGACCTTCCCAAGTA-1-1	11.9465	-2.65296
AAGCCGCCAAGGTTCT-1-1	0.638177	15.6504
AAGCCGCCACAGGCCT-1-1	0.84501	-5.83169
AAGCCGCGTCGGATCC-1-1	15.2979	-1.15777
AAGCCGCTCAGGCCCA-1-1	13.6587	-0.855435
AAGGAGCAGACTTGAA-1-1	12.3641	-2.77147
AAGGAGCCAGGGTACA-1-1	13.9874	-3.1409
AAGGAGCTCGACCAGC-1-1	0.792782	-2.15824
AAGGAGCTCTGAGTGT-1-1	10.1716	10.2037
AAGGAGCTCTGTTGAG-1-1	7.70047	3.53605
AAGGCAGAGCCAGGAT-1-1	-0.863133	-4.3303
AAGGCAGAGGAGTTGC-1-1	11.9288	-2.75853
AAGGCAGTCCGAACGC-1-1	13.525	-2.26573
AAGGTTCAGGAGCGAG-1-1	11.7402	1.31061
AAGGTTCCATGGATGG-1-1	-0.142432	-6.0979
AAGGTTCGTTACCGAT-1-1	11.9375	0.891906
AAGTCTGAGTACACCT-1-1	11.7377	0.628174
AAGTCTGAGTTCGCAT-1-1	13.9938	-2.40302
AAGTCTGCACCAACCG-1-1	13.5819	10.4144
AAGTCTGCATATACGC-1-1	-1.49269	-6.93459
AAGTCTGGTCGGGTCT-1-1	-1.20888	1.99975
AAGTCTGGTGTGCCTG-1-1	10.7998	1.0852
AATCCAGGTATATCCG-1-1	11.6324	1.38863
AATCGGTCAAGGACAC-1-1	12.1474	1.05803
AATCGGTGTTCCATGA-1-1	12.1547	1.30401
AATCGGTTCGGCATCG-1-1	1.63607	16.1595
ACACCAAAGAGTACAT-1-1	13.6947	-1.91945
ACACCCTAGACCACGA-1-1	0.708578	-4.27957
ACACCCTGTAAACACA-1-1	8.12848	8.37218
ACACCCTGTACGCACC-1-1	0.36226	-2.03359
ACACCCTTCTCTGCTG-1-1	11.0284	-2.8943
ACACCGGAGATGCGAC-1-1	9.17672	10.7162
ACACCGGTCAAACGGG-1-1	1.1623	-4.41882
ACACCGGTCCATTCTA-1-1	13.5698	-1.40497
ACACTGAAGGGATCTG-1-1	8.19551	8.15573
ACACTGAAGTGAAGTT-1-1	1.8512	-4.71553
ACACTGAGTCTAGAGG-1-1	13.4703	7.51965
ACACTGATCAGTTGAC-1-1	10.5473	-3.05151
ACAGCCGGTTCCGTCT-1-1	-1.27236	-4.62437
ACAGCCGGTTGGTTTG-1-1	14.2318	0.82144
ACAGCCGTCATCTGTT-1-1	14.4542	0.38612
ACATCAGAGGGTGTGT-1-1	12.4831	0.287786
ACATCAGCAAGCGATG-1-1	15.8806	-0.593641
ACATCAGTCCACGTTC-1-1	17.0386	-0.588006
ACATCAGTCCCTCTTT-1-1	10.7152	-2.99088
ACATGGTGTAGAGGAA-1-1	12.9546	0.0339591
ACATGGTTCGGAGCAA-1-1	-1.4133	-5.34537
ACCAGTAAGACAGAGA-1-1	10.0534	-2.06081
ACCAGTAGTCGAATCT-1-1	16.9553	1.58333
ACCCACTAGGGCACTA-1-1	13.4955	-2.14759
ACCGTAACAGGGATTG-1-1	10.9353	-2.2293
ACCGTAAGTCAAAGCG-1-1	-0.0880245	-6.57906
ACCTTTACAATGAAAC-1-1	11.0739	-2.78307
ACCTTTATCAACACAC-1-1	0.802026	-1.92043
ACCTTTATCTTAACCT-1-1	10.8849	-2.76712
ACGAGCCCAAGTTGTC-1-1	0.164575	-2.19211
ACGAGCCTCTTACCTA-1-1	-0.060583	-5.02432
ACGAGGACACAACGTT-1-1	10.8723	0.659607
ACGAGGATCAGCTTAG-1-1	11.3137	-1.57004
ACGATACCAGGTTTCA-1-1	-0.507895	-3.87854
ACGATACCATAGGATA-1-1	0.645439	16.4936
ACGATGTTCTGCGACG-1-1	-1.72956	-4.27182
ACGCAGCAGAACAATC-1-1	0.790007	-4.68983
ACGCAGCGTTTGTGTG-1-1	-2.14515	4.76462
ACGCCAGAGCTAAGAT-1-1	14.3248	8.62805
ACGCCAGAGGAGCGTT-1-1	14.6045	1.1568
ACGCCAGAGGCAGGTT-1-1	0.278738	-2.07798
ACGCCAGGTTATTCTC-1-1	12.0555	6.85165
ACGCCAGTCAAACCAC-1-1	8.57834	17.1064
ACGCCAGTCTACTATC-1-1	14.332	-2.25401
ACGCCGAAGGGCTCTC-1-1	0.106027	14.1062
ACGCCGAGTGTTCGAT-1-1	13.545	-3.56208
ACGGAGAAGCCCAACC-1-1	-0.889444	-3.92456
ACGGAGACAAGCGATG-1-1	14.0497	0.80355
ACGGAGACACAGCCCA-1-1	-0.424645	-5.47377
ACGGAGAGTATAATGG-1-1	10.9369	1.53916
ACGGCCACAAGTCTAC-1-1	10.3956	-2.3343
ACGGCCAGTGGTAACG-1-1	15.9906	2.0194
ACGGGCTAGTGGTAAT-1-1	10.6809	-1.59729
ACGGGCTGTATTACCG-1-1	11.9269	-1.86013
ACGGGTCGTCTCGTTC-1-1	-1.86636	-4.58853
ACGGGTCGTGAAGGCT-1-1	10.6431	-3.0523
ACGGGTCTCGCGGATC-1-1	8.20088	8.08543
ACGTCAAAGTGAATTG-1-1	-1.52953	0.623739
ACTATCTGTAGGCATG-1-1	11.877	6.89987
ACTATCTGTCTAGTCA-1-1	10.0062	-2.17748
ACTATCTGTGTGACGA-1-1	12.1406	0.655294
ACTGAACAGACCTTTG-1-1	11.2097	-1.07665
ACTGAACAGTTTCCTT-1-1	12.425	-0.287124
ACTGAACGTGTCAATC-1-1	12.0264	-0.775401
ACTGAACTCTCAAACG-1-1	12.6143	-3.80239
ACTGATGAGAATGTGT-1-1	15.5011	-1.47891
ACTGATGGTCATTAGC-1-1	10.9232	1.54598
ACTGCTCAGAGTAATC-1-1	10.6526	0.993754
ACTGCTCAGGCAGGTT-1-1	12.287	0.844447
ACTGCTCCAAAGCAAT-1-1	14.8847	-1.03252
ACTGCTCCACCAGGCT-1-1	12.3095	0.311018
ACTGCTCGTTCGCTAA-1-1	0.387225	-4.25796
ACTGCTCTCACGACTA-1-1	11.3485	-1.94453
ACTGTCCAGCTGGAAC-1-1	-1.62646	-4.75703
ACTGTCCGTCCGAAGA-1-1	11.5971	1.3296
ACTGTCCTCATTTGGG-1-1	17.1402	-0.261586
ACTTACTCAGTCGATT-1-1	14.1944	-2.46918
ACTTACTCATCGGACC-1-1	11.5918	-0.567736
ACTTACTCATGGTCAT-1-1	10.2411	-1.65095
ACTTGTTAGATGCCTT-1-1	13.7667	-2.08043
ACTTTCAGTATAGGGC-1-1	11.0797	-0.420897
AGAATAGAGCTGAAAT-1-1	-0.538017	15.3895
AGACGTTAGCAAATCA-1-1	13.7427	-2.26784
AGACGTTGTTCACCTC-1-1	1.17162	-5.9318
AGACGTTTCGGCCGAT-1-1	11.6656	1.52877
AGAGCGACACAGGCCT-1-1	-1.60726	2.43203
AGAGCTTAGCCACTAT-1-1	13.7369	-1.63407
AGAGCTTGTAAACGCG-1-1	11.3356	8.03226
AGAGTGGAGGCAAAGA-1-1	11.7956	-1.42043
AGAGTGGAGTGTGGCA-1-1	-1.1972	-4.40114
AGAGTGGCAGTCAGAG-1-1	-1.34043	-5.37399
AGAGTGGCATAACCTG-1-1	0.484194	-4.98479
AGATCTGAGGGTTTCT-1-1	8.77233	16.8648
AGATCTGTCGATCCCT-1-1	0.818235	-2.72855
AGATTGCGTATCACCA-1-1	10.6127	-1.83854
AGATTGCTCAAGAAGT-1-1	8.8639	17.2579
AGATTGCTCGTGACAT-1-1	0.157571	14.4017
AGCAGCCAGAGCAATT-1-1	0.678977	16.3777
AGCAGCCCACCAGGTC-1-1	10.3564	-2.15926
AGCAGCCCACTGTTAG-1-1	-1.23017	1.93244
AGCATACAGACCACGA-1-1	-0.691214	-4.15457
AGCATACAGCTAACAA-1-1	8.91273	10.3846
AGCATACAGGGTATCG-1-1	12.0441	0.136446
AGCATACGTAAGGGAA-1-1	1.18866	-3.2139
AGCATACTCAGCTCTC-1-1	13.4636	7.65121
AGCCTAAAGGGATGGG-1-1	0.848692	-4.80212
AGCCTAACATGGTCTA-1-1	14.4197	-1.61293
AGCCTAAGTTACGCGC-1-1	-0.399407	-4.78972
AGCCTAATCACTTACT-1-1	0.665467	-3.70651
AGCCTAATCTTCAACT-1-1	-1.26369	-1.91496
AGCGGTCCAATCTACG-1-1	1.14159	-4.6336
AGCGGTCCACGAAAGC-1-1	-1.22167	2.1972
AGCGTATCACGGCGTT-1-1	13.5059	-2.51671
AGCGTATGTACTTCTT-1-1	13.4039	-3.22918
AGCGTATTCCTGTAGA-1-1	10.8495	1.60982
AGCGTCGGTGAGTGAC-1-1	13.493	-3.4894
AGCTCCTTCCTCGCAT-1-1	1.31863	-5.51632
AGCTCTCGTTAAGAAC-1-1	11.4702	-1.4267
AGCTTGACACCAGGTC-1-1	6.72921	5.18464
AGGCCACAGCCCAACC-1-1	16.4606	1.95866
AGGCCACGTTGTCGCG-1-1	0.308599	14.4583
AGGCCACTCAACACTG-1-1	11.596	0.229026
AGGCCGTCATTCACTT-1-1	-1.10441	2.16932
AGGCCGTGTCTCCCTA-1-1	12.1104	-1.11512
AGGCCGTTCCAAACAC-1-1	12.0326	6.98004
AGGTCATAGTTCGATC-1-1	16.7861	-1.24821
AGGTCATTCGGCGCTA-1-1	11.552	0.755385
AGGTCCGAGACAATAC-1-1	-0.301486	13.9818
AGGTCCGTCTACGAGT-1-1	11.68	0.686886
AGGTCCGTCTTTAGGG-1-1	-1.35425	2.53781
AGTAGTCAGCTCCTTC-1-1	9.98854	10.2899
AGTAGTCGTGACGCCT-1-1	13.6581	-2.997
AGTCTTTAGGACCACA-1-1	1.28892	-5.48103
AGTCTTTGTGTTCTTT-1-1	13.7147	9.1282
AGTCTTTTCGGAGCAA-1-1	0.968252	14.5786
AGTGAGGAGGTCGGAT-1-1	4.04957	13.9379
AGTGAGGCACCAGCAC-1-1	11.0664	7.57252
AGTGAGGGTGATGATA-1-1	10.9391	1.50244
AGTGTCAAGACGCAAC-1-1	0.595484	-2.99993
AGTGTCAGTCCGTCAG-1-1	6.92712	5.14022
AGTGTCATCCTAAGTG-1-1	8.62127	16.9768
AGTTGGTAGTAGTGCG-1-1	-1.45458	-4.57306
AGTTGGTTCAAGATCC-1-1	0.609468	-3.40808
AGTTGGTTCCTTTCGG-1-1	11.3566	0.695946
AGTTGGTTCGATGAGG-1-1	13.3124	-1.36713
ATAACGCAGTGAAGTT-1-1	-0.912063	-5.66442
ATAACGCGTGCAGGTA-1-1	8.35469	8.64118
ATAACGCGTGCCTGGT-1-1	-1.31058	2.02288
ATAAGAGTCAGTCCCT-1-1	12.9571	-3.81352
ATAGACCGTAAGTGGC-1-1	16.8407	1.68564
ATAGACCTCGTCCGTT-1-1	1.28384	-5.15402
ATCACGAAGCTACCGC-1-1	12.5004	0.136373
ATCACGATCCGTAGTA-1-1	10.4487	-1.90268
ATCATCTAGCCACGCT-1-1	13.2944	-0.193252
ATCATCTCAAAGTCAA-1-1	10.2753	-2.90567
ATCATCTGTGTTGGGA-1-1	16.6758	1.83013
ATCATCTTCAGCTTAG-1-1	-0.155784	-4.10757
ATCCACCAGTGACTCT-1-1	13.3009	7.58682
ATCCACCGTCCAGTAT-1-1	13.9787	9.40193
ATCCACCGTCTTTCAT-1-1	13.2253	10.4535
ATCCACCGTTAAGAAC-1-1	-1.39608	-4.61944
ATCCACCTCTTCAACT-1-1	10.8815	-1.99747
ATCCGAAAGAATTCCC-1-1	9.95384	-2.31779
ATCCGAAAGACGACGT-1-1	14.9249	-1.59064
ATCCGAATCGTTGCCT-1-1	15.1704	1.809
ATCGAGTCACGGCCAT-1-1	11.7478	7.00696
ATCGAGTGTATAGGTA-1-1	11.9516	7.04871
ATCGAGTGTGAGGGAG-1-1	0.319866	-4.92581
ATCGAGTTCTCGCATC-1-1	12.7812	-3.97169
ATCTACTTCACCAGGC-1-1	0.606578	-5.97951
ATCTGCCAGCACAGGT-1-1	12.715	-3.46438
ATCTGCCAGCAGCCTC-1-1	-1.48016	0.835695
ATCTGCCCAAAGTCAA-1-1	0.179497	15.1896
ATCTGCCTCCTTTCTC-1-1	15.704	2.31057
ATGAGGGCATCAGTCA-1-1	10.8914	-2.68043
ATGAGGGTCCAAACTG-1-1	9.99735	-2.46735
ATGCGATAGCCAGTTT-1-1	12.052	-3.32425
ATGCGATCAGTCACTA-1-1	-0.231252	14.1276
ATGCGATCATCACGTA-1-1	-2.10056	4.26858
ATGCGATTCAAACAAG-1-1	14.2015	-2.32517
ATGGGAGGTTAAGGGC-1-1	16.2307	-0.231408
ATGGGAGTCTGTTGAG-1-1	8.17747	7.94836
ATGTGTGAGAAACCGC-1-1	1.53699	-4.82049
ATGTGTGGTGTGAATA-1-1	-1.31792	-4.1538
ATGTGTGTCGGCGCTA-1-1	-3.16367	5.55548
ATTACTCAGTCCCACG-1-1	13.4373	-1.31708
ATTACTCGTAGGCATG-1-1	14.3286	10.048
ATTACTCTCGCCAAAT-1-1	-1.2611	2.16824
ATTATCCAGACTGTAA-1-1	-0.379493	-5.64809
ATTATCCGTTACCAGT-1-1	13.4327	-3.33584
ATTCTACAGCCAGGAT-1-1	12.4609	-0.861012
ATTCTACAGTGTACTC-1-1	13.4468	-1.15882
ATTGGTGGTTCCACTC-1-1	13.1435	-1.89272
ATTTCTGAGAGCCCAA-1-1	-1.2541	2.13104
ATTTCTGCATTCACTT-1-1	1.31755	-5.40857
CAACCAAAGGTACTCT-1-1	12.8243	-1.53856
CAACCAAAGTTTCCTT-1-1	8.37081	8.63853
CAACCTCAGGCAAAGA-1-1	12.2638	-1.19809
CAACCTCGTGTAAGTA-1-1	-0.223461	14.1297
CAACTAGCATTGAGCT-1-1	0.680629	14.8898
CAACTAGGTATGAATG-1-1	-0.856515	-4.35734
CAACTAGGTGGCCCTA-1-1	10.9314	-2.06423
CAAGAAAAGGGCACTA-1-1	12.7265	-2.94187
CAAGAAACACTTGGAT-1-1	11.1654	-2.14883
CAAGATCAGGCCCTTG-1-1	12.3117	-0.931195
CAAGATCGTTGTGGAG-1-1	16.8641	1.18701
CAAGGCCCATTGTGCA-1-1	11.2692	-1.44008
CAAGGCCGTCGCCATG-1-1	11.1131	-1.97223
CAAGTTGGTGATAAAC-1-1	-0.379911	-4.76657
CAAGTTGTCCATTCTA-1-1	12.6527	-0.250257
CACAAACAGTGACATA-1-1	0.0728996	-4.34872
CACAAACCAGCATACT-1-1	0.113748	-2.21601
CACACAAAGATGTCGG-1-1	0.245178	-2.91132
CACACAAGTACGAAAT-1-1	12.9737	-0.104205
CACACCTAGATGTGTA-1-1	13.197	-1.01603
CACACCTCACTTAAGC-1-1	9.82813	7.43188
CACACCTCATATGGTC-1-1	12.252	-0.0646914
CACACCTTCAAACCGT-1-1	12.83	7.12778
CACACCTTCAAAGACA-1-1	10.0632	-2.97347
CACACTCGTTCCACAA-1-1	0.913523	-2.08956
CACACTCTCGACGGAA-1-1	-0.332106	-4.06359
CACAGGCAGGCTATCT-1-1	11.4163	0.837853
CACAGGCCAACACCTA-1-1	14.056	-1.03077
CACAGGCCAGTGGGAT-1-1	13.1997	-1.24761
CACAGGCTCACAGGCC-1-1	11.1877	-3.27963
CACAGGCTCCAAACAC-1-1	13.048	-1.05182
CACAGTAAGCCTCGTG-1-1	1.19207	-4.30405
CACAGTAGTCAGATAA-1-1	0.246657	-2.05379
CACAGTAGTCGGCTCA-1-1	12.1871	6.8332
CACAGTATCCAGAGGA-1-1	0.168106	14.6672
CACATAGCAGCCTATA-1-1	11.5443	1.76269
CACATAGGTGTGAAAT-1-1	13.3507	7.62419
CACATTTAGTCCCACG-1-1	12.4592	-1.67638
CACATTTCACCCATGG-1-1	11.2588	-1.00818
CACATTTCAGTCCTTC-1-1	12.4437	-2.05889
CACATTTGTCTCCATC-1-1	6.52284	4.57537
CACCACTCAAAGGTGC-1-1	1.17447	-2.64776
CACCAGGAGCACCGCT-1-1	12.1211	-0.499803
CACCAGGCATCACGAT-1-1	9.89758	-2.69311
CACCAGGTCTTGTACT-1-1	10.5281	9.70145
CACCTTGAGGACTGGT-1-1	11.9239	-1.77149
CACCTTGCACTATCTT-1-1	16.0802	0.304109
CACCTTGTCACAGGCC-1-1	13.7884	-1.77928
CACTCCACACGTTGGC-1-1	13.6579	10.4227
CACTCCAGTTAGTGGG-1-1	11.5665	1.69
CAGAATCAGCCGCCTA-1-1	12.8118	7.93223
CAGAATCCACCGGAAA-1-1	8.24782	8.12057
CAGAATCGTCTAGTCA-1-1	13.1568	7.54319
CAGAGAGCACATTAGC-1-1	-1.64504	-5.27625
CAGATCAAGAGATGAG-1-1	12.1891	1.03322
CAGATCAAGCACAGGT-1-1	8.25333	8.14559
CAGATCACAAAGGTGC-1-1	-0.561445	-4.94884
CAGATCACAAGTCTGT-1-1	16.6305	1.73187
CAGATCACAAGTTGTC-1-1	0.317852	-5.10164
CAGATCACATATGAGA-1-1	12.2518	-4.0457
CAGCAGCAGCGGCTTC-1-1	13.3713	9.01015
CAGCAGCAGCTAACAA-1-1	0.807833	-5.3803
CAGCAGCCACTAAGTC-1-1	-0.592855	-2.4526
CAGCAGCTCTCGAGTA-1-1	11.0397	6.77148
CAGCATACAACTGCGC-1-1	14.1548	8.74411
CAGCATAGTCCAAGTT-1-1	-1.48639	-3.73264
CAGCGACCATCTCCCA-1-1	13.2767	-1.56589
CAGCGACTCCTTTCGG-1-1	12.1847	1.23177
CAGCGACTCGAACTGT-1-1	1.10132	15.1715
CAGCTAACAGCTGGCT-1-1	9.10471	10.7209
CAGCTAAGTTATCCGA-1-1	5.20747	0.137795
CAGCTAATCAATCACG-1-1	12.1431	7.38777
CAGCTGGTCACATGCA-1-1	9.96367	10.4829
CAGGTGCAGAAAGTGG-1-1	8.38636	8.87908
CAGGTGCAGAGACTTA-1-1	0.629101	14.2292
CAGGTGCCAAGTCTGT-1-1	9.92725	10.5354
CAGTAACGTACAGTTC-1-1	-0.17844	-5.60406
CAGTAACTCATCTGTT-1-1	13.6688	-1.20255
CATATGGAGGGCATGT-1-1	10.5675	-3.07667
CATATGGGTTACAGAA-1-1	13.5113	9.52486
CATATGGTCAGTGTTG-1-1	13.7664	-1.20073
CATATTCAGGCGTACA-1-1	-1.44939	-2.86253
CATATTCTCGTTTATC-1-1	8.19981	8.00361
CATCAGACAATCAGAA-1-1	0.312213	-4.97294
CATCAGACATAGAAAC-1-1	13.6374	9.8575
CATCAGATCAGCTGGC-1-1	-1.38629	2.26099
CATCAGATCCGCATAA-1-1	9.83759	-2.69342
CATCCACCAGGGTACA-1-1	12.8114	-3.67988
CATCCACGTCGTTGTA-1-1	13.2308	-0.395086
CATCCACTCTGTTTGT-1-1	-1.32211	-5.75711
CATCGAACAGTATGCT-1-1	0.168801	14.452
CATGACATCAGTTTGG-1-1	8.71086	17.2367
CATGCCTCATACAGCT-1-1	12.6996	-2.55018
CATGCCTCATTACCTT-1-1	12.4369	-2.47924
CATGGCGAGCTCTCGG-1-1	-0.735406	-5.23905
CATGGCGTCAGGTTCA-1-1	-0.301029	-4.35865
CATGGCGTCCACTGGG-1-1	11.0298	-2.37905
CATTATCAGTAGTGCG-1-1	13.2914	-2.68091
CATTATCAGTCCTCCT-1-1	7.44529	3.48301
CATTATCCAATCGGTT-1-1	0.420448	-3.20145
CATTCGCCAGTTTACG-1-1	15.3163	-0.0577424
CATTCGCGTGTTCTTT-1-1	8.56145	17.1657
CCAATCCGTCTGATTG-1-1	-0.761187	-5.67993
CCACCTACATAAAGGT-1-1	16.5413	-0.728655
CCACCTAGTACCAGTT-1-1	16.8582	0.618079
CCACCTAGTACCCAAT-1-1	9.97176	10.5542
CCACCTATCTGATACG-1-1	13.1925	-1.27102
CCACCTATCTTAGAGC-1-1	-1.54498	-6.07666
CCACGGAAGATATACG-1-1	11.3382	6.39716
CCACGGACACATTAGC-1-1	-0.621518	-5.98199
CCACGGATCAGTTCGA-1-1	-0.315619	-6.41475
CCACTACAGACCGGAT-1-1	-1.54978	-4.32834
CCACTACAGCGTAATA-1-1	12.1857	6.80123
CCACTACGTGAGTATA-1-1	11.9196	-0.00167775
CCAGCGAAGAACAATC-1-1	10.5152	-2.23499
CCAGCGAAGCTGATAA-1-1	11.0995	8.0264
CCAGCGACACACCGAC-1-1	-1.18145	-5.55849
CCAGCGATCGCACTCT-1-1	-0.0601252	15.209
CCATGTCGTACCGGCT-1-1	12.0569	6.98941
CCATGTCGTTCGGGCT-1-1	13.074	-2.91672
CCATGTCTCGTCCGTT-1-1	0.104611	14.5802
CCATGTCTCTACTATC-1-1	0.565759	-3.82328
CCATTCGAGTAAGTAC-1-1	11.1911	-3.20339
CCATTCGCACAAGTAA-1-1	14.1484	0.868983
CCATTCGCATGCAACT-1-1	12.1159	7.07375
CCCAATCCATTTGCTT-1-1	10.3885	-1.57233
CCCAGTTAGCACACAG-1-1	17.3308	0.226526
CCCAGTTAGTGTACGG-1-1	-1.41645	-4.41472
CCCAGTTGTGACAAAT-1-1	0.67277	13.5723
CCCAGTTTCACTCTTA-1-1	-0.820012	-6.17981
CCCATACAGTAACCCT-1-1	17.3259	0.859416
CCCTCCTTCCGAATGT-1-1	1.81734	12.9674
CCGGGATAGGATGTAT-1-1	14.3857	-2.4178
CCGGGATTCATCATTC-1-1	11.0435	-1.59427
CCGGTAGGTCAGTGGA-1-1	13.5442	-3.40719
CCGTACTCATAAAGGT-1-1	12.2786	-3.02916
CCGTGGAGTGCATCTA-1-1	13.3164	-0.626864
CCGTGGATCCATTCTA-1-1	-2.85384	3.37045
CCGTGGATCCTAGTGA-1-1	-1.5599	-5.4795
CCGTGGATCTCGTATT-1-1	0.22187	-4.51769
CCGTTCACAGGTCTCG-1-1	-0.231752	14.2778
CCTAAAGCAAGGGTCA-1-1	-0.678828	-2.83854
CCTAAAGGTCGAACAG-1-1	12.761	-1.75614
CCTAAAGTCTTCCTTC-1-1	0.966023	-5.48966
CCTACACCACGGTTTA-1-1	12.3359	0.347753
CCTACACGTCATCCCT-1-1	-1.08246	-5.29909
CCTACCAAGTGGTCCC-1-1	12.2027	-1.60908
CCTACCACACACCGCA-1-1	14.2938	-2.36812
CCTACCAGTGGTAACG-1-1	-0.470794	-4.02685
CCTCAGTCACCAGTTA-1-1	-0.674394	-4.49037
CCTCAGTCACGAAACG-1-1	0.190971	-4.14267
CCTCAGTGTCATTAGC-1-1	8.19142	8.52789
CCTCTGAAGCCTATGT-1-1	-1.77895	-6.10335
CCTCTGACACCCATGG-1-1	12.1629	7.07011
CCTCTGACATCCTTGC-1-1	0.205567	-5.29559
CCTTACGCACATCCAA-1-1	10.2515	-1.8183
CCTTCCCAGTACACCT-1-1	12.0608	7.14841
CCTTCCCGTCTGATCA-1-1	-0.984257	-4.10597
CCTTCGAGTAAACACA-1-1	15.6074	-0.973127
CCTTCGAGTTAAGTAG-1-1	0.786059	-3.13972
CCTTTCTAGCTGCGAA-1-1	0.653939	-3.37009
CCTTTCTGTGCACTTA-1-1	10.5083	6.39809
CCTTTCTGTTCTGGTA-1-1	12.5603	7.12921
CCTTTCTTCATGCAAC-1-1	1.35784	-4.92993
CGAACATAGGGTCGAT-1-1	13.4796	0.701193
CGAACATCAGGCGATA-1-1	13.5816	7.8384
CGAACATGTTGCGCAC-1-1	14.1999	-0.962524
CGAATGTAGGATGTAT-1-1	12.2862	-2.11781
CGAATGTCAATGAAAC-1-1	11.712	10.7302
CGAATGTCAGACAGGT-1-1	0.21483	-4.41457
CGAATGTGTAGCGTAG-1-1	0.342205	-5.84421
CGAATGTGTTACTGAC-1-1	12.7252	-3.41255
CGACCTTAGCGTGAAC-1-1	8.63182	17.361
CGACCTTAGGCAATTA-1-1	0.32895	14.4411
CGACCTTAGGTTACCT-1-1	-3.02763	5.94825
CGACCTTCAGTGACAG-1-1	11.3766	6.51589
CGACCTTGTACAGCAG-1-1	13.9182	-2.49336
CGACCTTGTACGCACC-1-1	11.1025	7.99061
CGACTTCAGACAAGCC-1-1	-1.24508	2.17802
CGACTTCAGTCAAGGC-1-1	-0.223135	-3.44403
CGACTTCAGTCCGGTC-1-1	10.508	9.05715
CGACTTCCACACCGAC-1-1	-0.54333	-4.70087
CGACTTCCACATCTTT-1-1	-1.75407	-4.03898
CGACTTCCACATTTCT-1-1	11.4352	-2.2872
CGACTTCGTTGTGGAG-1-1	10.2936	-1.5542
CGAGAAGAGCAGGCTA-1-1	11.3564	-1.69326
CGAGAAGCACAGGCCT-1-1	-1.27889	2.44042
CGAGAAGTCGACAGCC-1-1	-0.016175	14.094
CGAGAAGTCTCTTGAT-1-1	-0.945251	-4.65879
CGAGCACCAAGGTTTC-1-1	8.71636	17.1554
CGAGCACTCGGCGCTA-1-1	-1.31944	-5.94294
CGAGCACTCTCGATGA-1-1	-1.87121	-4.29195
CGAGCACTCTGCTTGC-1-1	10.2458	8.64636
CGAGCACTCTTGAGAC-1-1	-0.036421	-5.62889
CGAGCCACAGCTGTAT-1-1	14.2679	-2.17378
CGATCGGGTATAGGGC-1-1	14.0035	-0.64712
CGATCGGGTGACCAAG-1-1	-1.50038	-5.54166
CGATGGCGTCGGATCC-1-1	11.7518	1.53264
CGATGGCGTTGATTCG-1-1	0.121855	-3.18278
CGATGTAAGGTGACCA-1-1	10.2013	-2.55369
CGATGTACACGTCTCT-1-1	11.5737	-0.780403
CGATGTACAGGAATGC-1-1	12.9713	-0.383635
CGATGTACATATGGTC-1-1	-0.368377	-6.18588
CGATTGACAGGGAGAG-1-1	7.11203	5.21796
CGATTGAGTGGGTCAA-1-1	-1.17985	-4.37399
CGCCAAGAGCAATCTC-1-1	10.6201	-2.86532
CGCCAAGCATGCCACG-1-1	14.5135	-1.22314
CGCGGTACATCTATGG-1-1	10.716	-1.07238
CGCGTTTAGCATCATC-1-1	12.8542	7.29752
CGCGTTTAGGAACTGC-1-1	13.8284	-2.50726
CGCGTTTCATGGATGG-1-1	10.0647	-2.69741
CGCGTTTGTCACACGC-1-1	11.885	1.41136
CGCGTTTGTCCAACTA-1-1	0.822238	-5.28613
CGCGTTTTCCCTAACC-1-1	14.8028	0.120305
CGCGTTTTCTTGTATC-1-1	11.6943	0.612763
CGCTATCAGACACGAC-1-1	-1.04267	-5.88359
CGCTATCAGATACACA-1-1	14.1559	-1.73969
CGCTATCGTCAAAGCG-1-1	14.0682	-0.691222
CGCTATCGTTCGAATC-1-1	12.3919	6.88438
CGCTATCTCCGTTGCT-1-1	10.1361	-2.22164
CGCTGGAAGCTCCTTC-1-1	17.3135	-0.47568
CGCTGGAGTACGCACC-1-1	14.8217	-1.24161
CGCTGGAGTCTGATCA-1-1	-0.0648019	-3.16744
CGCTGGATCACCGGGT-1-1	12.1659	-0.339463
CGCTTCAGTGCAGTAG-1-1	12.7449	7.10689
CGGACGTAGTGGTCCC-1-1	11.9475	-3.38071
CGGACTGGTTATGTGC-1-1	12.3156	-3.31831
CGGAGCTCATAACCTG-1-1	5.31575	0.255185
CGGAGCTTCGGAAATA-1-1	-0.311595	-3.83839
CGGAGTCCACTCAGGC-1-1	1.45169	-5.43626
CGGAGTCCATCGACGC-1-1	-1.35646	2.44977
CGGAGTCGTCAGTGGA-1-1	8.18716	8.18942
CGGAGTCGTGTGCGTC-1-1	14.2664	-0.353892
CGGAGTCTCGCACTCT-1-1	-0.226494	-5.08482
CGGCTAGCAATGGAGC-1-1	11.3594	1.89668
CGGCTAGCATTACGAC-1-1	0.989548	-5.51207
CGGCTAGGTTCTCATT-1-1	13.6098	-3.42018
CGGGTCAAGAGATGAG-1-1	17.0216	-0.48465
CGGGTCAAGTGTACTC-1-1	12.0792	7.00805
CGGGTCACATTTGCCC-1-1	13.6168	-3.41389
CGGGTCAGTACAGTGG-1-1	13.4052	9.75779
CGGGTCAGTACCGTAT-1-1	10.1191	-2.3251
CGGGTCATCTCGTTTA-1-1	12.0782	1.04411
CGGTTAACAGCTCCGA-1-1	10.9763	6.34485
CGGTTAAGTATATCCG-1-1	-1.34141	2.10263
CGTAGCGCAGCTCGCA-1-1	10.0013	-2.31267
CGTAGCGGTTGGTGGA-1-1	-0.840657	-5.82713
CGTAGCGTCATGCATG-1-1	0.701628	-3.26103
CGTAGGCGTAAACCTC-1-1	12.4358	-2.03334
CGTAGGCGTCTCGTTC-1-1	11.1505	0.863688
CGTCACTCATTGGGCC-1-1	10.1069	-3.15628
CGTCACTGTCTTGCGG-1-1	16.2058	-0.0828972
CGTCACTTCTGCGACG-1-1	11.349	1.43323
CGTCAGGGTAAGGGCT-1-1	13.0594	0.377421
CGTCCATCACCAACCG-1-1	8.78751	17.0668
CGTCCATGTTTCGCTC-1-1	-1.16435	14.238
CGTCCATTCGGAGGTA-1-1	12.9074	8.0551
CGTCTACCAAACCCAT-1-1	11.647	1.22054
CGTCTACCAACTGGCC-1-1	12.9283	7.16635
CGTCTACGTCCGTCAG-1-1	-1.74543	-4.37963
CGTGAGCCAAGTTCTG-1-1	12.9913	-3.55184
CGTGAGCTCACAGGCC-1-1	10.6659	-1.07102
CGTGTCTCAGTCGTGC-1-1	1.16989	-5.81762
CGTGTCTTCAGGCCCA-1-1	12.586	-1.92205
CGTTAGACACGTCAGC-1-1	-0.307634	-4.33854
CGTTCTGGTAAGGATT-1-1	10.0458	-2.19199
CGTTGGGAGTGGGCTA-1-1	0.000677684	14.1329
CGTTGGGGTGATGTGG-1-1	12.1033	0.0117488
CTAACTTAGACCGGAT-1-1	-1.45498	0.878291
CTAACTTCATGTTGAC-1-1	11.5507	-3.79233
CTAACTTGTTTGGGCC-1-1	11.1437	6.32889
CTAAGACCAAAGCGGT-1-1	10.4337	-1.34612
CTAAGACTCCTACAGA-1-1	-1.35994	-5.13569
CTAATGGAGGGATGGG-1-1	11.9884	1.39715
CTAATGGCATGATCCA-1-1	10.0527	-2.17787
CTACACCCACTTACGA-1-1	11.3353	-2.85001
CTACACCTCTTGTTTG-1-1	1.36997	14.9286
CTACATTGTCTAGCGC-1-1	0.863441	-3.90231
CTACATTTCCGTAGTA-1-1	11.101	-0.915891
CTACCCAAGACTAGAT-1-1	11.2247	7.05426
CTACCCACATGGGACA-1-1	0.652002	-3.93241
CTACCCAGTTAAGGGC-1-1	12.1893	-1.79934
CTACGTCAGACTACAA-1-1	12.5463	6.95879
CTACGTCCAGACTCGC-1-1	13.4121	-2.08817
CTACGTCCAGCGTAAG-1-1	11.0689	6.42212
CTACGTCGTTGAGTTC-1-1	11.4705	7.75608
CTAGAGTAGATAGTCA-1-1	-1.18804	2.0959
CTAGAGTGTTCTGTTT-1-1	0.298203	-6.02553
CTAGAGTTCCTGCTTG-1-1	0.428549	-3.90367
CTAGCCTCAATGGAAT-1-1	13.1825	7.20764
CTAGCCTTCCAGTATG-1-1	15.982	0.749905
CTAGCCTTCTCATTCA-1-1	12.1199	6.88356
CTAGTGAGTCATCCCT-1-1	11.8964	-1.83795
CTCACACAGAGTCTGG-1-1	14.398	0.297592
CTCACACAGTTGCAGG-1-1	8.73983	16.9241
CTCAGAAAGTACGTAA-1-1	8.19409	8.48416
CTCAGAAGTAAACACA-1-1	1.02102	-2.61792
CTCAGAAGTTGAGGTG-1-1	11.5918	-1.82788
CTCAGAATCATCGATG-1-1	11.2647	0.387235
CTCAGAATCGATAGAA-1-1	11.814	0.613595
CTCATTAAGATCCGAG-1-1	10.3035	-2.33403
CTCATTAAGCATGGCA-1-1	9.99177	-2.87163
CTCATTAGTCAGAGGT-1-1	10.1149	-2.46185
CTCCTAGTCAACTCTT-1-1	12.1236	0.234037
CTCCTAGTCAGTGCAT-1-1	10.823	10.0889
CTCGAAACACAGGCCT-1-1	0.421957	-3.83017
CTCGAAACAGCAGTTT-1-1	1.14772	-5.54153
CTCGAGGAGACCGGAT-1-1	12.3801	-0.167871
CTCGAGGCACGAGAGT-1-1	10.2882	-1.90548
CTCGAGGGTACTTCTT-1-1	6.53977	4.5701
CTCGAGGTCGGCGCTA-1-1	-0.0194297	-3.00068
CTCGGAGAGGGCTTGA-1-1	-1.67363	-4.5628
CTCGGAGCAATCCGAT-1-1	-1.3168	2.04834
CTCGGAGGTAAGTTCC-1-1	-1.18416	2.0532
CTCGGAGGTTCAGCGC-1-1	13.1779	-1.65308
CTCGGGAAGACAAAGG-1-1	10.9545	-2.21923
CTCGGGACAGCGTAAG-1-1	1.34519	-5.4134
CTCGTACCATGACGGA-1-1	14.0895	-2.29352
CTCGTCAAGCTGTTCA-1-1	-1.02968	-6.02122
CTCGTCAAGCTTTGGT-1-1	14.0897	-2.71649
CTCGTCAGTACGAAAT-1-1	10.7904	-2.62422
CTCGTCAGTTGATTCG-1-1	-0.79058	14.2176
CTCGTCATCATGGTCA-1-1	12.8732	-1.01787
CTCTAATAGGGTCGAT-1-1	1.056	-5.75497
CTCTAATGTTTAAGCC-1-1	8.15351	8.56606
CTCTAATTCCCTTGCA-1-1	11.768	0.270456
CTCTACGGTAGCACGA-1-1	11.0167	6.81158
CTCTACGGTTCTGGTA-1-1	0.226533	15.6093
CTCTACGGTTGGGACA-1-1	-0.73607	14.7333
CTCTGGTCAAACCTAC-1-1	10.9358	-1.96636
CTCTGGTCACTATCTT-1-1	14.3923	-1.96579
CTCTGGTCATTGGGCC-1-1	10.1707	-2.31383
CTCTGGTTCTGGCGAC-1-1	14.4275	-1.18209
CTGAAACAGACCTAGG-1-1	13.6833	-1.90744
CTGAAACAGGGAAACA-1-1	1.47683	-4.41255
CTGAAACAGTACGATA-1-1	11.0643	-3.7721
CTGAAACCATACAGCT-1-1	13.4661	8.04286
CTGAAACCATATACGC-1-1	11.5562	1.3906
CTGAAGTAGAGCTTCT-1-1	10.1155	-1.9997
CTGAAGTCAAGTCTGT-1-1	-1.18256	-4.35361
CTGATAGGTAAGAGGA-1-1	1.46917	16.5524
CTGATAGGTCGAACAG-1-1	12.8619	10.3757
CTGATAGTCAGCTCGG-1-1	13.5317	8.86574
CTGATCCAGTGACTCT-1-1	2.01424	-5.41619
CTGATCCCACCAACCG-1-1	1.18492	-4.86915
CTGATCCGTCAAAGCG-1-1	1.30042	15.3605
CTGATCCTCAGCAACT-1-1	13.5074	-1.72404
CTGATCCTCTCGAGTA-1-1	12.8673	-0.997055
CTGCCTAGTCTCCACT-1-1	-1.16658	-2.37259
CTGCGGAAGGACACCA-1-1	-1.28939	-5.97203
CTGCTGTGTTCCCTTG-1-1	12.741	7.19606
CTGCTGTTCAAAGACA-1-1	12.7314	-1.78089
CTGTGCTAGACTCGGA-1-1	12.4976	-1.92633
CTGTGCTGTAGCCTCG-1-1	5.37053	1.14478
CTGTGCTTCTACTCAT-1-1	13.6065	-3.38846
CTGTTTACAGATGGGT-1-1	1.18389	-5.46369
CTGTTTAGTGAGGCTA-1-1	12.8816	-3.04192
CTGTTTAGTTCGAATC-1-1	10.3066	-1.78367
CTGTTTATCGCGATCG-1-1	10.0639	10.8982
CTTAACTAGAATTGTG-1-1	-1.07164	-4.56647
CTTAACTCATGTTGAC-1-1	14.7822	0.354361
CTTACCGAGTGTGGCA-1-1	12.03	-3.21169
CTTACCGCATGCAATC-1-1	10.0127	-2.65059
CTTAGGACACGAAATA-1-1	13.8904	-2.26886
CTTAGGACACGAAGCA-1-1	-0.600556	-4.52175
CTTAGGAGTGTAAGTA-1-1	1.48035	-5.01228
CTTCTCTAGACTAAGT-1-1	10.6661	-1.22669
CTTCTCTCACAGCGTC-1-1	11.5948	-3.48532
CTTCTCTGTTCAGACT-1-1	0.422702	-4.66275
CTTCTCTTCGCGATCG-1-1	12.7564	8.34816
CTTGGCTAGTTGTAGA-1-1	-1.142	-1.31978
CTTGGCTCACCACGTG-1-1	0.258975	-4.20032
CTTTGCGAGATCCCGC-1-1	0.532032	-5.82674
CTTTGCGAGCGTAATA-1-1	8.31598	8.06827
CTTTGCGCAAGCGATG-1-1	0.182388	-4.28338
GAAACTCCAGCCTGTG-1-1	-0.342033	-3.96273
GAAACTCGTTACGGAG-1-1	13.5043	-3.31856
GAAACTCGTTGGTAAA-1-1	0.0582057	-3.97177
GAAATGATCTCAAACG-1-1	9.94069	-2.45909
GAACATCGTCGCATCG-1-1	-0.768534	-4.30877
GAACCTAGTCGGCACT-1-1	0.302072	-4.43356
GAACGGAAGAAGATTC-1-1	12.3293	7.43265
GAACGGACAAATACAG-1-1	13.1628	-0.899015
GAACGGATCAAGAAGT-1-1	-1.6795	-4.54768
GAACGGATCCAAACTG-1-1	17.2234	0.88096
GAACGGATCCTTCAAT-1-1	12.0431	6.68186
GAACGGATCGCCTGTT-1-1	10.9424	6.5216
GAAGCAGAGCGTGAGT-1-1	0.916165	-4.4934
GAAGCAGCAATCACAC-1-1	10.8979	-0.583477
GAATGAACACTAGTAC-1-1	0.410084	14.8049
GACACGCAGATCCCGC-1-1	1.5596	-5.21526
GACACGCAGCGTTGCC-1-1	11.8403	6.83562
GACACGCTCGTCACGG-1-1	16.3471	-0.00677007
GACAGAGAGCACCGCT-1-1	8.70375	17.0391
GACAGAGCAATAGAGT-1-1	10.826	1.2759
GACCAATCATGCGCAC-1-1	12.2582	0.990025
GACCAATTCACCGTAA-1-1	0.0274833	14.1401
GACCAATTCCCATTTA-1-1	12.949	-3.71616
GACCTGGAGCAGGCTA-1-1	-0.716464	-2.52323
GACCTGGAGTGAAGAG-1-1	-0.31216	-6.27926
GACGCGTGTCGAGTTT-1-1	-1.46776	-2.98179
GACGCGTTCATTTGGG-1-1	-1.06117	-3.64376
GACGGCTAGCTAGTGG-1-1	-1.29872	-4.03704
GACGGCTGTCATGCAT-1-1	13.4393	10.2255
GACGTGCCAAATACAG-1-1	10.4285	-1.92166
GACGTGCCAAGTACCT-1-1	13.5413	-2.26332
GACGTGCCACGCATCG-1-1	-1.42564	2.64332
GACGTGCGTTACGGAG-1-1	0.635714	-3.44759
GACGTGCTCTGTCTCG-1-1	0.0659425	14.1357
GACTAACCAGACAGGT-1-1	6.86574	4.91136
GACTACACACCGCTAG-1-1	13.8355	9.88678
GACTACAGTAGTACCT-1-1	0.24007	-3.26252
GACTACATCTCGATGA-1-1	13.9202	0.562143
GACTGCGCAGGACCCT-1-1	10.7425	-1.99113
GAGCAGAAGCAGCGTA-1-1	10.4827	1.48317
GAGCAGATCGCTTGTC-1-1	-1.2493	14.378
GAGGTGAAGACAAGCC-1-1	-0.24866	-3.91269
GAGGTGAAGCAACGGT-1-1	10.6193	-1.79391
GAGGTGACAGTAGAGC-1-1	11.761	1.25824
GAGTCCGCAGTCGTGC-1-1	1.37925	-4.69657
GAGTCCGGTGCACTTA-1-1	11.7961	7.78482
GAGTCCGTCAGGATCT-1-1	12.0316	6.85128
GATCAGTCAAGCTGGA-1-1	11.2402	-1.5613
GATCAGTCACGAAACG-1-1	-0.381836	14.3259
GATCAGTGTCTTGCGG-1-1	10.4556	9.67452
GATCGATGTAATCGTC-1-1	0.332513	-2.29039
GATCGATGTTCCGGCA-1-1	12.6625	-2.98777
GATCGCGAGCCTCGTG-1-1	12.7664	-1.49612
GATCGCGCAAGTAGTA-1-1	-0.756873	14.4118
GATCTAGCACGACGAA-1-1	11.9872	10.6396
GATGAAACAGTCAGCC-1-1	0.25352	-5.809
GATGAGGAGGCTCTTA-1-1	-0.817216	14.2274
GATGAGGAGTGTACGG-1-1	9.91138	-2.83785
GATGAGGCATAGACTC-1-1	12.9016	0.261829
GATGCTACACAGACTT-1-1	10.5219	-1.50183
GATGCTACAGGTGCCT-1-1	12.0181	-1.70805
GATTCAGGTACCGTTA-1-1	14.3501	-2.16957
GATTCAGGTGAAATCA-1-1	14.427	-0.662385
GATTCAGTCTATCGCC-1-1	0.360714	14.2947
GCAAACTGTGCTAGCC-1-1	-1.45684	2.35205
GCAAACTTCGGTGTCG-1-1	12.8168	-0.438631
GCACATAAGGGATACC-1-1	13.4391	-2.63771
GCACATACAATGGTCT-1-1	-0.87114	-4.18247
GCACATAGTGCGGTAA-1-1	13.1309	-3.11998
GCACATATCTGTCCGT-1-1	10.177	9.27019
GCACTCTAGTACATGA-1-1	12.0484	-2.14106
GCACTCTCACGAAATA-1-1	-1.9421	-5.87329
GCACTCTGTGACGCCT-1-1	-0.116699	-3.87366
GCAGCCACACAGCCCA-1-1	-0.932383	14.0262
GCAGCCACACCGAATT-1-1	11.4995	1.60255
GCAGCCAGTTACGACT-1-1	10.1091	-1.91303
GCAGCCATCAAACGGG-1-1	0.352856	-4.08926
GCAGCCATCCCAAGTA-1-1	-0.358326	-3.49686
GCAGTTATCTTCATGT-1-1	0.18392	14.359
GCATACAGTACAGACG-1-1	11.9492	-2.33277
GCATACATCCTCAATT-1-1	11.3238	-0.864537
GCATGATAGTGCCATT-1-1	10.7937	-1.81828
GCATGATAGTTGTAGA-1-1	-0.258183	-6.12183
GCATGATCACAAGCCC-1-1	15.1688	0.378452
GCATGTAGTGGTACAG-1-1	11.4465	7.08426
GCATGTATCCTTTACA-1-1	11.0138	-2.01097
GCCAAATAGTACGTTC-1-1	12.3185	-2.10095
GCCAAATGTACACCGC-1-1	10.3694	10.9037
GCCAAATTCCACGCAG-1-1	10.9512	-3.24868
GCCTCTATCTGCTTGC-1-1	-1.15232	-6.00793
GCGACCAAGTTAACGA-1-1	11.84	0.502614
GCGACCACATGTCGAT-1-1	-0.495718	-3.74855
GCGAGAACAGCCACCA-1-1	12.7872	-3.53766
GCGCAACAGAATTCCC-1-1	10.5055	-1.62348
GCGCAACGTAACGCGA-1-1	9.28523	10.9427
GCGCAGTCATTCGACA-1-1	12.1137	7.04142
GCGCAGTTCGATAGAA-1-1	11.7322	1.23233
GCGCCAACACCCAGTG-1-1	10.0097	-2.07135
GCGCCAACAGTATGCT-1-1	10.1235	-2.51193
GCGCCAAGTGTTCTTT-1-1	7.5127	3.40237
GCGCCAAGTTCCTCCA-1-1	10.242	-2.15476
GCGCCAATCACTCCTG-1-1	13.0376	8.15816
GCGCGATCAGTCCTTC-1-1	1.37574	15.911
GCGGGTTTCATGCAAC-1-1	1.24915	-3.81543
GCGGGTTTCTGCCCTA-1-1	0.487641	-3.76106
GCTCCTACATGGAATA-1-1	10.4303	10.9127
GCTCCTATCCGCGCAA-1-1	8.75011	17.0355
GCTCCTATCTTGGGTA-1-1	12.189	-1.9943
GCTCTGTCAGGAACGT-1-1	11.907	1.35825
GCTGCAGCAGTGACAG-1-1	12.1343	6.77831
GCTGCAGGTCGAGTTT-1-1	13.3024	7.69543
GCTGCGAAGAATAGGG-1-1	0.218283	14.0735
GCTGCGAGTTGCGTTA-1-1	0.254704	-3.70199
GCTGCGAGTTTAAGCC-1-1	11.9475	0.722389
GCTGCGATCGCGTTTC-1-1	11.7971	-3.53151
GCTGCGATCTGTCTCG-1-1	-1.44675	4.30501
GCTGCGATCTTCAACT-1-1	13.0023	-3.59916
GCTGCTTTCAATCTCT-1-1	10.6037	-1.24041
GCTGCTTTCTCCGGTT-1-1	8.74812	17.2688
GCTGCTTTCTTGTACT-1-1	11.3619	1.82965
GCTGGGTAGAGTGACC-1-1	17.1024	-0.193311
GCTGGGTTCAGGCCCA-1-1	12.8726	7.60513
GCTTCCATCTTGCCGT-1-1	12.1865	-2.10556
GCTTGAAAGCGGCTTC-1-1	-0.565109	-5.75038
GCTTGAAGTGTCGCTG-1-1	10.5681	-3.0857
GCTTGAATCCTCAACC-1-1	14.034	-1.50253
GGAAAGCAGAAGGTGA-1-1	8.47186	17.1544
GGAAAGCAGACGCACA-1-1	0.229293	-4.64405
GGAAAGCCACGTCAGC-1-1	0.123474	-2.07475
GGAAAGCTCCCAAGTA-1-1	13.6738	0.56409
GGAAAGCTCCCTGACT-1-1	0.456966	-3.44774
GGAACTTTCTATGTGG-1-1	13.6201	9.65031
GGAATAACATGACGGA-1-1	10.7998	1.18476
GGAATAATCACTGGGC-1-1	13.8925	-2.25496
GGACAAGAGTAGCCGA-1-1	0.778435	-4.34881
GGACAGAAGGATGTAT-1-1	-1.18849	2.10369
GGACAGAAGGGTTCCC-1-1	12.7237	-1.4574
GGACAGAGTATTAGCC-1-1	-1.67646	-5.30249
GGACATTCAGATGGGT-1-1	10.4662	-3.25456
GGACATTGTTACCAGT-1-1	13.9851	-1.68824
GGACGTCAGACACGAC-1-1	12.6748	-0.797795
GGACGTCAGCAGCGTA-1-1	13.4762	-2.27611
GGACGTCAGCTTTGGT-1-1	12.7455	0.660792
GGACGTCAGTATCTCG-1-1	11.9814	-3.77397
GGACGTCTCGTCTGAA-1-1	11.4162	0.202019
GGAGCAATCGTGGACC-1-1	-1.75356	-5.74564
GGATTACCAATGGACG-1-1	12.6538	8.42557
GGATTACGTTCCCTTG-1-1	11.2067	-1.68605
GGCAATTAGACAGAGA-1-1	13.0324	7.32479
GGCAATTAGATTACCC-1-1	10.328	-1.69167
GGCAATTAGGTGCAAC-1-1	0.227085	-4.79971
GGCAATTCATAAAGGT-1-1	12.8597	0.0441028
GGCAATTGTTATCGGT-1-1	-1.20991	2.07953
GGCAATTTCTCTGTCG-1-1	11.0282	-0.36704
GGCGACTAGATGCCAG-1-1	16.7049	1.58242
GGCGACTAGCCAGTAG-1-1	0.198517	-5.38509
GGCGACTAGTTACCCA-1-1	11.7462	0.132065
GGCGACTCAAGTACCT-1-1	12.9822	9.98392
GGCGACTCATCCGTGG-1-1	-0.0553213	14.155
GGCGACTGTACAAGTA-1-1	10.2149	-2.24755
GGCGACTGTGTCAATC-1-1	13.2218	-0.104826
GGCGTGTCATCACGTA-1-1	12.6761	-3.76489
GGCGTGTTCTAACTGG-1-1	13.5406	8.59581
GGCTCGACACCGAAAG-1-1	-0.390219	3.1141
GGCTCGACAGGTTTCA-1-1	0.261812	-4.60068
GGCTCGAGTGTGAATA-1-1	16.3876	-0.815835
GGCTGGTAGACGCAAC-1-1	13.3299	-1.96691
GGCTGGTCACTGTGTA-1-1	11.4206	6.97581
GGGAATGCACACAGAG-1-1	0.322374	-3.77533
GGGAATGTCAGGATCT-1-1	13.2282	9.67016
GGGACCTAGGCTAGGT-1-1	10.7312	-1.4841
GGGACCTCATCATCCC-1-1	12.491	-3.44712
GGGATGACAGTGAGTG-1-1	0.187491	-2.00692
GGGATGACATCAGTAC-1-1	11.845	-1.9137
GGGATGACATGGTCAT-1-1	14.054	-1.38905
GGGATGATCGACGGAA-1-1	10.8476	1.08324
GGGCACTAGGCCGAAT-1-1	0.61489	-2.11347
GGGCACTCATATACCG-1-1	13.4895	9.8719
GGGCACTCATTATCTC-1-1	0.735207	-4.79894
GGGCACTTCGAGGTAG-1-1	0.265767	-5.10417
GGGCACTTCGGTCCGA-1-1	-0.795004	14.2884
GGGCATCCAGCTATTG-1-1	13.3685	-0.660291
GGGCATCGTGACCAAG-1-1	11.4353	7.57674
GGGTCTGCATAGACTC-1-1	13.7176	-2.59777
GGGTCTGGTGTTTGGT-1-1	11.4392	0.901272
GGGTCTGTCGAGAACG-1-1	12.1234	0.258451
GGGTTGCAGACTAGGC-1-1	8.74573	17.1768
GGGTTGCCAGCTGCAC-1-1	14.8484	1.78411
GGGTTGCTCGACAGCC-1-1	0.788751	-4.60449
GGTATTGCATTCTTAC-1-1	0.465742	-4.62643
GGTGTTAGTCCAGTGC-1-1	10.3512	8.25622
GTAACGTGTTTCCACC-1-1	0.474829	14.2134
GTAACGTTCAACACCA-1-1	0.727039	-5.62254
GTAACTGTCAGTGCAT-1-1	12.4877	-0.723576
GTACGTAAGATGCGAC-1-1	-2.27815	5.32171
GTACGTAGTCAGTGGA-1-1	13.7053	-3.27973
GTACTCCTCACAGGCC-1-1	13.4286	-0.191626
GTACTTTAGGAGTCTG-1-1	-1.18244	-4.51367
GTACTTTAGGTGCTAG-1-1	11.1213	1.17246
GTACTTTGTTCGTCTC-1-1	11.9445	0.547543
GTACTTTTCAAGATCC-1-1	-0.459782	-4.2092
GTACTTTTCTCGTTTA-1-1	0.273004	-3.67911
GTACTTTTCTTCGGTC-1-1	0.267797	-3.38743
GTAGGCCGTACAAGTA-1-1	12.7879	-0.950699
GTAGTCACATCTCGCT-1-1	0.147432	-5.11861
GTAGTCATCCCTTGCA-1-1	11.674	-2.95981
GTATCTTTCGAGCCCA-1-1	16.021	1.51433
GTATTCTCACTCGACG-1-1	16.5929	-1.27857
GTATTCTCAGATGGGT-1-1	13.6241	-3.52051
GTATTCTGTCCTCCAT-1-1	0.36657	14.3101
GTATTCTGTGGTCCGT-1-1	-0.631633	-4.07783
GTATTCTTCCTCGCAT-1-1	10.9317	6.23693
GTATTCTTCTTCATGT-1-1	-1.33117	-4.10339
GTCAAGTTCATGTGGT-1-1	0.517186	15.3479
GTCACAATCCACGCAG-1-1	0.336066	-4.15535
GTCACAATCTCGTATT-1-1	-1.29507	-4.6064
GTCACGGCATATGAGA-1-1	16.1529	0.891601
GTCACGGCATCCGTGG-1-1	12.9468	-0.444217
GTCATTTAGGTTACCT-1-1	-1.41026	-5.62432
GTCATTTCACGTGAGA-1-1	13.2913	8.297
GTCGGGTAGAACTCGG-1-1	0.779562	-5.80101
GTCGGGTCAAGTCTAC-1-1	-0.0750346	-4.91317
GTCGTAAAGTTGCAGG-1-1	-0.0143212	-5.7539
GTCGTAATCGGAGCAA-1-1	-0.471892	-5.66372
GTCTCGTCACCGATAT-1-1	10.962	-1.6229
GTCTCGTCATCACGAT-1-1	12.623	8.03845
GTCTTCGCAGCCTTGG-1-1	0.333467	-6.14821
GTCTTCGCATGCAACT-1-1	8.16685	8.03152
GTCTTCGTCTGACCTC-1-1	-0.429908	14.4376
GTGAAGGTCGCTTGTC-1-1	-1.07514	-3.77153
GTGAAGGTCGTCTGAA-1-1	-2.16554	-3.89064
GTGCAGCTCGGCTACG-1-1	10.7355	1.67448
GTGCATATCAACCATG-1-1	0.291482	-2.05712
GTGCATATCTAACTCT-1-1	11.8058	6.63177
GTGCGGTGTTCTGTTT-1-1	13.8768	-2.62071
GTGCGGTTCGTTACGA-1-1	-1.22766	-5.49859
GTGCTTCGTTTGACTG-1-1	12.5226	0.119615
GTGCTTCTCACATGCA-1-1	11.6686	7.5619
GTGCTTCTCAGATAAG-1-1	15.3866	0.340178
GTGGGTCTCAGTCCCT-1-1	9.929	-2.45306
GTGTGCGGTCTAGAGG-1-1	0.050369	15.3784
GTGTTAGAGCCCAGCT-1-1	14.1101	-0.508128
GTGTTAGAGTCTTGCA-1-1	0.233825	-5.06582
GTGTTAGCATGTTGAC-1-1	14.2195	-1.15024
GTTACAGAGGCGATAC-1-1	-1.6462	-4.70066
GTTACAGGTGGGTATG-1-1	-1.18923	2.14047
GTTACAGGTTGTACAC-1-1	10.5894	-2.0187
GTTACAGTCTCTGCTG-1-1	-1.53412	-4.31558
GTTCGGGAGAACTGTA-1-1	12.371	-0.883771
GTTCGGGTCGGAAACG-1-1	0.580519	-5.45659
GTTCTCGAGACCTAGG-1-1	11.9619	6.78201
GTTCTCGCAGGCTGAA-1-1	13.726	-1.0896
GTTTCTAAGTCAAGCG-1-1	11.4837	-3.00029
GTTTCTATCAGCTCGG-1-1	14.3772	-0.731935
TAAACCGAGTCCATAC-1-1	0.74931	-5.17228
TAAACCGCAAATCCGT-1-1	13.602	-0.357388
TAAACCGTCTAGCACA-1-1	13.3974	-0.213789
TAAGAGAAGCACCGTC-1-1	13.1605	7.4199
TAAGAGAAGCTCAACT-1-1	12.0684	-1.60574
TAAGAGACACCGTTGG-1-1	8.1559	8.39108
TAAGAGAGTTCCATGA-1-1	16.6662	0.967646
TAAGAGATCCCTCTTT-1-1	11.6827	0.637901
TAAGAGATCGTCCGTT-1-1	0.206112	-3.83252
TAAGCGTAGGAGTAGA-1-1	14.439	-0.296389
TAAGCGTCATGCCCGA-1-1	11.0079	1.57161
TAAGCGTGTAAGTGGC-1-1	0.486665	-3.57014
TAAGCGTGTCATCGGC-1-1	-0.868721	-3.4372
TAAGCGTTCCAGGGCT-1-1	14.23	8.52576
TAAGTGCCACCCATTC-1-1	1.45976	-5.70428
TACACGACACCAGTTA-1-1	12.1582	-3.89447
TACACGATCATCTGCC-1-1	-0.679165	-3.80816
TACAGTGTCCGCGGTA-1-1	12.506	-3.92668
TACCTATTCCTGCAGG-1-1	13.1044	-2.07664
TACCTTACACAGACTT-1-1	12.1229	0.481157
TACCTTACAGCAGTTT-1-1	14.0893	0.681425
TACGGATGTCATTAGC-1-1	10.3365	-2.32592
TACGGATGTGCATCTA-1-1	0.556896	-4.26114
TACGGATTCATCTGCC-1-1	0.620572	-4.33123
TACGGGCCAAGGTTCT-1-1	0.991114	-4.70458
TACTCATAGCCTCGTG-1-1	11.1011	-3.25226
TACTCATAGTCTCGGC-1-1	-1.70515	-4.55784
TACTCATCAGCTGTTA-1-1	13.3532	9.49208
TACTCATGTAGGAGTC-1-1	0.796933	-4.7949
TACTCGCCAAGTTAAG-1-1	12.5414	-2.95645
TACTCGCTCGGTGTCG-1-1	12.3971	-2.71423
TACTTACAGACGCTTT-1-1	2.16608	-4.73247
TACTTACTCTGGGCCA-1-1	-1.19364	-5.04282
TAGACCACACACGCTG-1-1	12.6121	-3.5173
TAGACCAGTCAATGTC-1-1	0.295451	-4.61643
TAGACCAGTTCACGGC-1-1	11.6795	-1.70888
TAGAGCTCACACTGCG-1-1	-1.61614	-6.29353
TAGAGCTGTGTTTGGT-1-1	0.382687	-3.38208
TAGAGCTTCAGTCAGT-1-1	13.1445	-0.777905
TAGGCATCAAGGTGTG-1-1	10.4067	-2.30628
TAGGCATTCGCAAACT-1-1	12.4303	0.368285
TAGTGGTAGAGCTGCA-1-1	12.0637	0.466588
TAGTGGTAGGTCGGAT-1-1	-1.27959	2.35541
TAGTGGTAGTACGACG-1-1	17.3257	-0.31161
TAGTGGTAGTTACGGG-1-1	13.7171	-3.10922
TAGTGGTGTAAAGGAG-1-1	-0.182224	-5.36501
TAGTTGGGTTCGCGAC-1-1	-1.17662	4.48964
TAGTTGGTCCATGCTC-1-1	10.319	-2.33914
TATCAGGAGTGATCGG-1-1	11.3858	-2.40394
TATCAGGTCATCGATG-1-1	0.242801	14.2725
TATCTCAAGAGCTGCA-1-1	-2.33695	-5.15474
TATCTCAAGTTCCACA-1-1	6.67894	4.70461
TATCTCACAAGGACTG-1-1	11.2101	-3.34169
TATCTCAGTGGTTTCA-1-1	10.0903	-2.28897
TATCTCATCAACACCA-1-1	11.9537	-2.41803
TATGCCCCACAACGCC-1-1	1.10917	15.2189
TATTACCCACCGAAAG-1-1	0.36652	14.5427
TATTACCTCAGTACGT-1-1	-0.924448	-4.79512
TATTACCTCCGTTGCT-1-1	13.789	8.33618
TCAACGACAGCTCGCA-1-1	14.4279	-0.00262184
TCAACGACAGTTCATG-1-1	-1.74355	-4.48418
TCAATCTAGTAGATGT-1-1	0.759214	-3.90437
TCAATCTCAAACTGTC-1-1	1.37886	-5.20912
TCACAAGCACGAGAGT-1-1	13.5638	9.88936
TCACAAGCAGAAGCAC-1-1	11.4265	1.74425
TCACAAGCAGCCAATT-1-1	10.9247	1.61775
TCACGAACATAGACTC-1-1	10.8089	9.99847
TCAGCAAAGAAACGCC-1-1	17.3563	-0.342418
TCAGCAAAGGTGTTAA-1-1	-0.278219	15.1609
TCAGCAAGTTATCCGA-1-1	-1.69532	-4.41508
TCAGCTCAGAAACCAT-1-1	0.337388	-4.79063
TCAGGATAGAGTAATC-1-1	-0.208694	13.9445
TCAGGATAGCAGCGTA-1-1	13.1896	-3.62749
TCAGGATAGCAGGTCA-1-1	-1.6218	-4.61449
TCAGGATAGTCCCACG-1-1	17.2403	-0.549787
TCAGGATGTATTCGTG-1-1	0.836017	-2.54024
TCAGGATTCGCGTTTC-1-1	0.799155	-3.38923
TCAGGTACAATAGAGT-1-1	11.4825	-3.34369
TCAGGTAGTACAGTTC-1-1	8.04851	3.30438
TCAGGTATCCACGTTC-1-1	8.33514	8.81016
TCATTACCACATAACC-1-1	11.6671	-2.73976
TCATTACCAGAGTGTG-1-1	1.18972	15.2238
TCATTTGAGGCAATTA-1-1	-1.2345	2.09891
TCATTTGGTTCGTCTC-1-1	14.8157	-1.58018
TCATTTGTCCCTAATT-1-1	7.34124	3.68261
TCATTTGTCCGTTGCT-1-1	0.533966	-3.89206
TCCACACAGGTTCCTA-1-1	0.559454	-5.50148
TCCACACCATTAGCCA-1-1	12.6055	-3.45893
TCCACACGTAAAGGAG-1-1	11.0572	1.86596
TCCACACTCCACTGGG-1-1	-0.446055	-6.43322
TCCCGATAGCAGGCTA-1-1	0.63729	-4.39194
TCCCGATGTATGCTTG-1-1	0.537769	-3.4497
TCGCGAGCAAGCGAGT-1-1	13.7171	9.72005
TCGCGAGTCCCTTGCA-1-1	11.8041	0.437548
TCGCGAGTCCTAGAAC-1-1	10.7564	0.851076
TCGCGTTAGCACAGGT-1-1	10.1061	10.8117
TCGCGTTAGGATCGCA-1-1	10.8872	7.83732
TCGCGTTAGGGCACTA-1-1	12.839	7.35519
TCGCGTTCATTATCTC-1-1	-0.95368	-6.00312
TCGCGTTGTAAATGAC-1-1	13.5794	-0.9772
TCGCGTTGTCATCGGC-1-1	10.0424	-2.02761
TCGGGACAGCAGGCTA-1-1	-1.33403	2.54306
TCGGGACAGCCATCGC-1-1	-1.1543	2.09247
TCGGGACAGTGGGATC-1-1	-2.28198	3.47458
TCGGGACGTCAGATAA-1-1	10.7217	-1.35108
TCGGGACGTCTGATTG-1-1	-1.25109	-4.65612
TCGGGACGTTTAGGAA-1-1	-1.21487	2.24625
TCGGTAAAGTCGTACT-1-1	13.3733	-0.930628
TCGGTAAGTACTTCTT-1-1	11.1135	6.86492
TCGGTAAGTGTTCTTT-1-1	0.351165	-4.3334
TCGTACCGTTTAGCTG-1-1	13.0747	-2.88932
TCGTACCTCAAGGTAA-1-1	8.21496	8.58186
TCGTAGACAATCACAC-1-1	0.51726	-5.29489
TCGTAGAGTCGAATCT-1-1	12.4022	-1.76464
TCGTAGAGTTCGTTGA-1-1	-0.610812	-3.85312
TCGTAGATCTACTCAT-1-1	-1.47852	-4.5276
TCTCATACAATCGAAA-1-1	9.99851	-2.308
TCTCATATCTGTCTAT-1-1	9.93984	-2.29157
TCTCTAAGTATCACCA-1-1	12.8553	-2.44516
TCTGAGAAGGCCCTTG-1-1	12.8138	7.35571
TCTGAGACAATCCGAT-1-1	9.99726	10.5514
TCTGAGACAGTAAGCG-1-1	10.8605	1.62148
TCTGAGAGTAACGACG-1-1	12.2032	-1.77115
TCTGAGAGTCAGAATA-1-1	-0.0522971	-3.93823
TCTGAGAGTGCGGTAA-1-1	0.801844	-5.13803
TCTGAGATCCTTGACC-1-1	13.452	-3.45912
TCTGAGATCGCGCCAA-1-1	14.1616	0.684988
TCTGGAAAGAACAATC-1-1	12.8359	-1.46732
TCTGGAACAGCTTAAC-1-1	9.86381	8.08841
TCTGGAATCGCCATAA-1-1	0.231936	-4.78687
TCTTCGGCACTTCGAA-1-1	12.456	-0.7556
TCTTCGGGTTCGCTAA-1-1	12.002	7.09537
TCTTCGGGTTTGTGTG-1-1	1.54845	16.4888
TCTTCGGTCCATGCTC-1-1	12.9118	-0.946423
TCTTCGGTCTAACGGT-1-1	11.0357	-1.12035
TCTTCGGTCTCTGCTG-1-1	0.39119	-5.68383
TCTTTCCAGTGTTAGA-1-1	-0.540222	-4.01647
TCTTTCCAGTTACCCA-1-1	10.4265	-2.26502
TCTTTCCCACATGTGT-1-1	0.157568	-2.09061
TGAAAGAGTACCGTAT-1-1	0.494081	-5.15707
TGAAAGAGTCTTTCAT-1-1	9.98615	-2.2331
TGAAAGATCACTGGGC-1-1	13.601	9.09184
TGACTAGAGCAACGGT-1-1	11.5249	1.32906
TGACTAGAGTGCCAGA-1-1	0.776916	15.0615
TGACTAGCAAGCCCAC-1-1	11.7855	1.64845
TGACTAGGTTAAAGAC-1-1	1.16353	-2.80136
TGACTAGTCCCAAGAT-1-1	-1.33702	2.77918
TGACTTTAGCAATATG-1-1	-1.51358	-3.86154
TGACTTTGTTGTTTGG-1-1	13.4909	-1.12471
TGAGAGGAGACAGAGA-1-1	12.6666	-3.49547
TGAGAGGCACAGAGGT-1-1	11.6652	-2.65014
TGAGAGGGTGCATCTA-1-1	-3.23279	4.09632
TGAGAGGTCAACCATG-1-1	12.4433	-1.62057
TGAGAGGTCAGTTTGG-1-1	12.9458	-3.19406
TGAGCCGGTGAGTGAC-1-1	0.332695	-2.53994
TGAGCCGGTTCACCTC-1-1	13.8385	-2.64145
TGAGGGACACGTTGGC-1-1	1.40544	-5.51531
TGAGGGACAGTCACTA-1-1	-0.2015	-6.03647
TGAGGGAGTAGCCTAT-1-1	11.0383	-3.1132
TGAGGGAGTCCGAGTC-1-1	11.9514	8.60198
TGAGGGAGTCTCTTAT-1-1	10.2541	-2.21367
TGAGGGATCCAAGCCG-1-1	-1.65477	-4.27881
TGATTTCGTACGCTGC-1-1	-0.109208	-3.45559
TGATTTCTCTACTTAC-1-1	10.5339	-2.30715
TGCACCTAGATGTGGC-1-1	13.2328	10.1027
TGCACCTGTCAAAGCG-1-1	10.4212	-1.94525
TGCACCTGTGCATCTA-1-1	13.0117	-3.79843
TGCACCTTCACGACTA-1-1	9.88118	10.821
TGCACCTTCCCTCTTT-1-1	5.3441	0.314648
TGCACCTTCTGTCCGT-1-1	11.6774	-2.14375
TGCCAAAGTTCGAATC-1-1	13.7445	-1.56153
TGCCAAATCAAACGGG-1-1	13.2012	-2.50091
TGCCCATAGTGTACTC-1-1	8.71283	7.1089
TGCCCATCAAGACACG-1-1	-0.170907	-4.8976
TGCCCATCAGCTCCGA-1-1	12.4313	-3.36708
TGCCCATTCTTCGGTC-1-1	12.9597	-2.46459
TGCCCTAAGAAACGAG-1-1	-0.625011	-6.22958
TGCCCTAAGCTAGTTC-1-1	11.7728	-2.26099
TGCCCTAAGCTCCCAG-1-1	9.67749	6.88697
TGCGCAGAGAAACCGC-1-1	15.0396	0.674306
TGCGGGTGTATATCCG-1-1	13.0124	7.39515
TGCGGGTTCGACGGAA-1-1	10.507	9.41695
TGCGTGGCAAACTGTC-1-1	12.0869	-2.4769
TGCGTGGTCATTCACT-1-1	14.4133	8.88721
TGCGTGGTCTTCGAGA-1-1	0.054507	-5.22425
TGCTACCAGTAGGCCA-1-1	13.4977	7.50952
TGCTACCCACGGTAGA-1-1	9.70665	6.723
TGCTACCCAGGTCGTC-1-1	11.4951	-1.80508
TGCTACCTCCGAATGT-1-1	0.462147	-1.96915
TGCTACCTCTTGACGA-1-1	10.9815	-3.26994
TGCTGCTCAGTCGTGC-1-1	9.79129	8.80398
TGCTGCTGTCAATACC-1-1	11.8235	7.07408
TGGACGCCACAACGCC-1-1	9.11713	10.7711
TGGACGCTCGCCGTGA-1-1	-0.835021	-5.49799
TGGCCAGCACAGCCCA-1-1	11.3525	0.913624
TGGCCAGCACATCCAA-1-1	11.4115	-3.72088
TGGCCAGCATCTATGG-1-1	-0.405844	14.423
TGGCGCAAGGTCATCT-1-1	-0.387892	-4.27709
TGGCGCAAGTATCGAA-1-1	16.8839	0.791502
TGGCGCACACAAGCCC-1-1	11.6093	-1.35926
TGGCGCATCTCTGTCG-1-1	14.4758	0.982027
TGGCGCATCTGGTGTA-1-1	0.328397	-5.09969
TGGCTGGCATGGGACA-1-1	0.194193	-4.38502
TGGGAAGAGATCACGG-1-1	13.606	0.159016
TGGGAAGTCCCATTAT-1-1	11.3459	0.737751
TGGGCGTCAGGATCGA-1-1	10.7465	-2.87387
TGGGCGTGTAATTGGA-1-1	13.8299	-2.05503
TGGGCGTTCATTGCCC-1-1	9.97993	-2.62526
TGGTTAGAGGAGTTGC-1-1	13.8886	-2.00323
TGGTTAGCAACACCTA-1-1	0.801223	-3.64401
TGGTTAGGTAGCTAAA-1-1	16.2095	1.38342
TGGTTAGTCTCTAAGG-1-1	12.1516	-3.46286
TGGTTCCAGGTGATAT-1-1	-0.262538	-5.0805
TGTATTCAGCGTAATA-1-1	0.567312	-4.44831
TGTATTCGTCAGAATA-1-1	14.0412	-0.648023
TGTCCCAAGTCCGGTC-1-1	12.734	0.516352
TGTCCCAGTTCATGGT-1-1	11.9685	0.400622
TGTGGTACACATAACC-1-1	14.2401	-2.70093
TGTGGTACATATACGC-1-1	-1.43782	-5.00979
TGTTCCGCAGACACTT-1-1	14.3325	8.81406
TGTTCCGGTTTCGCTC-1-1	16.6683	-1.13612
TTAACTCAGAAACGCC-1-1	10.8473	-1.69758
TTAACTCTCGTAGGTT-1-1	0.752385	-4.15907
TTAGGACTCATAGCAC-1-1	17.1722	0.963488
TTAGGCACAGCATACT-1-1	-1.19576	-4.20726
TTAGTTCGTAGAAAGG-1-1	12.8832	8.04846
TTAGTTCGTATCTGCA-1-1	-0.914541	-5.31096
TTAGTTCGTCATCCCT-1-1	11.2146	-2.02266
TTATGCTAGACGCAAC-1-1	-0.184464	14.588
TTATGCTCACACATGT-1-1	-2.81332	3.33119
TTCCCAGAGCTAGGCA-1-1	10.7341	1.22703
TTCCCAGGTTAAGTAG-1-1	13.532	-2.5664
TTCCCAGTCTTGTACT-1-1	7.97986	3.67944
TTCGAAGAGAGTCGGT-1-1	1.24489	-5.55559
TTCGAAGAGCCAACAG-1-1	10.7381	10.3703
TTCGAAGGTCTTCTCG-1-1	-0.0672351	13.9608
TTCGGTCAGCGTAATA-1-1	10.0316	10.8086
TTCGGTCTCAGAGACG-1-1	10.7634	-2.19212
TTCTACAAGGATGGTC-1-1	10.1406	-2.16394
TTCTACATCATAACCG-1-1	-1.22864	2.39053
TTCTACATCGTACGGC-1-1	0.202354	-4.99507
TTCTCAAAGAATCTCC-1-1	-0.630554	-5.01483
TTCTCAAAGCGTTGCC-1-1	9.90685	-2.44084
TTCTCAAAGTACGCCC-1-1	13.4415	-2.29064
TTCTCAACACCGAATT-1-1	0.871182	-3.87268
TTCTCAAGTCCGAAGA-1-1	14.1447	0.752138
TTCTCAAGTTATCCGA-1-1	14.2356	0.771797
TTCTCCTAGAAGGTTT-1-1	15.7907	-0.608249
TTCTCCTGTAAGCACG-1-1	0.727327	-3.90366
TTCTTAGCAGCCACCA-1-1	-0.479885	-4.0442
TTGAACGAGCTAGTGG-1-1	13.0393	-1.06492
TTGAACGAGTCGATAA-1-1	-1.95196	-4.36335
TTGAACGCAGTCGTGC-1-1	6.81412	5.19915
TTGACTTCAGACGTAG-1-1	14.6686	-0.0138358
TTGACTTCAGATCCAT-1-1	-0.321866	-4.02785
TTGCCGTAGGGTCTCC-1-1	10.5078	9.95414
TTGCCGTTCGGCGCTA-1-1	11.1229	6.59159
TTGCGTCGTTATGTGC-1-1	12.64	0.295367
TTGCGTCTCGACCAGC-1-1	11.2545	-2.7399
TTGGAACCAACACCTA-1-1	10.9717	-2.06437
TTGGAACTCTTTAGGG-1-1	17.2066	-0.104397
TTGGCAAAGCCTCGTG-1-1	10.305	-1.73556
TTGGCAACATCACAAC-1-1	12.2788	-2.5589
TTGTAGGAGTGTTGAA-1-1	9.9249	-2.32266
TTGTAGGGTCGACTGC-1-1	12.413	-3.36951
TTTACTGGTGACCAAG-1-1	-1.65176	-5.91615
TTTATGCAGCTCCTTC-1-1	13.5138	-2.65197
TTTATGCTCGGAGGTA-1-1	-1.84882	-3.8898
TTTGCGCAGTCTCAAC-1-1	13.1809	-1.81589
TTTGCGCCAAGAAGAG-1-1	-0.143099	-5.49685
TTTGCGCTCAGTTGAC-1-1	11.0616	6.54922
TTTGGTTGTCAGATAA-1-1	10.2827	-1.83234
TTTGGTTTCATAAAGG-1-1	12.77	-1.36255
TTTGTCAGTCACACGC-1-1	10.9237	9.44301
AAACCTGAGGGATACC-2-2	-2.54215	5.23269
AAACCTGCAATCTGCA-2-2	0.300511	14.4403
AAACCTGGTCTAAACC-2-2	0.849385	-4.8863
AAACCTGGTTATCACG-2-2	10.4339	-1.80797
AAACCTGGTTTGTTGG-2-2	0.413746	-4.74003
AAACCTGTCAAGAAGT-2-2	0.385758	-4.44388
AAACCTGTCTTACCGC-2-2	-0.301013	14.2299
AAACGGGAGAAACGCC-2-2	-1.60652	-4.11485
AAACGGGAGATATGCA-2-2	0.558521	14.7261
AAACGGGAGTTAGGTA-2-2	-1.70981	-4.53863
AAACGGGCACACTGCG-2-2	1.33192	14.5464
AAAGATGAGTTAGGTA-2-2	-1.10844	14.3538
AAAGATGCAAAGCGGT-2-2	-0.204927	-5.70306
AAAGATGCAATCACAC-2-2	-0.0200428	14.3209
AAAGATGCACGGCTAC-2-2	-2.44195	2.98569
AAAGATGCACTCAGGC-2-2	-0.36343	-5.52934
AAAGATGCAGTATGCT-2-2	-0.384074	-5.22822
AAAGATGGTCTAGAGG-2-2	-3.07856	5.99414
AAAGATGGTTCCTCCA-2-2	1.3624	-3.19718
AAAGATGTCTAACCGA-2-2	13.5302	-2.36902
AAAGCAAAGCGTAATA-2-2	0.42433	15.9475
AAAGCAAAGTACGATA-2-2	-0.529216	15.4533
AAAGCAACAACACCCG-2-2	-3.34536	5.0962
AAAGCAACACTGTCGG-2-2	0.708189	14.5212
AAAGCAAGTGTCTGAT-2-2	11.7817	-2.25371
AAAGCAATCAATACCG-2-2	0.0217801	-5.89092
AAAGCAATCACGAAGG-2-2	-1.47231	14.2199
AAAGCAATCCCTGACT-2-2	-2.99677	3.2718
AAAGCAATCTAACTCT-2-2	-0.586744	-5.31335
AAAGTAGAGCTGCGAA-2-2	-0.471939	-4.78711
AAAGTAGAGGATGGTC-2-2	-1.66623	14.4065
AAAGTAGCAATCAGAA-2-2	11.8632	7.47217
AAAGTAGCACCTGGTG-2-2	0.387424	14.7555
AAAGTAGCAGCTGGCT-2-2	-0.741603	14.7958
AAAGTAGCATTGGCGC-2-2	-0.860055	14.6977
AAAGTAGTCCACTGGG-2-2	-0.60161	-5.6636
AAATGCCAGAACAATC-2-2	1.11118	-3.53814
AAATGCCCAGGGTACA-2-2	11.3888	-2.15679
AAATGCCCATGCAACT-2-2	-0.43783	14.2217
AAATGCCTCTGAGGGA-2-2	-2.00594	5.01552
AACACGTCAATCACAC-2-2	1.13413	14.4271
AACCATGCAAGTCTAC-2-2	14.55	0.899844
AACCATGGTCATGCAT-2-2	-1.0484	-4.81343
AACCATGGTCTCCATC-2-2	-1.62527	1.09099
AACCATGGTTAAGATG-2-2	-0.148629	14.6874
AACCATGGTTACTGAC-2-2	-1.81989	2.57731
AACCATGTCCCTAATT-2-2	0.484726	-5.75428
AACCATGTCGTTGCCT-2-2	1.15006	15.0456
AACCATGTCTAGCACA-2-2	-0.804297	-5.52781
AACCATGTCTTGTTTG-2-2	-1.25674	14.0988
AACCGCGAGATCGATA-2-2	-0.770787	-5.29306
AACCGCGAGGGTGTGT-2-2	0.233925	13.44
AACCGCGCACGCGAAA-2-2	-1.05885	14.1879
AACCGCGCATGCTAGT-2-2	14.3824	-0.0823613
AACCGCGTCGGTCTAA-2-2	-1.34655	14.5665
AACCGCGTCTGCGGCA-2-2	1.39359	14.9642
AACGTTGAGATCTGAA-2-2	-1.95285	16.3749
AACGTTGAGCCGGTAA-2-2	-1.53571	0.879527
AACGTTGCAGTATAAG-2-2	1.3911	-3.05777
AACGTTGCATAGACTC-2-2	11.9302	-2.12145
AACGTTGGTAGCGATG-2-2	0.246541	-5.5149
AACGTTGGTATGCTTG-2-2	12.3711	-1.99697
AACGTTGTCAAACCGT-2-2	0.431517	-4.75594
AACGTTGTCCATGAGT-2-2	-1.44275	3.42965
AACGTTGTCGCAGGCT-2-2	-0.304606	-5.36313
AACGTTGTCGGCATCG-2-2	-0.621006	14.5446
AACTCAGAGCTCAACT-2-2	-1.02307	-4.22746
AACTCAGGTTAGTGGG-2-2	1.30322	14.9003
AACTCAGTCAGCTCTC-2-2	10.7722	1.49893
AACTCCCAGCGTAATA-2-2	10.6184	-1.70783
AACTCCCCAACACGCC-2-2	-2.15723	4.04343
AACTCCCTCACCTCGT-2-2	-1.69914	14.9521
AACTCCCTCCGCGTTT-2-2	10.847	-0.693799
AACTCCCTCGGGAGTA-2-2	1.25805	-4.09871
AACTCTTAGAGCTATA-2-2	-2.6139	15.9517
AACTCTTAGTCGCCGT-2-2	-1.08652	15.5774
AACTCTTAGTTAGGTA-2-2	3.27174	12.7985
AACTCTTCACTTCTGC-2-2	-0.10324	14.9731
AACTCTTCATGAGCGA-2-2	-0.961467	14.3832
AACTCTTCATTGGGCC-2-2	3.4716	11.9619
AACTCTTGTAACGACG-2-2	1.61613	15.5856
AACTCTTTCTTGTCAT-2-2	-0.088105	13.786
AACTGGTAGCGATATA-2-2	-1.14954	14.506
AACTGGTCAATCACAC-2-2	0.0444099	14.1984
AACTGGTCAATGGAGC-2-2	-2.14942	-5.34565
AACTGGTGTCAACATC-2-2	-1.90133	4.71599
AACTGGTGTCGATTGT-2-2	-1.00652	15.1995
AACTGGTTCCAGGGCT-2-2	3.09535	12.5537
AACTTTCAGACTCGGA-2-2	-1.64489	2.5015
AACTTTCCATCAGTAC-2-2	-0.494173	14.5912
AACTTTCGTGTCGCTG-2-2	-3.20341	5.61096
AACTTTCTCAGTTGAC-2-2	12.3292	-2.21136
AACTTTCTCCAGATCA-2-2	13.4839	-3.18267
AAGACCTAGAGAACAG-2-2	-3.24482	5.66797
AAGACCTAGATATGCA-2-2	-2.36945	3.06996
AAGACCTCAAAGAATC-2-2	0.927849	15.2776
AAGACCTCATTTCAGG-2-2	-2.1703	2.4799
AAGACCTGTACAGACG-2-2	-0.172348	12.4155
AAGCCGCAGCGCCTCA-2-2	-2.94996	4.29807
AAGCCGCAGCGCTCCA-2-2	-3.15268	5.63989
AAGCCGCCACGGTAGA-2-2	-3.22597	5.85034
AAGCCGCGTCTAACGT-2-2	11.7959	-2.79151
AAGGAGCCACAGGAGT-2-2	10.9651	-2.7858
AAGGAGCCACTGCCAG-2-2	-1.21886	14.4561
AAGGAGCGTGAAAGAG-2-2	-0.496381	14.5987
AAGGAGCGTTCTGTTT-2-2	-1.89461	14.339
AAGGAGCTCCTTGCCA-2-2	-1.70658	3.40224
AAGGAGCTCGGAAATA-2-2	11.0238	-1.20674
AAGGCAGAGATCACGG-2-2	-1.4006	2.23121
AAGGCAGAGATCGGGT-2-2	0.791477	14.445
AAGGCAGAGTCATGCT-2-2	-0.719407	4.71335
AAGGCAGCAGCTCGCA-2-2	-2.42336	4.9438
AAGGCAGGTACCGAGA-2-2	13.9637	-1.3444
AAGGCAGTCTACTTAC-2-2	0.923667	-5.02029
AAGGTTCAGATGGCGT-2-2	5.16387	0.2406
AAGGTTCAGGCACATG-2-2	-1.62075	3.2417
AAGGTTCCACAAGTAA-2-2	0.236457	14.6733
AAGGTTCCACATTAGC-2-2	12.3623	-2.61909
AAGGTTCGTAAGTTCC-2-2	1.3033	-4.81919
AAGGTTCGTCGAGTTT-2-2	0.0378565	-2.06561
AAGGTTCGTGTTTGTG-2-2	12.4645	-1.71921
AAGGTTCTCTTGCAAG-2-2	-1.42852	15.2772
AAGTCTGAGCATGGCA-2-2	0.0686753	14.9467
AAGTCTGAGGGCTTCC-2-2	0.363198	-4.54923
AAGTCTGAGTGGAGTC-2-2	-2.62687	5.67143
AAGTCTGAGTGGGATC-2-2	-0.833247	14.3908
AAGTCTGGTGAAGGCT-2-2	1.1078	14.7336
AAGTCTGTCACAGTAC-2-2	0.150665	15.4499
AAGTCTGTCATAGCAC-2-2	10.4274	-2.26607
AATCCAGAGTCAAGCG-2-2	11.6319	-2.76554
AATCCAGCAAACCCAT-2-2	0.292368	-4.45453
AATCCAGTCACTCCTG-2-2	-1.37932	2.57656
AATCCAGTCCTAGTGA-2-2	1.1205	-4.55765
AATCGGTCAATGGAAT-2-2	12.2336	-0.765538
AATCGGTGTTCATGGT-2-2	-0.713877	14.4853
AATCGGTTCAGTTAGC-2-2	0.413236	-5.09399
ACACCAAAGAGCCCAA-2-2	0.309252	15.6813
ACACCAACATGATCCA-2-2	0.631609	-4.24379
ACACCAAGTAAGTAGT-2-2	-0.989813	-5.50047
ACACCAAGTCATACTG-2-2	5.17613	0.134182
ACACCAAGTCCATCCT-2-2	-0.122582	14.0961
ACACCAATCTTAGAGC-2-2	-1.74468	-4.90919
ACACCCTAGAGGGATA-2-2	-1.21409	2.24098
ACACCCTAGGGAGTAA-2-2	-1.37592	1.19469
ACACCCTCAAGCCATT-2-2	10.1182	-2.99949
ACACCCTCATACAGCT-2-2	-1.69867	-0.764269
ACACCCTGTACAGTTC-2-2	-0.821134	14.881
ACACCCTGTCAATACC-2-2	1.43347	15.4238
ACACCCTGTTAAGTAG-2-2	-1.5318	14.2975
ACACCGGCATTACGAC-2-2	-2.06651	2.6999
ACACCGGGTCAAAGAT-2-2	13.6855	-2.7934
ACACCGGGTCGGATCC-2-2	11.1022	-2.00466
ACACCGGTCACTTACT-2-2	-1.22308	2.19002
ACACTGAAGCTTCGCG-2-2	0.429536	16.2189
ACACTGACAAACCCAT-2-2	-1.16604	14.7664
ACACTGACAAACCTAC-2-2	-1.35923	2.49827
ACACTGACACCTATCC-2-2	0.715615	15.5609
ACACTGACAGTGACAG-2-2	0.0790346	14.7322
ACACTGAGTAAATGAC-2-2	0.72333	-5.05075
ACACTGAGTCGTGGCT-2-2	0.704541	-4.01554
ACACTGAGTGCAACGA-2-2	-0.912347	-4.8587
ACACTGAGTTCGTTGA-2-2	-1.47997	-4.56122
ACACTGATCGGCGGTT-2-2	0.242175	-3.06403
ACAGCCGAGCCCAACC-2-2	-1.06822	14.8633
ACAGCCGAGCGATATA-2-2	10.2572	-2.17507
ACAGCCGAGTACGATA-2-2	0.391409	14.9719
ACAGCCGCAACTGCGC-2-2	-1.28218	15.695
ACAGCCGCAATGGACG-2-2	16.6286	1.27438
ACAGCCGCACATCCAA-2-2	0.162305	-4.67269
ACAGCCGCATGGTTGT-2-2	-0.794514	-3.9712
ACAGCCGGTACTCGCG-2-2	-1.47757	2.31755
ACAGCCGGTCTAGCCG-2-2	-1.43794	1.16266
ACAGCCGGTTGAGTTC-2-2	11.5615	-3.57448
ACAGCCGGTTGGTGGA-2-2	12.6441	-2.96756
ACAGCCGGTTGTCGCG-2-2	14.0076	-2.32708
ACAGCCGTCGTACCGG-2-2	0.508559	-4.84512
ACAGCCGTCTCGGACG-2-2	0.078293	15.2031
ACAGCTAAGCGAAGGG-2-2	-2.06558	5.39972
ACAGCTACAGGAACGT-2-2	-1.43088	2.60555
ACAGCTAGTCAGAATA-2-2	12.1689	-2.20133
ACAGCTATCGTTTATC-2-2	-0.15793	-5.30741
ACAGCTATCTTGCAAG-2-2	-1.49154	3.76037
ACAGCTATCTTGCATT-2-2	0.822338	-4.28419
ACATACGAGGTGCTAG-2-2	-1.87023	2.60498
ACATACGAGTACGCCC-2-2	-2.0264	2.92994
ACATACGCACAAGACG-2-2	-1.56054	14.2474
ACATACGCAGCTGCAC-2-2	0.407196	-5.92915
ACATACGGTGTCCTCT-2-2	10.5873	-2.40349
ACATACGTCATTATCC-2-2	-2.08485	3.045
ACATACGTCGTGGTCG-2-2	-0.150344	15.3664
ACATCAGCAAACGTGG-2-2	-0.953915	14.547
ACATCAGGTCCTCCAT-2-2	-1.43335	2.75402
ACATCAGGTGTCTGAT-2-2	-0.934586	15.1645
ACATCAGGTTTAAGCC-2-2	-1.18335	2.564
ACATCAGTCTGTGCAA-2-2	-0.0181974	14.8417
ACATCAGTCTTGCCGT-2-2	0.0204917	15.4807
ACATGGTCAAACGCGA-2-2	-1.97551	2.82562
ACATGGTCACGAAGCA-2-2	0.707037	-2.62163
ACATGGTCAGCAGTTT-2-2	-2.00512	4.51436
ACCAGTACACAAGACG-2-2	0.921903	15.7384
ACCAGTACATTGGTAC-2-2	0.876055	14.4803
ACCAGTAGTCCGAGTC-2-2	-1.6234	-3.64139
ACCAGTAGTGGTCTCG-2-2	-2.46999	4.96517
ACCAGTATCAGGATCT-2-2	1.69957	16.3268
ACCAGTATCATAAAGG-2-2	-1.46962	-2.91779
ACCCACTAGAAACCTA-2-2	1.16646	-4.06746
ACCCACTCAAGAGTCG-2-2	-0.508941	14.7301
ACCCACTCAGCTGTGC-2-2	-2.53545	16.1238
ACCCACTTCCTAGGGC-2-2	-1.25685	2.12211
ACCGTAAAGTACGCCC-2-2	-1.55159	-4.54255
ACCGTAAGTTCCTCCA-2-2	-1.21708	2.58037
ACCTTTAAGCTGAAAT-2-2	-1.40992	-4.36875
ACCTTTAAGTCCAGGA-2-2	0.755156	-4.64603
ACCTTTACAAACTGCT-2-2	13.0979	-3.15039
ACCTTTACATGCCTTC-2-2	-3.07643	5.77389
ACCTTTAGTCTCGTTC-2-2	-0.43708	14.4529
ACCTTTAGTGCAACGA-2-2	0.561269	-4.21006
ACCTTTATCTCAACTT-2-2	-1.54856	0.916774
ACCTTTATCTTGGGTA-2-2	-0.876484	-4.51089
ACGAGCCCATCGGGTC-2-2	-0.742127	-2.49436
ACGAGCCCATGGGACA-2-2	0.04811	14.3118
ACGAGCCGTAGTAGTA-2-2	-2.6915	4.1873
ACGAGCCGTTATCCGA-2-2	-1.67227	2.48357
ACGAGCCTCCATGAGT-2-2	-0.358226	15.6956
ACGAGGAAGACTCGGA-2-2	12.7139	-0.747691
ACGAGGAAGCTAGGCA-2-2	3.16339	13.1149
ACGAGGAAGCTGCCCA-2-2	1.42843	14.7944
ACGAGGAAGGACGAAA-2-2	-0.894585	14.4133
ACGAGGATCGTACGGC-2-2	0.860452	14.543
ACGATACCAATCCAAC-2-2	0.914831	14.5839
ACGATACGTAGGGTAC-2-2	-0.418627	14.2891
ACGATACTCCTAGAAC-2-2	-1.05373	-5.71591
ACGATGTAGAGCTTCT-2-2	-1.8208	4.56542
ACGATGTGTATAATGG-2-2	0.593992	-5.07969
ACGATGTGTGATAAAC-2-2	-1.62912	13.8101
ACGATGTTCCTAAGTG-2-2	-1.57899	15.8757
ACGATGTTCTTGTATC-2-2	12.0722	-3.6495
ACGCAGCCAGACGTAG-2-2	-0.339312	14.4433
ACGCAGCGTGTCGCTG-2-2	-1.28267	14.2642
ACGCAGCTCCCTGACT-2-2	-1.15451	14.1595
ACGCCAGAGAATCTCC-2-2	1.00083	-3.59817
ACGCCAGAGGACACCA-2-2	-0.929641	16.0866
ACGCCAGCAGACTCGC-2-2	-1.37062	-2.27898
ACGCCAGGTGCAACGA-2-2	-1.0363	2.69744
ACGCCAGGTTATGTGC-2-2	12.815	-2.64533
ACGCCAGTCATGTAGC-2-2	-0.118192	-3.79186
ACGCCGAAGTAGGCCA-2-2	-2.15755	4.90187
ACGCCGAAGTGAACGC-2-2	16.5369	-0.947654
ACGCCGAAGTGAATTG-2-2	-1.4509	-6.59468
ACGCCGACAACAACCT-2-2	-1.25073	1.97154
ACGCCGACACCCAGTG-2-2	-1.4564	0.888245
ACGCCGACAGCTCCGA-2-2	0.598727	13.6062
ACGCCGACAGTTCCCT-2-2	-0.774018	15.7892
ACGCCGAGTAGCTTGT-2-2	-0.477034	13.6489
ACGCCGATCGACGGAA-2-2	-2.5501	5.19001
ACGCCGATCTGTCTAT-2-2	0.389937	-4.76694
ACGGAGAAGGTCATCT-2-2	0.303757	14.9883
ACGGAGACACATGACT-2-2	-1.91723	3.22175
ACGGAGACACGTAAGG-2-2	-1.0328	-4.10234
ACGGAGACATGATCCA-2-2	-0.839417	-3.39758
ACGGAGAGTAGTGAAT-2-2	-0.374032	16.9289
ACGGAGAGTCGCGGTT-2-2	0.185568	14.5022
ACGGAGATCCACTCCA-2-2	-3.03201	5.2965
ACGGAGATCGTACCGG-2-2	-0.237287	14.9619
ACGGCCAAGACTACAA-2-2	11.8023	-3.2989
ACGGCCACAGTCGATT-2-2	13.9016	-1.40781
ACGGCCACATGGTTGT-2-2	0.083209	14.8175
ACGGCCATCAAGGCTT-2-2	0.318571	-4.7958
ACGGGCTCAAACCCAT-2-2	-0.787644	15.1596
ACGGGCTCATCGATTG-2-2	-1.81812	2.8373
ACGGGTCAGAGATGAG-2-2	10.6995	-1.50324
ACGGGTCCACGGTAAG-2-2	2.41938	13.5688
ACGGGTCGTATAATGG-2-2	-0.213405	14.8282
ACGGGTCGTGCGCTTG-2-2	0.447616	14.7475
ACGTCAAAGGGTATCG-2-2	1.1214	16.5668
ACGTCAAAGGTAGCCA-2-2	-1.28881	-1.95987
ACGTCAACAAGAAGAG-2-2	-1.11122	-4.35811
ACGTCAACATGTCCTC-2-2	2.1252	-2.83605
ACGTCAAGTCTCCACT-2-2	-3.05411	5.73343
ACGTCAATCACCGTAA-2-2	-0.136518	14.2375
ACGTCAATCATAACCG-2-2	1.18794	-5.36992
ACTATCTAGCACACAG-2-2	10.4471	-1.82247
ACTATCTAGGAGTAGA-2-2	-1.44317	2.84438
ACTATCTAGGTGTTAA-2-2	-1.33428	2.45364
ACTATCTCACGGTAAG-2-2	0.817491	-3.71587
ACTATCTTCGCCTGTT-2-2	-3.26545	5.89988
ACTATCTTCGGTCCGA-2-2	-1.46504	0.553159
ACTGAACTCAGAGCTT-2-2	0.362939	-5.80267
ACTGAACTCAGCAACT-2-2	-1.44844	0.822632
ACTGAACTCCCAGGTG-2-2	-2.27184	4.25375
ACTGAACTCTTGTACT-2-2	12.3011	-2.14723
ACTGAGTAGGGCTCTC-2-2	-0.780881	14.2612
ACTGAGTCAGACGCTC-2-2	-0.525716	16.2808
ACTGAGTCAGGAATGC-2-2	-3.28688	5.92846
ACTGAGTGTAATCACC-2-2	-0.78684	14.2538
ACTGAGTGTCCGACGT-2-2	-0.136672	-5.10214
ACTGAGTGTTGGACCC-2-2	-1.23441	2.49516
ACTGATGCAAGTCTAC-2-2	0.262993	14.5834
ACTGATGCACTCGACG-2-2	-1.45769	0.806663
ACTGATGGTACAGCAG-2-2	-1.20526	2.23643
ACTGATGGTCCCTTGT-2-2	0.618631	-3.6216
ACTGATGTCGGATGGA-2-2	1.2187	14.4343
ACTGATGTCGGGAGTA-2-2	13.0044	-2.74576
ACTGCTCAGAAGGCCT-2-2	-2.78565	5.71808
ACTGCTCAGCAATATG-2-2	-0.156364	-4.46494
ACTGCTCAGGTGCTTT-2-2	-0.295781	-3.23848
ACTGCTCCATGCCTTC-2-2	0.36749	15.8733
ACTGCTCGTAGTAGTA-2-2	1.01807	15.1024
ACTGCTCTCAACGCTA-2-2	-1.2303	-5.57185
ACTGCTCTCTGGCGTG-2-2	0.43106	14.9025
ACTGTCCAGATGGCGT-2-2	-1.49141	4.5493
ACTGTCCTCCACGAAT-2-2	3.68329	12.1905
ACTGTCCTCCTATGTT-2-2	-1.42988	4.10544
ACTTACTAGCCACCTG-2-2	-1.61668	0.44001
ACTTACTAGTGTTTGC-2-2	11.722	-2.42299
ACTTACTAGTTACGGG-2-2	-1.16434	14.5221
ACTTACTCAAGCTGTT-2-2	-0.233745	14.8033
ACTTACTGTAATAGCA-2-2	-1.17906	-4.86047
ACTTGTTAGTTGAGAT-2-2	-2.13641	3.03843
ACTTGTTAGTTGTAGA-2-2	11.0033	-2.81272
ACTTGTTCAGACAGGT-2-2	-0.100852	-4.39888
ACTTGTTCATAAAGGT-2-2	-2.44464	5.29467
ACTTGTTTCGCGTTTC-2-2	-3.70302	5.0558
ACTTTCAAGCTTTGGT-2-2	0.532711	14.6612
ACTTTCAAGGACTGGT-2-2	0.995339	-5.14695
ACTTTCAAGTACGACG-2-2	0.184843	14.1326
ACTTTCACATGCATGT-2-2	0.368933	-4.39368
AGAATAGAGAAGGTTT-2-2	5.28946	0.347008
AGAATAGCAGGCTGAA-2-2	-1.67098	-4.49824
AGAATAGGTTTAAGCC-2-2	0.538961	-4.52001
AGAATAGTCCAGGGCT-2-2	-0.801026	14.6803
AGAATAGTCCGAATGT-2-2	1.14652	14.5613
AGAATAGTCCGTACAA-2-2	13.6068	-1.04019
AGAATAGTCTGCTGCT-2-2	0.229908	-5.11144
AGAATAGTCTTAACCT-2-2	1.33457	14.8901
AGAATAGTCTTCGGTC-2-2	0.459305	15.8274
AGACGTTAGTAGCGGT-2-2	-3.11554	5.4001
AGACGTTGTACCGCTG-2-2	-0.423928	14.3116
AGACGTTGTTCCCTTG-2-2	0.955604	15.4602
AGACGTTTCAGAAATG-2-2	10.8979	-3.28715
AGACGTTTCGCCAAAT-2-2	0.236445	15.0358
AGAGCGACAAAGGTGC-2-2	1.24115	14.4939
AGAGCGAGTCACTGGC-2-2	-3.17691	5.87332
AGAGCGATCCGAGCCA-2-2	11.9549	-3.15016
AGAGCTTAGATCCGAG-2-2	-1.27324	2.25809
AGAGCTTAGATGCCTT-2-2	1.06698	-3.8958
AGAGCTTAGCGTCTAT-2-2	-1.47434	0.763221
AGAGCTTCAAGTAATG-2-2	0.500679	-3.88445
AGAGCTTCAATAGAGT-2-2	-1.99435	3.84883
AGAGCTTCAGACGCTC-2-2	-1.34084	-5.66193
AGAGCTTGTGCTGTAT-2-2	12.0042	-3.16657
AGAGCTTGTTATTCTC-2-2	-2.30768	3.22192
AGAGTGGAGAACTCGG-2-2	-2.87021	5.10049
AGAGTGGCACGGCCAT-2-2	-1.93278	15.2451
AGAGTGGGTAAGTGGC-2-2	-0.181145	15.0868
AGAGTGGGTACGCACC-2-2	-1.18	2.27984
AGAGTGGGTCCAGTGC-2-2	0.0229197	-4.09236
AGAGTGGGTGAAGGCT-2-2	11.7082	-1.30193
AGAGTGGTCTGTTTGT-2-2	-1.93401	-0.145913
AGATCTGAGAAGGTGA-2-2	2.94981	12.9627
AGATCTGAGGGTGTTG-2-2	-1.29606	-4.83042
AGATCTGTCAACGAAA-2-2	-1.25965	-4.23111
AGATCTGTCCAAACTG-2-2	-0.14229	14.1069
AGATCTGTCGCCTGTT-2-2	0.971503	14.3429
AGATTGCAGGGTGTGT-2-2	10.9999	-2.04679
AGATTGCGTCTTCTCG-2-2	-2.00793	4.279
AGATTGCGTGCTCTTC-2-2	1.2573	14.5584
AGCAGCCAGCACGCCT-2-2	0.261549	-4.53701
AGCAGCCAGTAATCCC-2-2	0.876318	-5.04523
AGCAGCCGTCGAGTTT-2-2	0.0204208	14.1684
AGCAGCCGTCTGATCA-2-2	11.5977	-1.97629
AGCAGCCTCGCGTTTC-2-2	-0.350151	3.22374
AGCATACTCTCCTATA-2-2	-2.69068	5.8349
AGCCTAAAGAGGTTGC-2-2	-0.719313	4.42521
AGCCTAAAGTACGCGA-2-2	-1.17844	15.267
AGCCTAACACTACAGT-2-2	-2.41778	5.87632
AGCCTAACAGTAACGG-2-2	0.58257	-5.61448
AGCCTAAGTAGTAGTA-2-2	-1.49701	0.80983
AGCCTAAGTGCGCTTG-2-2	0.53983	15.7356
AGCCTAATCCACTGGG-2-2	0.530927	14.035
AGCCTAATCCCTGACT-2-2	-1.65596	15.802
AGCGGTCAGATGTAAC-2-2	12.7569	-1.09612
AGCGGTCCATTGGTAC-2-2	-1.85969	3.00202
AGCGGTCGTCCATGAT-2-2	-1.11831	-5.69448
AGCGGTCGTTCCACTC-2-2	0.942371	14.7263
AGCGTATAGCGTAGTG-2-2	-1.24781	14.1834
AGCGTATAGGTCGGAT-2-2	-0.477195	-4.37788
AGCGTATCAGCTGCAC-2-2	-0.449046	-4.49957
AGCGTATCAGGTCCAC-2-2	3.16506	13.1248
AGCGTATGTAGGGACT-2-2	-1.35404	14.3214
AGCGTATGTGAGGGAG-2-2	-1.58163	13.978
AGCGTATTCACAAACC-2-2	-1.37518	2.61725
AGCGTCGCAGTTCCCT-2-2	1.1864	15.3067
AGCGTCGCATGCATGT-2-2	-0.339831	-6.22913
AGCGTCGGTACCGGCT-2-2	16.704	1.72105
AGCGTCGTCTGCGTAA-2-2	0.338784	-4.11255
AGCTCCTAGTGGGTTG-2-2	-1.47662	2.97419
AGCTCCTCAGCCAGAA-2-2	-1.45338	0.753829
AGCTCCTGTAGCTGCC-2-2	1.04992	15.6738
AGCTCCTGTATTCTCT-2-2	0.0528141	-4.24688
AGCTCCTGTGGTAACG-2-2	-1.55619	2.21898
AGCTCCTGTTATGTGC-2-2	-3.27569	5.82018
AGCTCCTTCCTGCTTG-2-2	-1.57536	14.3384
AGCTCCTTCGAACGGA-2-2	-1.47233	0.825504
AGCTCTCAGTACGCGA-2-2	-3.16662	5.80355
AGCTCTCGTAAATACG-2-2	10.8168	9.14233
AGCTCTCGTAGAGGAA-2-2	-1.17856	14.3196
AGCTCTCTCAGCAACT-2-2	-0.879739	-3.2986
AGCTTGAAGAGGGATA-2-2	-3.11344	4.14893
AGCTTGAAGTAGATGT-2-2	3.02606	12.5205
AGCTTGACACCACGTG-2-2	-0.941742	14.8497
AGCTTGACAGCCAATT-2-2	-3.12253	5.91479
AGCTTGACAGGAATGC-2-2	3.22936	13.1695
AGCTTGAGTTAGAACA-2-2	-1.56141	3.16177
AGGCCACAGATCTGAA-2-2	-1.11872	-4.64395
AGGCCACAGATGCGAC-2-2	-0.568375	-5.44174
AGGCCACCAGGCTCAC-2-2	-2.63852	6.02278
AGGCCACCAGTATCTG-2-2	-1.35633	2.76173
AGGCCACCATTGGGCC-2-2	-0.285126	14.5002
AGGCCACGTCCCGACA-2-2	0.393623	-4.72306
AGGCCACGTGAGGGAG-2-2	-3.00884	5.98856
AGGCCACGTTACCGAT-2-2	14.6686	1.13373
AGGCCACTCGCGGATC-2-2	-1.12242	14.9924
AGGCCACTCGGCGGTT-2-2	13.7598	-2.50216
AGGCCACTCTTCTGGC-2-2	1.45885	-4.19684
AGGCCGTAGAGACGAA-2-2	8.07534	3.65599
AGGCCGTAGTGCCATT-2-2	-1.34162	2.27701
AGGCCGTCAATCGGTT-2-2	1.2205	-3.70308
AGGCCGTCATGATCCA-2-2	-1.70945	0.32832
AGGCCGTTCCAGAGGA-2-2	-0.174275	15.98
AGGCCGTTCCTTGACC-2-2	-3.28097	5.97118
AGGGAGTAGAGTACAT-2-2	-0.999363	-5.23389
AGGGAGTAGGGTATCG-2-2	11.0795	-2.41064
AGGGAGTAGGTAGCTG-2-2	-0.707135	-5.55466
AGGGAGTTCGAGAACG-2-2	-1.36454	14.3398
AGGGATGAGAAAGTGG-2-2	-0.79714	-4.3905
AGGGATGCAAGGACTG-2-2	-1.34691	2.61465
AGGGATGGTACTTCTT-2-2	-2.58417	3.86193
AGGGATGGTCGGCTCA-2-2	-0.958593	15.4918
AGGGATGGTTCAACCA-2-2	-1.41125	-1.9619
AGGGATGGTTGACGTT-2-2	10.6141	-1.09467
AGGGATGTCCTGTACC-2-2	1.49098	-4.31057
AGGGTGAAGACAAGCC-2-2	1.24055	16.7755
AGGGTGAAGCTAACAA-2-2	10.6902	-1.98552
AGGGTGAAGGCGCTCT-2-2	0.226462	-5.26156
AGGGTGATCGTTTATC-2-2	0.336981	-3.84816
AGGTCATAGAGGGCTT-2-2	-3.08267	5.50115
AGGTCATTCGCATGGC-2-2	-1.3454	-4.25573
AGGTCCGAGAGCCCAA-2-2	-0.808473	14.59
AGGTCCGAGTAACCCT-2-2	-1.54987	-4.75582
AGGTCCGAGTTGTCGT-2-2	-0.912132	14.5551
AGGTCCGCAGTTCATG-2-2	-1.51357	-2.02859
AGGTCCGCATCATCCC-2-2	-1.30626	14.171
AGGTCCGGTTAGGGTG-2-2	-0.647898	-4.83481
AGGTCCGTCTGCGGCA-2-2	-0.108918	16.3495
AGTAGTCAGACAATAC-2-2	10.7784	-1.98405
AGTAGTCAGATGAGAG-2-2	0.747861	14.9935
AGTAGTCGTACCATCA-2-2	-0.138321	16.0301
AGTAGTCGTCAGAATA-2-2	0.113716	-2.13297
AGTAGTCGTCGGATCC-2-2	0.129245	16.7968
AGTAGTCGTTCCTCCA-2-2	0.758464	-5.1567
AGTCTTTAGCCATCGC-2-2	-1.92176	2.91026
AGTCTTTAGTAGCGGT-2-2	-1.22409	2.10594
AGTCTTTAGTATCTCG-2-2	-1.12471	14.4062
AGTCTTTCAAGGCTCC-2-2	-1.26076	-4.26622
AGTGAGGCAACTGGCC-2-2	-1.4771	2.20846
AGTGAGGCACCAGGCT-2-2	1.0252	14.3407
AGTGAGGCATATGCTG-2-2	-1.51023	14.1794
AGTGAGGGTTCCATGA-2-2	-1.3958	-5.27596
AGTGAGGTCATCACCC-2-2	13.8037	-1.13796
AGTGAGGTCTAAGCCA-2-2	-0.798768	14.6551
AGTGGGAAGCCACGCT-2-2	13.7204	-2.90256
AGTGGGAGTCGAACAG-2-2	-1.84468	3.22491
AGTGGGAGTTATGCGT-2-2	-1.1963	15.0435
AGTGGGATCATGCATG-2-2	-0.687156	-4.55091
AGTGTCAAGGATGGAA-2-2	13.4305	-1.42925
AGTGTCAAGTACGTTC-2-2	1.43535	16.5722
AGTGTCAGTGTAATGA-2-2	16.4373	-1.37644
AGTGTCATCCTTTCTC-2-2	0.0684887	-4.40341
AGTTGGTAGAGCCTAG-2-2	-1.23744	2.46031
AGTTGGTAGATGCCAG-2-2	12.435	-2.61702
AGTTGGTAGCTTCGCG-2-2	-1.42998	-4.40432
AGTTGGTTCTCAAACG-2-2	-0.373687	14.2771
ATAACGCCAGCCACCA-2-2	-0.321593	14.3528
ATAACGCGTGAAAGAG-2-2	1.35222	14.7714
ATAACGCGTGTGGCTC-2-2	-0.66783	14.9258
ATAACGCGTTACGACT-2-2	1.12643	-4.2426
ATAACGCTCATCACCC-2-2	-0.916438	14.1919
ATAACGCTCCCAAGAT-2-2	-1.50017	-2.00709
ATAACGCTCGTGGGAA-2-2	-2.56979	4.29365
ATAAGAGAGATGGCGT-2-2	8.63564	17.1531
ATAAGAGAGCTGCAAG-2-2	-1.17806	3.78709
ATAAGAGCAGAAGCAC-2-2	0.0583708	-4.79067
ATAAGAGGTTCCGGCA-2-2	-2.87354	5.29042
ATAAGAGTCGGCCGAT-2-2	-1.38124	2.21794
ATAAGAGTCGGCGGTT-2-2	-1.56845	14.5072
ATAAGAGTCTGCCCTA-2-2	1.4079	14.7945
ATAGACCCAAATACAG-2-2	10.1182	-2.12796
ATAGACCCAAGTTCTG-2-2	-1.46857	0.871387
ATAGACCCATTCCTCG-2-2	1.0868	16.0285
ATCACGAAGGCTAGAC-2-2	-1.99043	5.30543
ATCACGAAGGGCACTA-2-2	-1.64372	14.0492
ATCACGAAGTTGAGAT-2-2	-2.66676	4.58756
ATCACGACACGTCAGC-2-2	-1.40365	2.86967
ATCACGATCAATACCG-2-2	0.319656	-5.03773
ATCACGATCGAGGTAG-2-2	-0.629045	14.3894
ATCACGATCTAACCGA-2-2	0.0521871	14.0672
ATCATCTAGGCAGGTT-2-2	0.404312	-4.74956
ATCATCTCAATAGAGT-2-2	12.5499	-2.54726
ATCATCTCACCCAGTG-2-2	16.8723	1.67447
ATCATCTCATGCCCGA-2-2	0.652627	14.1655
ATCATCTCATTAGCCA-2-2	-1.34105	2.44936
ATCATCTGTGAAGGCT-2-2	13.6472	-0.883547
ATCATCTGTGTGACGA-2-2	5.58701	3.51037
ATCATCTGTTATCCGA-2-2	-0.863812	-3.08602
ATCATCTGTTCGGCAC-2-2	1.13341	14.7774
ATCATCTTCTAACTTC-2-2	1.2791	14.485
ATCATCTTCTTGAGAC-2-2	-4.94386	4.07447
ATCATGGAGAAACGAG-2-2	-0.638931	16.1871
ATCATGGAGATAGGAG-2-2	0.0941773	-5.32202
ATCATGGAGCGGATCA-2-2	1.14873	14.6024
ATCATGGAGGTCATCT-2-2	0.792502	-5.13388
ATCATGGCAGTCAGCC-2-2	-0.452243	14.4707
ATCATGGTCTAACCGA-2-2	3.16708	12.5757
ATCCACCAGAAACGAG-2-2	-4.49695	4.29108
ATCCACCCACGGTTTA-2-2	-2.52104	5.03267
ATCCACCCAGCCACCA-2-2	3.16532	12.4899
ATCCACCGTACCGCTG-2-2	0.627639	15.2889
ATCCACCGTATATCCG-2-2	0.23147	-4.87279
ATCCACCGTGAACCTT-2-2	-1.89616	2.63022
ATCCACCGTTCGCGAC-2-2	-1.3779	2.31238
ATCCACCGTTGGGACA-2-2	3.10202	13.0744
ATCCACCTCACGACTA-2-2	-0.596274	15.8394
ATCCACCTCCATTCTA-2-2	12.9965	-3.21853
ATCCACCTCTTCTGGC-2-2	0.707536	-2.44787
ATCCGAACACAAGACG-2-2	-1.02606	14.1375
ATCCGAACATAAGACA-2-2	13.2582	-2.42646
ATCCGAAGTACAGCAG-2-2	13.4077	-2.57252
ATCCGAAGTAGAGGAA-2-2	0.845841	14.1493
ATCCGAATCCTTTCGG-2-2	2.9751	12.7844
ATCGAGTAGATAGCAT-2-2	-2.23795	4.96216
ATCGAGTCAAACAACA-2-2	0.0771038	-2.08303
ATCGAGTCAAGGGTCA-2-2	-1.28881	2.41557
ATCGAGTCACACCGAC-2-2	3.29157	12.3748
ATCGAGTGTCTGATTG-2-2	0.625224	14.1984
ATCGAGTTCAACGAAA-2-2	-0.17645	14.9944
ATCTACTAGTAAGTAC-2-2	-0.253406	14.3827
ATCTACTTCTTTAGTC-2-2	-0.870668	14.3219
ATCTGCCAGAGCTTCT-2-2	-1.02384	14.1253
ATCTGCCAGATGGCGT-2-2	-1.20776	2.1967
ATCTGCCAGCTGAAAT-2-2	-1.53368	-4.44587
ATCTGCCGTCACTTCC-2-2	-1.16644	-4.66891
ATCTGCCGTCTTGATG-2-2	-1.35984	-2.11396
ATCTGCCTCGACCAGC-2-2	-1.35442	14.1831
ATGAGGGCAGTCAGAG-2-2	-3.10404	5.12186
ATGAGGGGTGACAAAT-2-2	-2.66602	4.76804
ATGAGGGGTGGTCCGT-2-2	0.153866	-4.49455
ATGAGGGGTTATGTGC-2-2	-0.0107954	14.5882
ATGAGGGTCAGCTCTC-2-2	0.244336	14.4355
ATGAGGGTCTAGAGTC-2-2	-0.148352	-3.61175
ATGCGATAGAGGTTGC-2-2	0.600499	14.334
ATGCGATCACGTCTCT-2-2	-1.03428	14.9931
ATGCGATGTGTAATGA-2-2	-2.81922	4.74762
ATGCGATTCCCTCAGT-2-2	-0.586146	14.2429
ATGGGAGAGAAAGTGG-2-2	-1.88564	0.365704
ATGGGAGAGGCTAGCA-2-2	-0.454861	14.7274
ATGGGAGGTCCAGTAT-2-2	0.975445	15.3154
ATGGGAGGTTCCACGG-2-2	0.223068	14.295
ATGGGAGTCCTAGAAC-2-2	-1.49875	2.37149
ATGGGAGTCTCTGCTG-2-2	-0.368131	14.4886
ATGTGTGAGCAGATCG-2-2	8.21421	6.59855
ATGTGTGCAATAAGCA-2-2	-0.983777	14.3736
ATGTGTGTCACCAGGC-2-2	-4.06028	4.45677
ATTACTCAGGACATTA-2-2	0.317445	14.6256
ATTACTCCAAGGACTG-2-2	5.2083	0.152375
ATTACTCCAGATGGGT-2-2	-0.893476	-4.34169
ATTACTCCAGCATGAG-2-2	-2.79694	5.34382
ATTACTCTCTATCCCG-2-2	0.654603	-3.28099
ATTACTCTCTTGCCGT-2-2	-3.30496	5.31869
ATTATCCAGAGCAATT-2-2	0.830449	14.6805
ATTATCCAGTATGACA-2-2	-2.5995	3.74265
ATTATCCGTACTTCTT-2-2	0.593967	14.0934
ATTATCCGTTAAGTAG-2-2	-1.32415	-4.93319
ATTATCCGTTGTACAC-2-2	-1.4276	-1.96305
ATTATCCTCTGGAGCC-2-2	0.429905	15.1519
ATTCTACAGAAGGACA-2-2	0.75888	14.0595
ATTCTACAGCGCCTTG-2-2	3.24567	12.4086
ATTCTACCACCGAAAG-2-2	-1.61439	3.23228
ATTCTACCATCTGGTA-2-2	11.7817	-2.08044
ATTCTACGTGTATGGG-2-2	-0.564545	14.4509
ATTCTACGTGTTCTTT-2-2	0.771003	-5.31858
ATTCTACTCAGCCTAA-2-2	-1.39555	-2.00535
ATTCTACTCTACGAGT-2-2	-0.855652	-4.7618
ATTGGACAGGGCTTGA-2-2	11.8363	1.25963
ATTGGACCAAGCTGGA-2-2	0.0278243	-5.28832
ATTGGTGAGCTGTTCA-2-2	-0.0540734	-4.92345
ATTGGTGAGGCCCTCA-2-2	3.49977	12.6785
ATTGGTGAGTGGGTTG-2-2	14.6795	-1.66634
ATTGGTGCACTTAAGC-2-2	-2.88084	5.28763
ATTTCTGAGTGGGCTA-2-2	-0.59159	14.3625
ATTTCTGTCAACACGT-2-2	0.419754	-5.0306
CAACCAACATGGTCTA-2-2	-2.89785	3.89148
CAACCAATCATAAAGG-2-2	-1.66744	3.97433
CAACCTCAGAAACCGC-2-2	-0.700594	-4.57726
CAACCTCAGAGCTGGT-2-2	-1.53683	0.452138
CAACCTCAGAGTACAT-2-2	-1.75682	2.55054
CAACCTCAGCTGCAAG-2-2	-1.31682	14.3094
CAACCTCCAGTAGAGC-2-2	-1.21037	14.5503
CAACCTCGTACGAAAT-2-2	15.631	-1.51918
CAACTAGAGTGTCCCG-2-2	-1.71466	14.2758
CAACTAGGTATCAGTC-2-2	-1.03252	16.2642
CAACTAGGTCAGATAA-2-2	-1.65082	4.41002
CAACTAGGTTAGTGGG-2-2	-1.01681	-3.7398
CAACTAGTCCCTTGTG-2-2	-2.89329	3.36176
CAACTAGTCGTTTGCC-2-2	-1.00545	14.1855
CAAGAAAAGCGATCCC-2-2	-0.753655	14.1933
CAAGAAACACGAAATA-2-2	0.651226	14.217
CAAGAAACAGTGGGAT-2-2	2.08611	13.0588
CAAGAAAGTATGAATG-2-2	-0.546499	14.6403
CAAGAAATCACCCTCA-2-2	1.37898	16.7291
CAAGATCCACTCAGGC-2-2	-1.47073	-2.1287
CAAGATCCAGACGCCT-2-2	-1.38988	15.3518
CAAGATCCAGCTATTG-2-2	0.718074	14.1941
CAAGATCCAGCTGGCT-2-2	-3.23051	15.3732
CAAGATCCATTCTTAC-2-2	-0.618752	14.7938
CAAGATCGTCCGTGAC-2-2	1.23272	15.8992
CAAGATCGTGTGAATA-2-2	-2.41202	4.68549
CAAGGCCAGCTAAACA-2-2	-1.69301	-4.21299
CAAGGCCCAACTTGAC-2-2	1.72032	12.96
CAAGGCCGTGCACCAC-2-2	-0.499506	15.2884
CAAGGCCTCACCCTCA-2-2	13.9603	-0.596716
CAAGGCCTCACGATGT-2-2	-1.24038	2.2557
CAAGGCCTCCCACTTG-2-2	-1.41714	-4.59502
CAAGGCCTCGAATGCT-2-2	14.2963	0.0906758
CAAGGCCTCGAATGGG-2-2	-1.33902	-5.01651
CAAGGCCTCGCCTGAG-2-2	0.0452237	-4.12896
CAAGTTGAGACGCTTT-2-2	-2.94421	5.89937
CAAGTTGGTCCTGCTT-2-2	-1.35882	-4.24956
CACAAACAGGATGGAA-2-2	-4.90239	4.09521
CACAAACCAAGGACAC-2-2	-1.69163	-4.56766
CACAAACCACAGAGGT-2-2	-1.46857	2.57419
CACAAACCACAGCGTC-2-2	12.3001	-0.746417
CACAAACCAGCTCGAC-2-2	11.7637	1.93309
CACAAACCATAAGACA-2-2	2.3414	15.865
CACAAACCATCCGGGT-2-2	-0.199636	14.4432
CACAAACGTAGGAGTC-2-2	-2.68491	4.61583
CACAAACGTCTGCAAT-2-2	0.181229	14.3359
CACAAACTCATGCAAC-2-2	-0.705781	-5.62682
CACAAACTCGTCCGTT-2-2	-0.677001	15.6014
CACAAACTCTTGACGA-2-2	10.576	-1.68006
CACACAACAACAACCT-2-2	-1.15873	2.48388
CACACAACAGTCTTCC-2-2	-1.07397	14.9256
CACACAAGTCGCGGTT-2-2	1.26156	16.8001
CACACAAGTGAGTATA-2-2	0.500983	16.6625
CACACAAGTGCAGTAG-2-2	1.08136	15.6956
CACACAATCACCAGGC-2-2	0.733328	16.2301
CACACAATCAGCACAT-2-2	1.20052	14.5607
CACACAATCGGCATCG-2-2	-0.313025	-5.73911
CACACCTAGACTCGGA-2-2	11.0501	-2.16005
CACACCTAGACTGTAA-2-2	-1.6699	3.41325
CACACCTAGATCGATA-2-2	0.199781	-4.55705
CACACCTAGGGTATCG-2-2	-0.704996	15.6465
CACACCTAGGGTTTCT-2-2	-1.28138	16.7144
CACACCTCATACGCTA-2-2	-0.491131	14.0131
CACACCTGTACTTCTT-2-2	0.936518	14.4108
CACACCTGTCGGCTCA-2-2	0.417685	-5.19227
CACACCTTCAATACCG-2-2	-1.95826	3.26549
CACACCTTCGAGCCCA-2-2	-1.26662	-1.90533
CACACTCAGACCTTTG-2-2	-1.51025	0.878911
CACACTCAGCCGCCTA-2-2	16.8822	1.69695
CACACTCAGGCGACAT-2-2	-1.01256	14.2099
CACACTCCAAGCCATT-2-2	1.07808	15.3772
CACACTCCAGCTTCGG-2-2	-1.08541	3.27666
CACACTCCAGGGTATG-2-2	-3.15544	5.8553
CACACTCCATTACCTT-2-2	-0.407128	2.93481
CACACTCGTCCATGAT-2-2	-0.946677	14.2495
CACACTCTCAGATAAG-2-2	-1.53797	0.775698
CACAGGCAGGTGATTA-2-2	-1.45668	0.868716
CACAGGCCAATGTAAG-2-2	0.699264	-5.22552
CACAGGCCACAGTCGC-2-2	3.12628	12.7835
CACAGGCCAGTATGCT-2-2	-0.65792	15.0212
CACAGGCGTAAACACA-2-2	-1.01849	15.3801
CACAGGCTCTCTGCTG-2-2	-0.787113	14.3897
CACAGTAAGCGTTCCG-2-2	0.711646	14.108
CACAGTAAGTGTACGG-2-2	-2.43693	5.76989
CACAGTACACATCCAA-2-2	0.743089	-3.68114
CACAGTAGTGTTAAGA-2-2	0.594465	-3.55094
CACAGTATCCAATGGT-2-2	10.6551	-2.51624
CACAGTATCCGCATCT-2-2	11.2257	-3.42908
CACAGTATCTATGTGG-2-2	0.314767	17.3273
CACATAGCAGCATGAG-2-2	11.1623	-1.81448
CACATAGGTATGGTTC-2-2	-1.32395	4.05403
CACATAGGTCCGAACC-2-2	-0.33227	-5.03761
CACATAGTCTGCGACG-2-2	0.447005	-5.50329
CACATTTAGAATTCCC-2-2	-0.600073	16.0384
CACATTTAGTGTTAGA-2-2	10.9984	1.82662
CACATTTCAGGCAGTA-2-2	-1.64998	4.4204
CACATTTCAGGGTTAG-2-2	-2.51256	5.4427
CACATTTGTGTCAATC-2-2	1.45516	16.0007
CACATTTGTTACCAGT-2-2	-1.05809	-5.85293
CACATTTTCCAATGGT-2-2	-1.16253	15.7663
CACATTTTCCAGTATG-2-2	1.22842	14.7935
CACATTTTCGAGAGCA-2-2	-0.984378	-4.67311
CACCACTAGATGCGAC-2-2	0.664539	-5.99708
CACCACTGTTACGACT-2-2	-1.86871	3.6812
CACCACTGTTCTCATT-2-2	-1.51213	3.38633
CACCACTTCGTTACGA-2-2	-1.23284	-4.51533
CACCACTTCTGCTGTC-2-2	-2.60081	4.02505
CACCACTTCTGGTGTA-2-2	-2.19237	4.11962
CACCAGGAGAGTAAGG-2-2	11.0133	-2.06876
CACCAGGAGTTAGGTA-2-2	-1.30272	2.3464
CACCAGGGTAGCTAAA-2-2	0.95472	-3.69393
CACCTTGCAAACAACA-2-2	0.439164	14.4868
CACCTTGCACCGATAT-2-2	0.195411	-4.84476
CACCTTGCAGCGAACA-2-2	-1.4183	14.5278
CACCTTGCATCGGGTC-2-2	-1.23887	2.16563
CACCTTGCATTAGCCA-2-2	-1.00503	14.1204
CACCTTGGTATAGGGC-2-2	-1.07022	14.5566
CACCTTGGTCTTCAAG-2-2	-1.55735	14.2131
CACTCCAAGACCTTTG-2-2	-1.46761	0.805886
CACTCCACATCTGGTA-2-2	-0.482239	-3.89179
CACTCCATCCCATTAT-2-2	0.112456	14.7946
CACTCCATCCGCAGTG-2-2	0.040671	-4.9715
CACTCCATCGCCAGCA-2-2	-2.25647	3.42135
CACTCCATCTGTCAAG-2-2	0.850028	14.9383
CAGAATCAGTCGAGTG-2-2	0.188335	-5.09497
CAGAATCCATCGGAAG-2-2	13.7065	-0.930127
CAGAATCGTACCCAAT-2-2	-1.07747	14.8778
CAGAATCTCCCTAATT-2-2	-1.79766	-4.40633
CAGAATCTCGCATGGC-2-2	-1.55849	0.960315
CAGAATCTCGTTGACA-2-2	-1.1281	-3.81436
CAGAGAGGTAAATGTG-2-2	-1.37743	2.53124
CAGAGAGGTAGGACAC-2-2	-0.735015	15.2547
CAGAGAGGTCAAAGAT-2-2	14.4668	0.944705
CAGAGAGGTCAGATAA-2-2	-1.48603	3.12183
CAGAGAGGTGATGTCT-2-2	1.49228	15.0407
CAGAGAGTCGGCGGTT-2-2	0.330839	13.9149
CAGATCAAGAGTACAT-2-2	0.117494	14.2846
CAGATCAAGCTGAAAT-2-2	3.14468	12.3338
CAGATCACATGAAGTA-2-2	12.1044	-1.91611
CAGCAGCAGAAACGCC-2-2	0.654316	14.84
CAGCAGCAGATGGGTC-2-2	0.355346	16.2798
CAGCAGCAGCGCTTAT-2-2	-0.157289	-4.17503
CAGCAGCCACAGGAGT-2-2	0.493171	-4.24522
CAGCAGCCAGATGAGC-2-2	-4.74375	4.12078
CAGCAGCCAGCTTCGG-2-2	-0.162674	-4.36434
CAGCAGCCATGGTCAT-2-2	-1.45454	17.1134
CAGCAGCGTACAAGTA-2-2	0.188299	14.9702
CAGCAGCGTACCTACA-2-2	-1.19737	14.177
CAGCAGCTCAGTGCAT-2-2	13.4785	-2.01567
CAGCATAGTTAGTGGG-2-2	-0.920077	-4.03327
CAGCATATCATACGGT-2-2	-1.56437	0.166288
CAGCCGAAGATGCGAC-2-2	0.395662	15.6038
CAGCCGAAGCGAAGGG-2-2	-1.57859	-4.91308
CAGCCGAAGCGTGAAC-2-2	-1.49837	2.31722
CAGCCGAAGTGAACGC-2-2	0.0600071	-4.42129
CAGCCGAAGTGCCAGA-2-2	0.918726	15.8837
CAGCCGACAACACCCG-2-2	12.4243	-2.93608
CAGCCGACACAGGTTT-2-2	-0.172939	14.2158
CAGCCGACAGTGACAG-2-2	1.21508	14.8549
CAGCCGACATGCATGT-2-2	0.130802	-4.41477
CAGCCGATCCGTTGTC-2-2	-0.99798	16.8021
CAGCCGATCTTGACGA-2-2	-1.34328	14.9345
CAGCGACAGCGGATCA-2-2	-1.06614	-4.81839
CAGCGACCATACCATG-2-2	-1.40709	2.63123
CAGCGACTCTTACCGC-2-2	-1.57037	14.0829
CAGCTAACAAATCCGT-2-2	1.49338	-4.43521
CAGCTAACACGGACAA-2-2	0.427036	-3.52504
CAGCTAACATGACGGA-2-2	14.6629	-1.57465
CAGCTGGCACACGCTG-2-2	1.1684	14.5018
CAGCTGGCAGGATTGG-2-2	-0.323005	14.4878
CAGCTGGGTAGAGGAA-2-2	1.11387	14.4175
CAGCTGGGTTCAGGCC-2-2	-0.0162161	-4.80491
CAGCTGGGTTGTTTGG-2-2	-2.43009	5.3483
CAGCTGGGTTTGTTTC-2-2	0.143706	15.9427
CAGCTGGTCCATGCTC-2-2	1.06321	14.6002
CAGGTGCCAGTCAGAG-2-2	0.240758	-4.71399
CAGGTGCCATGAACCT-2-2	12.0533	-1.47276
CAGGTGCGTCGCCATG-2-2	-2.26462	3.76363
CAGGTGCGTTTGGGCC-2-2	-0.487753	-5.02153
CAGGTGCTCTATGTGG-2-2	-2.41196	3.29336
CAGTAACAGACGCACA-2-2	10.6808	-2.63718
CAGTAACAGAGTGACC-2-2	-1.48038	0.703058
CAGTAACGTGCAACGA-2-2	0.565071	14.7156
CAGTCCTAGAGTTGGC-2-2	-2.9064	5.1836
CAGTCCTAGCGTAATA-2-2	-3.23609	5.82084
CAGTCCTAGTTAAGTG-2-2	-1.55768	0.767393
CAGTCCTGTCTGGTCG-2-2	-1.01099	3.95431
CAGTCCTGTTCCACTC-2-2	1.13157	14.6717
CAGTCCTTCTTCAACT-2-2	-0.815404	-5.10029
CATATGGAGACGCACA-2-2	-0.759575	16.0361
CATATGGCACAGACTT-2-2	-2.41181	4.6461
CATATGGCATCTATGG-2-2	0.968701	12.8516
CATATGGGTCTCACCT-2-2	-1.43102	-3.9021
CATATGGGTTCCGGCA-2-2	13.3901	-2.29452
CATATTCAGGAGTACC-2-2	-0.805702	-3.95395
CATATTCAGGCATTGG-2-2	-1.33917	-2.61699
CATATTCCACTCTGTC-2-2	1.20437	-3.96782
CATATTCCAGCTCCGA-2-2	0.0534442	14.6811
CATATTCGTGTTCTTT-2-2	-0.689979	-4.79767
CATATTCTCCTTTCGG-2-2	0.18601	-3.40053
CATCAAGCAAAGCAAT-2-2	-1.41149	-4.91664
CATCAAGCACGTAAGG-2-2	-1.6758	-4.3958
CATCAAGTCGGCTACG-2-2	-0.378474	14.3633
CATCAAGTCTGCGACG-2-2	-2.42028	5.85991
CATCAGACATCCGTGG-2-2	0.119267	14.0643
CATCAGACATCTATGG-2-2	-0.574149	14.5486
CATCAGAGTATATCCG-2-2	-2.81748	4.75015
CATCAGAGTCGGATCC-2-2	2.7833	15.0773
CATCAGAGTTAAGGGC-2-2	-0.315635	14.2881
CATCCACAGAAGATTC-2-2	0.532883	-2.07662
CATCCACAGGAATCGC-2-2	11.6014	-0.702801
CATCCACAGGCTCATT-2-2	-2.3204	5.9031
CATCCACGTCAAACTC-2-2	13.8805	-2.00682
CATCCACGTTCAGTAC-2-2	-0.00425836	-3.75811
CATCCACTCCACTGGG-2-2	-0.400181	-5.69713
CATCCACTCCTTGCCA-2-2	-1.54571	1.55422
CATCGAAAGCTGTTCA-2-2	3.15264	12.9141
CATCGAAAGGACTGGT-2-2	0.192015	-4.38278
CATCGAACACCAGGCT-2-2	-1.29097	-4.32459
CATCGAATCAGCACAT-2-2	0.273415	15.0232
CATCGAATCATTATCC-2-2	-1.47241	15.8246
CATCGGGAGAGACTTA-2-2	1.11758	14.1375
CATCGGGAGCTAGTTC-2-2	0.743813	-4.11687
CATCGGGAGGCCCTTG-2-2	-0.0667085	14.3677
CATCGGGAGTACGATA-2-2	1.10728	15.4383
CATCGGGGTTCGCTAA-2-2	0.593539	14.7317
CATCGGGTCCGCATCT-2-2	0.679775	-4.03543
CATCGGGTCCGTTGTC-2-2	-0.637314	16.4681
CATCGGGTCTGGTTCC-2-2	1.09268	15.5952
CATGACAAGGCATGGT-2-2	11.4577	7.95309
CATGACAAGTAGGTGC-2-2	-0.754243	14.3227
CATGACACAAGCCCAC-2-2	10.6281	-2.84238
CATGACAGTATGAAAC-2-2	0.594061	15.4195
CATGACATCTTGTATC-2-2	-1.14143	-4.39774
CATGCCTAGTACCGGA-2-2	0.356436	-2.06221
CATGCCTAGTGAAGTT-2-2	-1.82753	2.90834
CATGCCTCATAGACTC-2-2	-3.23898	5.68159
CATGCCTCATGCATGT-2-2	-2.17824	15.7994
CATGCCTCATTGAGCT-2-2	-0.813861	-3.33723
[truncated: 112,813 more rows]
