# Supplementary material for: Construction of EMT related prognostic signature for kidney renal clear cell carcinoma, through integrating bulk and single-cell gene expression profiles
Source: Front Pharmacol. 2023 Nov 15;14:1302142. doi: 10.3389/fphar.2023.1302142 (PMC10684753; doi:10.3389/fphar.2023.1302142)
Supplement: Supplementary file 9 [file Table15.xlsx]

## Sheet: normal_cellchat_Communication
Table S15-Normal cellchat communication
source	target	ligand	receptor	prob	pval	interaction_name	interaction_name_2	pathway_name	annotation	evidence
Epithelial_cells	Endothial_cells	GDF15	TGFBR2	0.0153133	0	GDF15_TGFBR2	GDF15 - TGFBR2	GDF	Secreted Signaling	KEGG: hsa04350
collecitng_ductal	Endothial_cells	GDF15	TGFBR2	0.0192867	0	GDF15_TGFBR2	GDF15 - TGFBR2	GDF	Secreted Signaling	KEGG: hsa04350
collecitng_ductal	Endothial_cells	FGF9	FGFR1	0.00202946	0	FGF9_FGFR1	FGF9 - FGFR1	FGF	Secreted Signaling	PMC: 4393358
Endothial_cells	Pericyte	PDGFB	PDGFRB	0.00168645	0	PDGFB_PDGFRB	PDGFB - PDGFRB	PDGF	Secreted Signaling	PMID: 15207812
Endothial_cells	Pericyte	PDGFD	PDGFRB	0.00505632	0	PDGFD_PDGFRB	PDGFD - PDGFRB	PDGF	Secreted Signaling	PMID: 15207812
Macrophage	Endothial_cells	VEGFA	FLT1	0.0159795	0	VEGFA_VEGFR1	VEGFA - VEGFR1	VEGF	Secreted Signaling	KEGG: hsa04370; PMID: 16633338
Epithelial_cells	Endothial_cells	VEGFA	FLT1	0.0174884	0	VEGFA_VEGFR1	VEGFA - VEGFR1	VEGF	Secreted Signaling	KEGG: hsa04370; PMID: 16633338
Mast_cells	Endothial_cells	VEGFA	FLT1	0.0213104	0	VEGFA_VEGFR1	VEGFA - VEGFR1	VEGF	Secreted Signaling	KEGG: hsa04370; PMID: 16633338
Macrophage	Endothial_cells	VEGFA	KDR	0.00491091	0	VEGFA_VEGFR2	VEGFA - VEGFR2	VEGF	Secreted Signaling	KEGG: hsa04370; PMID: 16633338
Epithelial_cells	Endothial_cells	VEGFA	KDR	0.00538034	0	VEGFA_VEGFR2	VEGFA - VEGFR2	VEGF	Secreted Signaling	KEGG: hsa04370; PMID: 16633338
Mast_cells	Endothial_cells	VEGFA	KDR	0.00657391	0	VEGFA_VEGFR2	VEGFA - VEGFR2	VEGF	Secreted Signaling	KEGG: hsa04370; PMID: 16633338
Pericyte	Endothial_cells	PGF	FLT1	0.076404	0	PGF_VEGFR1	PGF - VEGFR1	VEGF	Secreted Signaling	KEGG: hsa04370; PMID: 16633338
Macrophage	Endothial_cells	VEGFA	FLT1_KDR	0.00926937	0	VEGFA_VEGFR1R2	VEGFA - VEGFR1R2	VEGF	Secreted Signaling	PMID: 16633338
Epithelial_cells	Endothial_cells	VEGFA	FLT1_KDR	0.0101512	0	VEGFA_VEGFR1R2	VEGFA - VEGFR1R2	VEGF	Secreted Signaling	PMID: 16633338
Mast_cells	Endothial_cells	VEGFA	FLT1_KDR	0.0123899	0	VEGFA_VEGFR1R2	VEGFA - VEGFR1R2	VEGF	Secreted Signaling	PMID: 16633338
T_cells	T_cells	MIF	CD74_CXCR4	0.0931227	0	MIF_CD74_CXCR4	MIF - (CD74+CXCR4)	MIF	Secreted Signaling	PMID: 29637711; PMID: 24760155
Proximal_tubnlar_cells	T_cells	MIF	CD74_CXCR4	0.20113	0	MIF_CD74_CXCR4	MIF - (CD74+CXCR4)	MIF	Secreted Signaling	PMID: 29637711; PMID: 24760155
Pericyte	T_cells	MIF	CD74_CXCR4	0.081926	0	MIF_CD74_CXCR4	MIF - (CD74+CXCR4)	MIF	Secreted Signaling	PMID: 29637711; PMID: 24760155
NK	T_cells	MIF	CD74_CXCR4	0.0911069	0	MIF_CD74_CXCR4	MIF - (CD74+CXCR4)	MIF	Secreted Signaling	PMID: 29637711; PMID: 24760155
Epithelial_cells	T_cells	MIF	CD74_CXCR4	0.168542	0	MIF_CD74_CXCR4	MIF - (CD74+CXCR4)	MIF	Secreted Signaling	PMID: 29637711; PMID: 24760155
Dendritic_cells	T_cells	MIF	CD74_CXCR4	0.082773	0	MIF_CD74_CXCR4	MIF - (CD74+CXCR4)	MIF	Secreted Signaling	PMID: 29637711; PMID: 24760155
collecitng_ductal	T_cells	MIF	CD74_CXCR4	0.199665	0	MIF_CD74_CXCR4	MIF - (CD74+CXCR4)	MIF	Secreted Signaling	PMID: 29637711; PMID: 24760155
T_cells	Macrophage	MIF	CD74_CXCR4	0.148652	0	MIF_CD74_CXCR4	MIF - (CD74+CXCR4)	MIF	Secreted Signaling	PMID: 29637711; PMID: 24760155
Proximal_tubnlar_cells	Macrophage	MIF	CD74_CXCR4	0.299774	0	MIF_CD74_CXCR4	MIF - (CD74+CXCR4)	MIF	Secreted Signaling	PMID: 29637711; PMID: 24760155
Endothial_cells	Macrophage	MIF	CD74_CXCR4	0.11141	0	MIF_CD74_CXCR4	MIF - (CD74+CXCR4)	MIF	Secreted Signaling	PMID: 29637711; PMID: 24760155
Macrophage	Macrophage	MIF	CD74_CXCR4	0.0962637	0	MIF_CD74_CXCR4	MIF - (CD74+CXCR4)	MIF	Secreted Signaling	PMID: 29637711; PMID: 24760155
Pericyte	Macrophage	MIF	CD74_CXCR4	0.131749	0	MIF_CD74_CXCR4	MIF - (CD74+CXCR4)	MIF	Secreted Signaling	PMID: 29637711; PMID: 24760155
Monocyte	Macrophage	MIF	CD74_CXCR4	0.121173	0	MIF_CD74_CXCR4	MIF - (CD74+CXCR4)	MIF	Secreted Signaling	PMID: 29637711; PMID: 24760155
NK	Macrophage	MIF	CD74_CXCR4	0.145627	0	MIF_CD74_CXCR4	MIF - (CD74+CXCR4)	MIF	Secreted Signaling	PMID: 29637711; PMID: 24760155
Epithelial_cells	Macrophage	MIF	CD74_CXCR4	0.256332	0	MIF_CD74_CXCR4	MIF - (CD74+CXCR4)	MIF	Secreted Signaling	PMID: 29637711; PMID: 24760155
Dendritic_cells	Macrophage	MIF	CD74_CXCR4	0.133036	0	MIF_CD74_CXCR4	MIF - (CD74+CXCR4)	MIF	Secreted Signaling	PMID: 29637711; PMID: 24760155
collecitng_ductal	Macrophage	MIF	CD74_CXCR4	0.297859	0	MIF_CD74_CXCR4	MIF - (CD74+CXCR4)	MIF	Secreted Signaling	PMID: 29637711; PMID: 24760155
Mast_cells	Macrophage	MIF	CD74_CXCR4	0.122123	0	MIF_CD74_CXCR4	MIF - (CD74+CXCR4)	MIF	Secreted Signaling	PMID: 29637711; PMID: 24760155
T_cells	Monocyte	MIF	CD74_CXCR4	0.116769	0	MIF_CD74_CXCR4	MIF - (CD74+CXCR4)	MIF	Secreted Signaling	PMID: 29637711; PMID: 24760155
Proximal_tubnlar_cells	Monocyte	MIF	CD74_CXCR4	0.244798	0	MIF_CD74_CXCR4	MIF - (CD74+CXCR4)	MIF	Secreted Signaling	PMID: 29637711; PMID: 24760155
Endothial_cells	Monocyte	MIF	CD74_CXCR4	0.0867008	0	MIF_CD74_CXCR4	MIF - (CD74+CXCR4)	MIF	Secreted Signaling	PMID: 29637711; PMID: 24760155
Pericyte	Monocyte	MIF	CD74_CXCR4	0.103052	0	MIF_CD74_CXCR4	MIF - (CD74+CXCR4)	MIF	Secreted Signaling	PMID: 29637711; PMID: 24760155
Monocyte	Monocyte	MIF	CD74_CXCR4	0.0945295	0	MIF_CD74_CXCR4	MIF - (CD74+CXCR4)	MIF	Secreted Signaling	PMID: 29637711; PMID: 24760155
NK	Monocyte	MIF	CD74_CXCR4	0.114306	0	MIF_CD74_CXCR4	MIF - (CD74+CXCR4)	MIF	Secreted Signaling	PMID: 29637711; PMID: 24760155
Epithelial_cells	Monocyte	MIF	CD74_CXCR4	0.206968	0	MIF_CD74_CXCR4	MIF - (CD74+CXCR4)	MIF	Secreted Signaling	PMID: 29637711; PMID: 24760155
Dendritic_cells	Monocyte	MIF	CD74_CXCR4	0.104093	0	MIF_CD74_CXCR4	MIF - (CD74+CXCR4)	MIF	Secreted Signaling	PMID: 29637711; PMID: 24760155
collecitng_ductal	Monocyte	MIF	CD74_CXCR4	0.243112	0	MIF_CD74_CXCR4	MIF - (CD74+CXCR4)	MIF	Secreted Signaling	PMID: 29637711; PMID: 24760155
Mast_cells	Monocyte	MIF	CD74_CXCR4	0.0952929	0	MIF_CD74_CXCR4	MIF - (CD74+CXCR4)	MIF	Secreted Signaling	PMID: 29637711; PMID: 24760155
Proximal_tubnlar_cells	NK	MIF	CD74_CXCR4	0.119531	0	MIF_CD74_CXCR4	MIF - (CD74+CXCR4)	MIF	Secreted Signaling	PMID: 29637711; PMID: 24760155
Epithelial_cells	NK	MIF	CD74_CXCR4	0.0985331	0	MIF_CD74_CXCR4	MIF - (CD74+CXCR4)	MIF	Secreted Signaling	PMID: 29637711; PMID: 24760155
collecitng_ductal	NK	MIF	CD74_CXCR4	0.118572	0	MIF_CD74_CXCR4	MIF - (CD74+CXCR4)	MIF	Secreted Signaling	PMID: 29637711; PMID: 24760155
T_cells	Dendritic_cells	MIF	CD74_CXCR4	0.154734	0	MIF_CD74_CXCR4	MIF - (CD74+CXCR4)	MIF	Secreted Signaling	PMID: 29637711; PMID: 24760155
Proximal_tubnlar_cells	Dendritic_cells	MIF	CD74_CXCR4	0.309789	0	MIF_CD74_CXCR4	MIF - (CD74+CXCR4)	MIF	Secreted Signaling	PMID: 29637711; PMID: 24760155
Endothial_cells	Dendritic_cells	MIF	CD74_CXCR4	0.116176	0	MIF_CD74_CXCR4	MIF - (CD74+CXCR4)	MIF	Secreted Signaling	PMID: 29637711; PMID: 24760155
Macrophage	Dendritic_cells	MIF	CD74_CXCR4	0.100455	0	MIF_CD74_CXCR4	MIF - (CD74+CXCR4)	MIF	Secreted Signaling	PMID: 29637711; PMID: 24760155
Pericyte	Dendritic_cells	MIF	CD74_CXCR4	0.13725	0	MIF_CD74_CXCR4	MIF - (CD74+CXCR4)	MIF	Secreted Signaling	PMID: 29637711; PMID: 24760155
Monocyte	Dendritic_cells	MIF	CD74_CXCR4	0.126298	0	MIF_CD74_CXCR4	MIF - (CD74+CXCR4)	MIF	Secreted Signaling	PMID: 29637711; PMID: 24760155
NK	Dendritic_cells	MIF	CD74_CXCR4	0.151607	0	MIF_CD74_CXCR4	MIF - (CD74+CXCR4)	MIF	Secreted Signaling	PMID: 29637711; PMID: 24760155
Epithelial_cells	Dendritic_cells	MIF	CD74_CXCR4	0.265446	0	MIF_CD74_CXCR4	MIF - (CD74+CXCR4)	MIF	Secreted Signaling	PMID: 29637711; PMID: 24760155
Dendritic_cells	Dendritic_cells	MIF	CD74_CXCR4	0.138583	0	MIF_CD74_CXCR4	MIF - (CD74+CXCR4)	MIF	Secreted Signaling	PMID: 29637711; PMID: 24760155
collecitng_ductal	Dendritic_cells	MIF	CD74_CXCR4	0.307838	0	MIF_CD74_CXCR4	MIF - (CD74+CXCR4)	MIF	Secreted Signaling	PMID: 29637711; PMID: 24760155
Mast_cells	Dendritic_cells	MIF	CD74_CXCR4	0.127282	0	MIF_CD74_CXCR4	MIF - (CD74+CXCR4)	MIF	Secreted Signaling	PMID: 29637711; PMID: 24760155
Proximal_tubnlar_cells	Mast_cells	MIF	CD74_CXCR4	0.108528	0.01	MIF_CD74_CXCR4	MIF - (CD74+CXCR4)	MIF	Secreted Signaling	PMID: 29637711; PMID: 24760155
Epithelial_cells	Mast_cells	MIF	CD74_CXCR4	0.0892673	0.02	MIF_CD74_CXCR4	MIF - (CD74+CXCR4)	MIF	Secreted Signaling	PMID: 29637711; PMID: 24760155
collecitng_ductal	Mast_cells	MIF	CD74_CXCR4	0.107647	0.01	MIF_CD74_CXCR4	MIF - (CD74+CXCR4)	MIF	Secreted Signaling	PMID: 29637711; PMID: 24760155
T_cells	T_cells	MIF	CD74_CD44	0.0421568	0	MIF_CD74_CD44	MIF - (CD74+CD44)	MIF	Secreted Signaling	PMID: 29637711; PMID: 26175090
Proximal_tubnlar_cells	T_cells	MIF	CD74_CD44	0.0974005	0	MIF_CD74_CD44	MIF - (CD74+CD44)	MIF	Secreted Signaling	PMID: 29637711; PMID: 26175090
Endothial_cells	T_cells	MIF	CD74_CD44	0.0306351	0	MIF_CD74_CD44	MIF - (CD74+CD44)	MIF	Secreted Signaling	PMID: 29637711; PMID: 26175090
Macrophage	T_cells	MIF	CD74_CD44	0.0261472	0	MIF_CD74_CD44	MIF - (CD74+CD44)	MIF	Secreted Signaling	PMID: 29637711; PMID: 26175090
Pericyte	T_cells	MIF	CD74_CD44	0.0368391	0	MIF_CD74_CD44	MIF - (CD74+CD44)	MIF	Secreted Signaling	PMID: 29637711; PMID: 26175090
Monocyte	T_cells	MIF	CD74_CD44	0.0335875	0	MIF_CD74_CD44	MIF - (CD74+CD44)	MIF	Secreted Signaling	PMID: 29637711; PMID: 26175090
NK	T_cells	MIF	CD74_CD44	0.0411941	0	MIF_CD74_CD44	MIF - (CD74+CD44)	MIF	Secreted Signaling	PMID: 29637711; PMID: 26175090
Epithelial_cells	T_cells	MIF	CD74_CD44	0.0799375	0	MIF_CD74_CD44	MIF - (CD74+CD44)	MIF	Secreted Signaling	PMID: 29637711; PMID: 26175090
Dendritic_cells	T_cells	MIF	CD74_CD44	0.0372389	0	MIF_CD74_CD44	MIF - (CD74+CD44)	MIF	Secreted Signaling	PMID: 29637711; PMID: 26175090
collecitng_ductal	T_cells	MIF	CD74_CD44	0.0966	0	MIF_CD74_CD44	MIF - (CD74+CD44)	MIF	Secreted Signaling	PMID: 29637711; PMID: 26175090
Mast_cells	T_cells	MIF	CD74_CD44	0.0338771	0	MIF_CD74_CD44	MIF - (CD74+CD44)	MIF	Secreted Signaling	PMID: 29637711; PMID: 26175090
T_cells	Macrophage	MIF	CD74_CD44	0.0950623	0	MIF_CD74_CD44	MIF - (CD74+CD44)	MIF	Secreted Signaling	PMID: 29637711; PMID: 26175090
Proximal_tubnlar_cells	Macrophage	MIF	CD74_CD44	0.204811	0	MIF_CD74_CD44	MIF - (CD74+CD44)	MIF	Secreted Signaling	PMID: 29637711; PMID: 26175090
Endothial_cells	Macrophage	MIF	CD74_CD44	0.0701399	0	MIF_CD74_CD44	MIF - (CD74+CD44)	MIF	Secreted Signaling	PMID: 29637711; PMID: 26175090
Macrophage	Macrophage	MIF	CD74_CD44	0.0602242	0	MIF_CD74_CD44	MIF - (CD74+CD44)	MIF	Secreted Signaling	PMID: 29637711; PMID: 26175090
Pericyte	Macrophage	MIF	CD74_CD44	0.0836539	0	MIF_CD74_CD44	MIF - (CD74+CD44)	MIF	Secreted Signaling	PMID: 29637711; PMID: 26175090
Monocyte	Macrophage	MIF	CD74_CD44	0.0765987	0	MIF_CD74_CD44	MIF - (CD74+CD44)	MIF	Secreted Signaling	PMID: 29637711; PMID: 26175090
NK	Macrophage	MIF	CD74_CD44	0.0930088	0	MIF_CD74_CD44	MIF - (CD74+CD44)	MIF	Secreted Signaling	PMID: 29637711; PMID: 26175090
Epithelial_cells	Macrophage	MIF	CD74_CD44	0.171755	0	MIF_CD74_CD44	MIF - (CD74+CD44)	MIF	Secreted Signaling	PMID: 29637711; PMID: 26175090
Dendritic_cells	Macrophage	MIF	CD74_CD44	0.0845171	0	MIF_CD74_CD44	MIF - (CD74+CD44)	MIF	Secreted Signaling	PMID: 29637711; PMID: 26175090
collecitng_ductal	Macrophage	MIF	CD74_CD44	0.203326	0	MIF_CD74_CD44	MIF - (CD74+CD44)	MIF	Secreted Signaling	PMID: 29637711; PMID: 26175090
Mast_cells	Macrophage	MIF	CD74_CD44	0.0772296	0	MIF_CD74_CD44	MIF - (CD74+CD44)	MIF	Secreted Signaling	PMID: 29637711; PMID: 26175090
T_cells	Monocyte	MIF	CD74_CD44	0.100672	0	MIF_CD74_CD44	MIF - (CD74+CD44)	MIF	Secreted Signaling	PMID: 29637711; PMID: 26175090
Proximal_tubnlar_cells	Monocyte	MIF	CD74_CD44	0.215355	0	MIF_CD74_CD44	MIF - (CD74+CD44)	MIF	Secreted Signaling	PMID: 29637711; PMID: 26175090
Endothial_cells	Monocyte	MIF	CD74_CD44	0.0743998	0	MIF_CD74_CD44	MIF - (CD74+CD44)	MIF	Secreted Signaling	PMID: 29637711; PMID: 26175090
Macrophage	Monocyte	MIF	CD74_CD44	0.0639233	0	MIF_CD74_CD44	MIF - (CD74+CD44)	MIF	Secreted Signaling	PMID: 29637711; PMID: 26175090
Pericyte	Monocyte	MIF	CD74_CD44	0.0886563	0	MIF_CD74_CD44	MIF - (CD74+CD44)	MIF	Secreted Signaling	PMID: 29637711; PMID: 26175090
Monocyte	Monocyte	MIF	CD74_CD44	0.0812165	0	MIF_CD74_CD44	MIF - (CD74+CD44)	MIF	Secreted Signaling	PMID: 29637711; PMID: 26175090
NK	Monocyte	MIF	CD74_CD44	0.0985104	0	MIF_CD74_CD44	MIF - (CD74+CD44)	MIF	Secreted Signaling	PMID: 29637711; PMID: 26175090
Epithelial_cells	Monocyte	MIF	CD74_CD44	0.180985	0	MIF_CD74_CD44	MIF - (CD74+CD44)	MIF	Secreted Signaling	PMID: 29637711; PMID: 26175090
Dendritic_cells	Monocyte	MIF	CD74_CD44	0.0895661	0	MIF_CD74_CD44	MIF - (CD74+CD44)	MIF	Secreted Signaling	PMID: 29637711; PMID: 26175090
collecitng_ductal	Monocyte	MIF	CD74_CD44	0.213815	0	MIF_CD74_CD44	MIF - (CD74+CD44)	MIF	Secreted Signaling	PMID: 29637711; PMID: 26175090
Mast_cells	Monocyte	MIF	CD74_CD44	0.0818822	0	MIF_CD74_CD44	MIF - (CD74+CD44)	MIF	Secreted Signaling	PMID: 29637711; PMID: 26175090
T_cells	NK	MIF	CD74_CD44	0.0246807	0	MIF_CD74_CD44	MIF - (CD74+CD44)	MIF	Secreted Signaling	PMID: 29637711; PMID: 26175090
Proximal_tubnlar_cells	NK	MIF	CD74_CD44	0.0584198	0	MIF_CD74_CD44	MIF - (CD74+CD44)	MIF	Secreted Signaling	PMID: 29637711; PMID: 26175090
Endothial_cells	NK	MIF	CD74_CD44	0.0178463	0	MIF_CD74_CD44	MIF - (CD74+CD44)	MIF	Secreted Signaling	PMID: 29637711; PMID: 26175090
Macrophage	NK	MIF	CD74_CD44	0.0152025	0	MIF_CD74_CD44	MIF - (CD74+CD44)	MIF	Secreted Signaling	PMID: 29637711; PMID: 26175090
Pericyte	NK	MIF	CD74_CD44	0.0215179	0	MIF_CD74_CD44	MIF - (CD74+CD44)	MIF	Secreted Signaling	PMID: 29637711; PMID: 26175090
Monocyte	NK	MIF	CD74_CD44	0.0195911	0	MIF_CD74_CD44	MIF - (CD74+CD44)	MIF	Secreted Signaling	PMID: 29637711; PMID: 26175090
NK	NK	MIF	CD74_CD44	0.024107	0	MIF_CD74_CD44	MIF - (CD74+CD44)	MIF	Secreted Signaling	PMID: 29637711; PMID: 26175090
Epithelial_cells	NK	MIF	CD74_CD44	0.0475773	0	MIF_CD74_CD44	MIF - (CD74+CD44)	MIF	Secreted Signaling	PMID: 29637711; PMID: 26175090
Dendritic_cells	NK	MIF	CD74_CD44	0.0217552	0	MIF_CD74_CD44	MIF - (CD74+CD44)	MIF	Secreted Signaling	PMID: 29637711; PMID: 26175090
collecitng_ductal	NK	MIF	CD74_CD44	0.0579191	0	MIF_CD74_CD44	MIF - (CD74+CD44)	MIF	Secreted Signaling	PMID: 29637711; PMID: 26175090
Mast_cells	NK	MIF	CD74_CD44	0.0197625	0	MIF_CD74_CD44	MIF - (CD74+CD44)	MIF	Secreted Signaling	PMID: 29637711; PMID: 26175090
T_cells	Dendritic_cells	MIF	CD74_CD44	0.0736877	0	MIF_CD74_CD44	MIF - (CD74+CD44)	MIF	Secreted Signaling	PMID: 29637711; PMID: 26175090
Proximal_tubnlar_cells	Dendritic_cells	MIF	CD74_CD44	0.16321	0	MIF_CD74_CD44	MIF - (CD74+CD44)	MIF	Secreted Signaling	PMID: 29637711; PMID: 26175090
Endothial_cells	Dendritic_cells	MIF	CD74_CD44	0.0540345	0	MIF_CD74_CD44	MIF - (CD74+CD44)	MIF	Secreted Signaling	PMID: 29637711; PMID: 26175090
Macrophage	Dendritic_cells	MIF	CD74_CD44	0.0462823	0	MIF_CD74_CD44	MIF - (CD74+CD44)	MIF	Secreted Signaling	PMID: 29637711; PMID: 26175090
Pericyte	Dendritic_cells	MIF	CD74_CD44	0.0646612	0	MIF_CD74_CD44	MIF - (CD74+CD44)	MIF	Secreted Signaling	PMID: 29637711; PMID: 26175090
Monocyte	Dendritic_cells	MIF	CD74_CD44	0.0591045	0	MIF_CD74_CD44	MIF - (CD74+CD44)	MIF	Secreted Signaling	PMID: 29637711; PMID: 26175090
NK	Dendritic_cells	MIF	CD74_CD44	0.0720592	0	MIF_CD74_CD44	MIF - (CD74+CD44)	MIF	Secreted Signaling	PMID: 29637711; PMID: 26175090
Epithelial_cells	Dendritic_cells	MIF	CD74_CD44	0.135722	0	MIF_CD74_CD44	MIF - (CD74+CD44)	MIF	Secreted Signaling	PMID: 29637711; PMID: 26175090
Dendritic_cells	Dendritic_cells	MIF	CD74_CD44	0.0653424	0	MIF_CD74_CD44	MIF - (CD74+CD44)	MIF	Secreted Signaling	PMID: 29637711; PMID: 26175090
collecitng_ductal	Dendritic_cells	MIF	CD74_CD44	0.161966	0	MIF_CD74_CD44	MIF - (CD74+CD44)	MIF	Secreted Signaling	PMID: 29637711; PMID: 26175090
Mast_cells	Dendritic_cells	MIF	CD74_CD44	0.0596006	0	MIF_CD74_CD44	MIF - (CD74+CD44)	MIF	Secreted Signaling	PMID: 29637711; PMID: 26175090
T_cells	Mast_cells	MIF	CD74_CD44	0.0775702	0	MIF_CD74_CD44	MIF - (CD74+CD44)	MIF	Secreted Signaling	PMID: 29637711; PMID: 26175090
Proximal_tubnlar_cells	Mast_cells	MIF	CD74_CD44	0.170939	0	MIF_CD74_CD44	MIF - (CD74+CD44)	MIF	Secreted Signaling	PMID: 29637711; PMID: 26175090
Pericyte	Mast_cells	MIF	CD74_CD44	0.068103	0.01	MIF_CD74_CD44	MIF - (CD74+CD44)	MIF	Secreted Signaling	PMID: 29637711; PMID: 26175090
Monocyte	Mast_cells	MIF	CD74_CD44	0.0622702	0.04	MIF_CD74_CD44	MIF - (CD74+CD44)	MIF	Secreted Signaling	PMID: 29637711; PMID: 26175090
NK	Mast_cells	MIF	CD74_CD44	0.0758629	0	MIF_CD74_CD44	MIF - (CD74+CD44)	MIF	Secreted Signaling	PMID: 29637711; PMID: 26175090
Epithelial_cells	Mast_cells	MIF	CD74_CD44	0.142371	0	MIF_CD74_CD44	MIF - (CD74+CD44)	MIF	Secreted Signaling	PMID: 29637711; PMID: 26175090
Dendritic_cells	Mast_cells	MIF	CD74_CD44	0.0688178	0.01	MIF_CD74_CD44	MIF - (CD74+CD44)	MIF	Secreted Signaling	PMID: 29637711; PMID: 26175090
collecitng_ductal	Mast_cells	MIF	CD74_CD44	0.169647	0	MIF_CD74_CD44	MIF - (CD74+CD44)	MIF	Secreted Signaling	PMID: 29637711; PMID: 26175090
Mast_cells	Mast_cells	MIF	CD74_CD44	0.0627912	0.01	MIF_CD74_CD44	MIF - (CD74+CD44)	MIF	Secreted Signaling	PMID: 29637711; PMID: 26175090
Macrophage	Endothial_cells	OSM	LIFR_IL6ST	0.00279341	0	OSM_LIFR_IL6ST	OSM - (LIFR+IL6ST)	OSM	Secreted Signaling	KEGG: hsa04060
Macrophage	Dendritic_cells	IL1B	IL1R2	0.0207607	0	IL1B_IL1R2	IL1B - IL1R2	IL1	Secreted Signaling	KEGG: hsa04060
Monocyte	Dendritic_cells	IL1B	IL1R2	0.0280788	0	IL1B_IL1R2	IL1B - IL1R2	IL1	Secreted Signaling	KEGG: hsa04060
Dendritic_cells	Dendritic_cells	IL1B	IL1R2	0.00769505	0	IL1B_IL1R2	IL1B - IL1R2	IL1	Secreted Signaling	KEGG: hsa04060
NK	Macrophage	IFNG	IFNGR1_IFNGR2	0.00419238	0	IFNG_IFNGR1_IFNGR2	IFNG - (IFNGR1+IFNGR2)	IFN-II	Secreted Signaling	KEGG: hsa04060
Proximal_tubnlar_cells	T_cells	SPP1	CD44	0.0227481	0	SPP1_CD44	SPP1 - CD44	SPP1	Secreted Signaling	PMID: 21907263
Macrophage	T_cells	SPP1	CD44	0.0025178	0	SPP1_CD44	SPP1 - CD44	SPP1	Secreted Signaling	PMID: 21907263
Epithelial_cells	T_cells	SPP1	CD44	0.0464271	0	SPP1_CD44	SPP1 - CD44	SPP1	Secreted Signaling	PMID: 21907263
Proximal_tubnlar_cells	Macrophage	SPP1	CD44	0.034397	0	SPP1_CD44	SPP1 - CD44	SPP1	Secreted Signaling	PMID: 21907263
Macrophage	Macrophage	SPP1	CD44	0.0038479	0	SPP1_CD44	SPP1 - CD44	SPP1	Secreted Signaling	PMID: 21907263
Epithelial_cells	Macrophage	SPP1	CD44	0.0693412	0	SPP1_CD44	SPP1 - CD44	SPP1	Secreted Signaling	PMID: 21907263
Proximal_tubnlar_cells	Monocyte	SPP1	CD44	0.0551869	0	SPP1_CD44	SPP1 - CD44	SPP1	Secreted Signaling	PMID: 21907263
Macrophage	Monocyte	SPP1	CD44	0.00629397	0	SPP1_CD44	SPP1 - CD44	SPP1	Secreted Signaling	PMID: 21907263
Epithelial_cells	Monocyte	SPP1	CD44	0.10887	0	SPP1_CD44	SPP1 - CD44	SPP1	Secreted Signaling	PMID: 21907263
Proximal_tubnlar_cells	NK	SPP1	CD44	0.0186866	0	SPP1_CD44	SPP1 - CD44	SPP1	Secreted Signaling	PMID: 21907263
Macrophage	NK	SPP1	CD44	0.00206065	0	SPP1_CD44	SPP1 - CD44	SPP1	Secreted Signaling	PMID: 21907263
Epithelial_cells	NK	SPP1	CD44	0.0383036	0	SPP1_CD44	SPP1 - CD44	SPP1	Secreted Signaling	PMID: 21907263
Proximal_tubnlar_cells	Dendritic_cells	SPP1	CD44	0.0201175	0	SPP1_CD44	SPP1 - CD44	SPP1	Secreted Signaling	PMID: 21907263
Macrophage	Dendritic_cells	SPP1	CD44	0.00222132	0	SPP1_CD44	SPP1 - CD44	SPP1	Secreted Signaling	PMID: 21907263
Epithelial_cells	Dendritic_cells	SPP1	CD44	0.0411736	0	SPP1_CD44	SPP1 - CD44	SPP1	Secreted Signaling	PMID: 21907263
Proximal_tubnlar_cells	Mast_cells	SPP1	CD44	0.0709051	0	SPP1_CD44	SPP1 - CD44	SPP1	Secreted Signaling	PMID: 21907263
Macrophage	Mast_cells	SPP1	CD44	0.00820759	0	SPP1_CD44	SPP1 - CD44	SPP1	Secreted Signaling	PMID: 21907263
Epithelial_cells	Mast_cells	SPP1	CD44	0.137651	0	SPP1_CD44	SPP1 - CD44	SPP1	Secreted Signaling	PMID: 21907263
Proximal_tubnlar_cells	Endothial_cells	SPP1	ITGA5_ITGB1	0.0285437	0	SPP1_ITGA5_ITGB1	SPP1 - (ITGA5+ITGB1)	SPP1	Secreted Signaling	PMID: 21907263
Macrophage	Endothial_cells	SPP1	ITGA5_ITGB1	0.00317602	0	SPP1_ITGA5_ITGB1	SPP1 - (ITGA5+ITGB1)	SPP1	Secreted Signaling	PMID: 21907263
Epithelial_cells	Endothial_cells	SPP1	ITGA5_ITGB1	0.0578981	0	SPP1_ITGA5_ITGB1	SPP1 - (ITGA5+ITGB1)	SPP1	Secreted Signaling	PMID: 21907263
Endothial_cells	Endothial_cells	NAMPT	INSR	0.00655821	0	NAMPT_INSR	NAMPT - INSR	VISFATIN	Secreted Signaling	PMID: 28490838
Macrophage	Endothial_cells	NAMPT	INSR	0.0292909	0	NAMPT_INSR	NAMPT - INSR	VISFATIN	Secreted Signaling	PMID: 28490838
Pericyte	Endothial_cells	NAMPT	INSR	0.00473259	0	NAMPT_INSR	NAMPT - INSR	VISFATIN	Secreted Signaling	PMID: 28490838
Monocyte	Endothial_cells	NAMPT	INSR	0.0367627	0	NAMPT_INSR	NAMPT - INSR	VISFATIN	Secreted Signaling	PMID: 28490838
Epithelial_cells	Endothial_cells	NAMPT	INSR	0.00498575	0	NAMPT_INSR	NAMPT - INSR	VISFATIN	Secreted Signaling	PMID: 28490838
Dendritic_cells	Endothial_cells	NAMPT	INSR	0.0252766	0	NAMPT_INSR	NAMPT - INSR	VISFATIN	Secreted Signaling	PMID: 28490838
Endothial_cells	Endothial_cells	NAMPT	ITGA5_ITGB1	0.00665968	0	NAMPT_ITGA5_ITGB1	NAMPT - (ITGA5+ITGB1)	VISFATIN	Secreted Signaling	PMID: 28490838
Macrophage	Endothial_cells	NAMPT	ITGA5_ITGB1	0.0297336	0	NAMPT_ITGA5_ITGB1	NAMPT - (ITGA5+ITGB1)	VISFATIN	Secreted Signaling	PMID: 28490838
Pericyte	Endothial_cells	NAMPT	ITGA5_ITGB1	0.00480595	0	NAMPT_ITGA5_ITGB1	NAMPT - (ITGA5+ITGB1)	VISFATIN	Secreted Signaling	PMID: 28490838
Monocyte	Endothial_cells	NAMPT	ITGA5_ITGB1	0.037314	0	NAMPT_ITGA5_ITGB1	NAMPT - (ITGA5+ITGB1)	VISFATIN	Secreted Signaling	PMID: 28490838
Epithelial_cells	Endothial_cells	NAMPT	ITGA5_ITGB1	0.00506301	0	NAMPT_ITGA5_ITGB1	NAMPT - (ITGA5+ITGB1)	VISFATIN	Secreted Signaling	PMID: 28490838
Dendritic_cells	Endothial_cells	NAMPT	ITGA5_ITGB1	0.0256602	0	NAMPT_ITGA5_ITGB1	NAMPT - (ITGA5+ITGB1)	VISFATIN	Secreted Signaling	PMID: 28490838
Pericyte	Endothial_cells	ANGPTL4	ITGA5_ITGB1	0.00616153	0	ANGPTL4_ITGA5_ITGB1	ANGPTL4 - (ITGA5+ITGB1)	ANGPTL	Secreted Signaling	PMID: 30049845
Epithelial_cells	Endothial_cells	ANGPTL4	ITGA5_ITGB1	0.00864611	0	ANGPTL4_ITGA5_ITGB1	ANGPTL4 - (ITGA5+ITGB1)	ANGPTL	Secreted Signaling	PMID: 30049845
Pericyte	Endothial_cells	ANGPTL4	CDH5	0.00378667	0	ANGPTL4_CDH5	ANGPTL4 - CDH5	ANGPTL	Secreted Signaling	PMID: 30049845
Epithelial_cells	Endothial_cells	ANGPTL4	CDH5	0.00531873	0	ANGPTL4_CDH5	ANGPTL4 - CDH5	ANGPTL	Secreted Signaling	PMID: 30049845
Pericyte	Pericyte	ANGPTL4	SDC2	0.00241701	0	ANGPTL4_SDC2	ANGPTL4 - SDC2	ANGPTL	Secreted Signaling	PMID: 29017031
Epithelial_cells	Pericyte	ANGPTL4	SDC2	0.00339681	0	ANGPTL4_SDC2	ANGPTL4 - SDC2	ANGPTL	Secreted Signaling	PMID: 29017031
Pericyte	Epithelial_cells	ANGPTL4	SDC2	0.00132907	0	ANGPTL4_SDC2	ANGPTL4 - SDC2	ANGPTL	Secreted Signaling	PMID: 29017031
Epithelial_cells	Epithelial_cells	ANGPTL4	SDC2	0.00186867	0	ANGPTL4_SDC2	ANGPTL4 - SDC2	ANGPTL	Secreted Signaling	PMID: 29017031
Pericyte	collecitng_ductal	ANGPTL4	SDC2	0.00868868	0	ANGPTL4_SDC2	ANGPTL4 - SDC2	ANGPTL	Secreted Signaling	PMID: 29017031
Epithelial_cells	collecitng_ductal	ANGPTL4	SDC2	0.0121798	0	ANGPTL4_SDC2	ANGPTL4 - SDC2	ANGPTL	Secreted Signaling	PMID: 29017031
Pericyte	Epithelial_cells	ANGPTL4	SDC4	0.0033219	0	ANGPTL4_SDC4	ANGPTL4 - SDC4	ANGPTL	Secreted Signaling	PMID: 29017031
Epithelial_cells	Epithelial_cells	ANGPTL4	SDC4	0.00466679	0	ANGPTL4_SDC4	ANGPTL4 - SDC4	ANGPTL	Secreted Signaling	PMID: 29017031
Pericyte	collecitng_ductal	ANGPTL4	SDC4	0.00404892	0	ANGPTL4_SDC4	ANGPTL4 - SDC4	ANGPTL	Secreted Signaling	PMID: 29017031
Epithelial_cells	collecitng_ductal	ANGPTL4	SDC4	0.00568649	0	ANGPTL4_SDC4	ANGPTL4 - SDC4	ANGPTL	Secreted Signaling	PMID: 29017031
Endothial_cells	Endothial_cells	ANGPT2	TEK	0.00202544	0	ANGPT2_TEK	ANGPT2 - TEK	ANGPT	Secreted Signaling	PMID: 20651738
Endothial_cells	Endothial_cells	ANGPT2	ITGA5_ITGB1	0.00483575	0	ANGPT2_ITGA5_ITGB1	ANGPT2 - (ITGA5+ITGB1)	ANGPT	Secreted Signaling	PMID: 20651738; PMID: 25635707
Pericyte	Pericyte	PTN	SDC2	0.00421405	0	PTN_SDC2	PTN - SDC2	PTN	Secreted Signaling	PMID: 28356350; PMID: 25620911
Pericyte	Epithelial_cells	PTN	SDC2	0.00231912	0	PTN_SDC2	PTN - SDC2	PTN	Secreted Signaling	PMID: 28356350; PMID: 25620911
Pericyte	collecitng_ductal	PTN	SDC2	0.0150782	0	PTN_SDC2	PTN - SDC2	PTN	Secreted Signaling	PMID: 28356350; PMID: 25620911
Pericyte	Epithelial_cells	PTN	SDC4	0.0057878	0	PTN_SDC4	PTN - SDC4	PTN	Secreted Signaling	PMID: 28356350; PMID: 25620911
Pericyte	collecitng_ductal	PTN	SDC4	0.0070507	0	PTN_SDC4	PTN - SDC4	PTN	Secreted Signaling	PMID: 28356350; PMID: 25620911
Pericyte	T_cells	PTN	NCL	0.00784566	0	PTN_NCL	PTN - NCL	PTN	Secreted Signaling	PMID: 28356350; PMID: 25620911
Pericyte	Endothial_cells	PTN	NCL	0.00643566	0	PTN_NCL	PTN - NCL	PTN	Secreted Signaling	PMID: 28356350; PMID: 25620911
Pericyte	Macrophage	PTN	NCL	0.00593115	0	PTN_NCL	PTN - NCL	PTN	Secreted Signaling	PMID: 28356350; PMID: 25620911
Pericyte	Pericyte	PTN	NCL	0.0149912	0	PTN_NCL	PTN - NCL	PTN	Secreted Signaling	PMID: 28356350; PMID: 25620911
Pericyte	Monocyte	PTN	NCL	0.00431527	0	PTN_NCL	PTN - NCL	PTN	Secreted Signaling	PMID: 28356350; PMID: 25620911
Pericyte	NK	PTN	NCL	0.00870153	0	PTN_NCL	PTN - NCL	PTN	Secreted Signaling	PMID: 28356350; PMID: 25620911
Pericyte	Epithelial_cells	PTN	NCL	0.00577533	0	PTN_NCL	PTN - NCL	PTN	Secreted Signaling	PMID: 28356350; PMID: 25620911
Pericyte	Dendritic_cells	PTN	NCL	0.00642215	0	PTN_NCL	PTN - NCL	PTN	Secreted Signaling	PMID: 28356350; PMID: 25620911
Pericyte	collecitng_ductal	PTN	NCL	0.00657979	0	PTN_NCL	PTN - NCL	PTN	Secreted Signaling	PMID: 28356350; PMID: 25620911
Pericyte	Mast_cells	PTN	NCL	0.00700113	0	PTN_NCL	PTN - NCL	PTN	Secreted Signaling	PMID: 28356350; PMID: 25620911
Macrophage	Macrophage	C3	C3AR1	0.00329052	0	C3_C3AR1	C3 - C3AR1	COMPLEMENT	Secreted Signaling	KEGG: hsa04080
Macrophage	Macrophage	C3	ITGAX_ITGB2	0.00557306	0	C3_ITGAX_ITGB2	C3 - (ITGAX+ITGB2)	COMPLEMENT	Secreted Signaling	PMID: 16234578
T_cells	Endothial_cells	GZMA	F2R	0.00293292	0	GZMA_F2R	GZMA - F2R	PARs	Secreted Signaling	KEGG: hsa04080
NK	Endothial_cells	GZMA	F2R	0.0136058	0	GZMA_F2R	GZMA - F2R	PARs	Secreted Signaling	KEGG: hsa04080
T_cells	Endothial_cells	GZMA	F2RL3	0.00413222	0	GZMA_F2RL3	GZMA - F2RL3	PARs	Secreted Signaling	KEGG: hsa04080
NK	Endothial_cells	GZMA	F2RL3	0.0190857	0	GZMA_F2RL3	GZMA - F2RL3	PARs	Secreted Signaling	KEGG: hsa04080
Endothial_cells	Endothial_cells	SEMA3F	NRP2_PLXNA2	0.00174408	0	SEMA3F_NRP2_PLXNA2	SEMA3F - (NRP2+PLXNA2)	SEMA3	Secreted Signaling	PMID: 27533782
Endothial_cells	Endothial_cells	ADM	CALCRL	0.0165809	0	ADM_CALCRL	ADM - CALCRL	CALCR	Secreted Signaling	KEGG: hsa04080
Epithelial_cells	Endothial_cells	ADM	CALCRL	0.0119773	0	ADM_CALCRL	ADM - CALCRL	CALCR	Secreted Signaling	KEGG: hsa04080
collecitng_ductal	Endothial_cells	ADM	CALCRL	0.017439	0	ADM_CALCRL	ADM - CALCRL	CALCR	Secreted Signaling	KEGG: hsa04080
T_cells	Monocyte	ANXA1	FPR1	0.00495602	0	ANXA1_FPR1	ANXA1 - FPR1	ANNEXIN	Secreted Signaling	PMID: 23230437
Endothial_cells	Monocyte	ANXA1	FPR1	0.00965321	0	ANXA1_FPR1	ANXA1 - FPR1	ANNEXIN	Secreted Signaling	PMID: 23230437
Macrophage	Monocyte	ANXA1	FPR1	0.00757929	0	ANXA1_FPR1	ANXA1 - FPR1	ANNEXIN	Secreted Signaling	PMID: 23230437
Pericyte	Monocyte	ANXA1	FPR1	0.00204826	0	ANXA1_FPR1	ANXA1 - FPR1	ANNEXIN	Secreted Signaling	PMID: 23230437
Monocyte	Monocyte	ANXA1	FPR1	0.00427147	0	ANXA1_FPR1	ANXA1 - FPR1	ANNEXIN	Secreted Signaling	PMID: 23230437
NK	Monocyte	ANXA1	FPR1	0.0121065	0	ANXA1_FPR1	ANXA1 - FPR1	ANNEXIN	Secreted Signaling	PMID: 23230437
Epithelial_cells	Monocyte	ANXA1	FPR1	0.00334817	0	ANXA1_FPR1	ANXA1 - FPR1	ANNEXIN	Secreted Signaling	PMID: 23230437
Dendritic_cells	Monocyte	ANXA1	FPR1	0.00699603	0	ANXA1_FPR1	ANXA1 - FPR1	ANNEXIN	Secreted Signaling	PMID: 23230437
Mast_cells	Monocyte	ANXA1	FPR1	0.017189	0	ANXA1_FPR1	ANXA1 - FPR1	ANNEXIN	Secreted Signaling	PMID: 23230437
Endothial_cells	Macrophage	GAS6	AXL	0.00365641	0	GAS6_AXL	GAS6 - AXL	GAS	Secreted Signaling	PMID: 27801848
Endothial_cells	Pericyte	GAS6	AXL	0.0029275	0	GAS6_AXL	GAS6 - AXL	GAS	Secreted Signaling	PMID: 27801848
Endothial_cells	Dendritic_cells	GAS6	AXL	0.00335845	0	GAS6_AXL	GAS6 - AXL	GAS	Secreted Signaling	PMID: 27801848
Macrophage	T_cells	LGALS9	PTPRC	0.00781491	0	LGALS9_CD45	LGALS9 - CD45	GALECTIN	Secreted Signaling	PMID: 30120235
Monocyte	T_cells	LGALS9	PTPRC	0.00673537	0	LGALS9_CD45	LGALS9 - CD45	GALECTIN	Secreted Signaling	PMID: 30120235
Dendritic_cells	T_cells	LGALS9	PTPRC	0.00660629	0	LGALS9_CD45	LGALS9 - CD45	GALECTIN	Secreted Signaling	PMID: 30120235
Macrophage	Macrophage	LGALS9	PTPRC	0.00293591	0	LGALS9_CD45	LGALS9 - CD45	GALECTIN	Secreted Signaling	PMID: 30120235
Monocyte	Macrophage	LGALS9	PTPRC	0.00252863	0	LGALS9_CD45	LGALS9 - CD45	GALECTIN	Secreted Signaling	PMID: 30120235
Dendritic_cells	Macrophage	LGALS9	PTPRC	0.00247997	0	LGALS9_CD45	LGALS9 - CD45	GALECTIN	Secreted Signaling	PMID: 30120235
Macrophage	Monocyte	LGALS9	PTPRC	0.00372328	0	LGALS9_CD45	LGALS9 - CD45	GALECTIN	Secreted Signaling	PMID: 30120235
Monocyte	Monocyte	LGALS9	PTPRC	0.00320713	0	LGALS9_CD45	LGALS9 - CD45	GALECTIN	Secreted Signaling	PMID: 30120235
Dendritic_cells	Monocyte	LGALS9	PTPRC	0.00314545	0	LGALS9_CD45	LGALS9 - CD45	GALECTIN	Secreted Signaling	PMID: 30120235
Macrophage	NK	LGALS9	PTPRC	0.0120269	0	LGALS9_CD45	LGALS9 - CD45	GALECTIN	Secreted Signaling	PMID: 30120235
Monocyte	NK	LGALS9	PTPRC	0.0103716	0	LGALS9_CD45	LGALS9 - CD45	GALECTIN	Secreted Signaling	PMID: 30120235
Dendritic_cells	NK	LGALS9	PTPRC	0.0101735	0	LGALS9_CD45	LGALS9 - CD45	GALECTIN	Secreted Signaling	PMID: 30120235
Macrophage	Dendritic_cells	LGALS9	PTPRC	0.00318419	0	LGALS9_CD45	LGALS9 - CD45	GALECTIN	Secreted Signaling	PMID: 30120235
Monocyte	Dendritic_cells	LGALS9	PTPRC	0.00274256	0	LGALS9_CD45	LGALS9 - CD45	GALECTIN	Secreted Signaling	PMID: 30120235
Dendritic_cells	Dendritic_cells	LGALS9	PTPRC	0.0026898	0	LGALS9_CD45	LGALS9 - CD45	GALECTIN	Secreted Signaling	PMID: 30120235
Macrophage	Macrophage	LGALS9	HAVCR2	0.00183673	0	LGALS9_HAVCR2	LGALS9 - HAVCR2	GALECTIN	Secreted Signaling	PMID: 27192565
Monocyte	Macrophage	LGALS9	HAVCR2	0.0015817	0	LGALS9_HAVCR2	LGALS9 - HAVCR2	GALECTIN	Secreted Signaling	PMID: 27192565
Dendritic_cells	Macrophage	LGALS9	HAVCR2	0.00155123	0	LGALS9_HAVCR2	LGALS9 - HAVCR2	GALECTIN	Secreted Signaling	PMID: 27192565
Macrophage	Dendritic_cells	LGALS9	HAVCR2	0.00226985	0	LGALS9_HAVCR2	LGALS9 - HAVCR2	GALECTIN	Secreted Signaling	PMID: 27192565
Monocyte	Dendritic_cells	LGALS9	HAVCR2	0.00195479	0	LGALS9_HAVCR2	LGALS9 - HAVCR2	GALECTIN	Secreted Signaling	PMID: 27192565
Dendritic_cells	Dendritic_cells	LGALS9	HAVCR2	0.00191715	0	LGALS9_HAVCR2	LGALS9 - HAVCR2	GALECTIN	Secreted Signaling	PMID: 27192565
Macrophage	T_cells	LGALS9	CD44	0.00398571	0	LGALS9_CD44	LGALS9 - CD44	GALECTIN	Secreted Signaling	PMID: 25065622
Monocyte	T_cells	LGALS9	CD44	0.0034333	0	LGALS9_CD44	LGALS9 - CD44	GALECTIN	Secreted Signaling	PMID: 25065622
Dendritic_cells	T_cells	LGALS9	CD44	0.00336729	0	LGALS9_CD44	LGALS9 - CD44	GALECTIN	Secreted Signaling	PMID: 25065622
Macrophage	Macrophage	LGALS9	CD44	0.00608656	0	LGALS9_CD44	LGALS9 - CD44	GALECTIN	Secreted Signaling	PMID: 25065622
Monocyte	Macrophage	LGALS9	CD44	0.00524451	0	LGALS9_CD44	LGALS9 - CD44	GALECTIN	Secreted Signaling	PMID: 25065622
Dendritic_cells	Macrophage	LGALS9	CD44	0.00514386	0	LGALS9_CD44	LGALS9 - CD44	GALECTIN	Secreted Signaling	PMID: 25065622
Macrophage	Monocyte	LGALS9	CD44	0.00994151	0	LGALS9_CD44	LGALS9 - CD44	GALECTIN	Secreted Signaling	PMID: 25065622
Monocyte	Monocyte	LGALS9	CD44	0.00857074	0	LGALS9_CD44	LGALS9 - CD44	GALECTIN	Secreted Signaling	PMID: 25065622
Dendritic_cells	Monocyte	LGALS9	CD44	0.00840679	0	LGALS9_CD44	LGALS9 - CD44	GALECTIN	Secreted Signaling	PMID: 25065622
Macrophage	NK	LGALS9	CD44	0.00326291	0	LGALS9_CD44	LGALS9 - CD44	GALECTIN	Secreted Signaling	PMID: 25065622
Monocyte	NK	LGALS9	CD44	0.0028104	0	LGALS9_CD44	LGALS9 - CD44	GALECTIN	Secreted Signaling	PMID: 25065622
Dendritic_cells	NK	LGALS9	CD44	0.00275633	0	LGALS9_CD44	LGALS9 - CD44	GALECTIN	Secreted Signaling	PMID: 25065622
Macrophage	Dendritic_cells	LGALS9	CD44	0.00351699	0	LGALS9_CD44	LGALS9 - CD44	GALECTIN	Secreted Signaling	PMID: 25065622
Monocyte	Dendritic_cells	LGALS9	CD44	0.00302935	0	LGALS9_CD44	LGALS9 - CD44	GALECTIN	Secreted Signaling	PMID: 25065622
Dendritic_cells	Dendritic_cells	LGALS9	CD44	0.00297108	0	LGALS9_CD44	LGALS9 - CD44	GALECTIN	Secreted Signaling	PMID: 25065622
Macrophage	Mast_cells	LGALS9	CD44	0.0129497	0	LGALS9_CD44	LGALS9 - CD44	GALECTIN	Secreted Signaling	PMID: 25065622
Monocyte	Mast_cells	LGALS9	CD44	0.0111688	0	LGALS9_CD44	LGALS9 - CD44	GALECTIN	Secreted Signaling	PMID: 25065622
Dendritic_cells	Mast_cells	LGALS9	CD44	0.0109557	0	LGALS9_CD44	LGALS9 - CD44	GALECTIN	Secreted Signaling	PMID: 25065622
