# Supplementary material for: Construction of EMT related prognostic signature for kidney renal clear cell carcinoma, through integrating bulk and single-cell gene expression profiles
Source: Front Pharmacol. 2023 Nov 15;14:1302142. doi: 10.3389/fphar.2023.1302142 (PMC10684753; doi:10.3389/fphar.2023.1302142)
Supplement: Supplementary file 10 [file Table6.xlsx]

## Sheet: EMF_FINAL
Table S6-List of EMT related genes
VIM
CDH1
FN1
ZEB1
CDH2
MMP2
SNAI2
ZEB2
SPARC
SNAI1
CCN2
TWIST1
CDH11
CLDN4
EPCAM
SERPINE1
TGFB1
COL3A1
ESRP1
INHBA
PMP22
WNT5A
ST14
TNC
CLDN7
EMP3
FSTL1
ITGA5
LAMC2
VCAN
CDH3
COL5A2
DCN
DSP
ERBB3
POSTN
RAB25
SPINT2
TGM2
CDS1
COL1A1
ESRP2
GRHL2
HTRA1
MAP7
MMP9
OCLN
PDGFRB
PRSS8
AP1M2
AP1S2
AXL
CD44
COL1A2
COL5A1
FBN1
FGFBP1
FGFR1
FOXC2
IRF6
KRT5
PCOLCE
S100A14
CLDN3
COL6A1
COL6A2
FXYD3
GNG11
GREM1
IGFBP7
ITGB1
KRT19
LOX
LOXL2
PDGFRA
PTX3
SERPINE2
SLPI
SPOCK1
TCF4
TMEM30B
TPM1
TSPAN1
BMP1
C1ORF116
CALD1
CMTM3
COL4A1
CXCL1
CYP1B1
DDR2
DSC2
EHF
GLIPR1
HOOK1
IGFBP4
JUP
KRT18
LGALS1
MAL2
MPZL2
MST1R
NR2F1
NRP1
PKP3
S100A8
SEC31A
SPINT1
TAGLN
THBS1
CCL2
CD24
COL6A3
CYBRD1
ECM1
EGFR
F11R
FAP
FBLN1
FBLN5
FERMT2
FGF2
GALNT3
GAS1
GFPT2
HAS2
HMGA2
IGFBP3
LSR
LTBP1
MAP1B
MFF
MMP1
MMP3
MYO5C
PLAT
PLAUR
S100P
SRGN
TGFBI
TNFAIP6
TUBA1A
ACKR3
COL4A2
CRB3
CTNND1
CXADR
DAB2
DPYSL3
DST
ELF3
EPB41L4B
EPN3
F3
GADD45B
GRHL1
IL1RN
JAG1
KRT14
KRT15
LAD1
LAMA3
LLGL2
LTBP2
MAPK13
MARVELD2
MARVELD3
MISP
MMP14
MRC2
MUC1
MYL9
MYO5B
NT5C2
PMEPA1
PRRX1
RGS4
SCNN1A
SFRP1
SH2D3A
SH3YL1
SRPX
TGFB1I1
TGFB2
THY1
TMPRSS4
ABLIM1
ACTA2
ADAM12
AGR2
AKT3
ANGPTL2
ANK3
ARHGAP8
BSPRY
CA2
CAVIN1
CCN1
CHN1
CKMT1B
CLDN1
CLDN11
COL7A1
CXCL12
DDR1
DLC1
ELMO3
EML1
EPB41L5
EPHA1
FA2H
FHL1
ID2
IFIT3
IGFBP5
ITGA6
ITGB6
JAG2
KLK10
LAMB3
LCN2
LEF1
MLPH
MME
MYH14
NOTCH1
NREP
NT5E
PALLD
PKP2
PLEK2
PLPP3
PLS1
PPL
PRR15L
PTHLH
PXN
QSOX1
RECK
SDC2
SERPINB1
STAP2
STC1
TBX3
TFPI2
TIMP1
TJP1
TMC4
TMC5
UCHL1
VEGFC
WNT5B
ADAM15
ADAM19
ADGRF1
ADGRG1
AKAP12
AKAP13
ALPK2
AOX1
ARHGAP17
BICC1
BIK
BMP7
BNC2
C1S
CD59
CELSR2
CFH
CGN
CKMT1A
CTSZ
DACT1
DKK1
DKK3
DSG2
EPPK1
EVI2A
EXPH5
FGFR2
FLNA
FLRT2
FST
FSTL3
FZD7
GEM
GJB3
GOLT1A
GRB7
GSC
HS3ST3A1
IFI44
IFIT1
IGFBP2
IL4R
IRF7
ITGAV
ITGB3
JUN
KDF1
KLK5
KLK8
KRT16
KRT8
LHFPL6
LRRC1
LUM
MAPKAP1
MCAM
MRAS
MSRB3
NECTIN4
NEXN
NID1
NID2
OVOL2
P3H1
P3H2
PDGFC
PERP
PLOD2
PVR
RBM47
RFTN1
RHOD
S100A4
SAA1
SDC1
SERPINB5
SFRP4
SHC1
SLC2A3
SLC6A8
SLIT2
SLIT3
SMAD3
SMPDL3B
SPRR1B
STAT1
SULF1
SYDE1
SYK
TACSTD2
TFPI
TGFB3
THBS2
TIMP2
TIMP3
TJP3
TMEM125
TMEM158
TMPRSS11E
TPD52
TPM2
TRIM29
VEGFA
WIPF1
WWC1
ZCCHC24
ZFPM2
ABCA12
ABI1
ACAA1
ACTN1
ADAM23
ADAMTS1
ADORA2B
ALDH1A3
ALDH3A2
ALOX5AP
ANGPTL4
ANKRD22
ANTXR1
ANXA9
APLP2
AQP3
AREG
ATP2C2
ATP8B1
B3GNT3
BDNF
BGN
BIN1
BPGM
C1ORF210
CALB2
CAP2
CASK
CBLC
CCND2
CD46
CD68
CDH12
CDH13
CDKN2C
CEACAM6
CHST11
COA1
COL12A1
COL13A1
COL16A1
COL17A1
COL8A1
CRLF1
DENND2D
DSE
EDIL3
EDN1
EFEMP2
ELF5
ELK3
ENAH
ENPP2
EPHB2
EPS8L1
EPS8L2
ERBB2
EVPL
FBLN2
FGFR3
FMNL2
FOXA2
FOXC1
GADD45A
GALNT10
GJA1
GNB4
GOLGA2
GPC6
GRTP1
HEG1
HMOX1
HRH1
ID4
IFI30
IFITM3
IGF1
IGF1R
IL18
INPP4B
ISG15
ITGA2
ITGA3
ITGB4
ITGB5
JAM3
KCNK1
KIAA1191
KIT
KRT17
KRT7
KRTCAP3
LAMA2
LAMA5
LAMB1
LARP6
LAS1L
LIX1L
LMCD1
LOXL1
LRATD2
LRP1
LRRC15
LTBP4
LY6E
MACF1
MAF
MAP4K4
MARK3
MBNL1
MGP
MMP10
MMP7
MPP7
MYLK
MYO6
MYO9A
NAP1L3
NDRG1
NNMT
NPHP3
NRG1
NRP2
OSBPL3
PAK6
PARD6B
PATJ
PEA15
PIK3CD
PLAU
PROM2
PRR16
PTGIS
PTK2
PTPN3
PXDC1
RAB31
RAB6A
RASEF
RFLNB
SACS
SAT1
SCEL
SCG2
SDC4
SERPINB2
SHMT1
SMAD2
SMAD7
SPHK1
SPP1
SPRR1A
SPRY1
STEAP3
SYNE2
TCF3
TGFBR2
TGFBR3
TIA1
TJP2
TMEM45B
TNFRSF12A
TOX3
TP53I3
TP63
TPD52L1
TPM4
TTC28
TTC39A
TWIST2
UAP1
UPP1
VCAM1
ZNF165
ABCA1
ABCB8
ABCC4
ACTA1
ADIRF
AHNAK
AK5
AKT1
ALDH1A1
ANKHD1
ANKLE2
ANKRD1
ANO1
ANPEP
ANXA3
ANXA6
ANXA8
ARFGAP1
ARHGEF40
ARMCX1
ARTN
B2M
B4GALT4
BCL2A1
BCL3
BICDL2
BIRC3
BLNK
BMERB1
BMP2
CALU
CAPG
CAV1
CAVIN2
CBR3
CCDC50
CCND1
CD9
CD99L2
CDH6
CDK14
CDKN1A
CEACAM1
CEACAM5
CNKSR1
COBL
COLGALT2
COMP
CORO1A
CPA4
CSF1
CTHRC1
CXCL6
CXCL8
CXCR4
CYP27B1
CYP2F1
CYP4F11
DAPP1
DBN1
DEPTOR
DHRS2
DIO2
DIXDC1
DMKN
DNAJB4
DOCK10
DOCK9
DPP8
DPT
ECM2
EFCAB14
EFHD2
EFNA1
EGF
EGR2
EIF4A2
EPDR1
ERMP1
ESR1
ETS2
FAAH2
FAM110C
FAM83A
FAT4
FBN2
FGF5
FILIP1L
FLNB
FUCA1
FUT1
FUT3
FYN
GALE
GALNT2
GGCT
GLDC
GLI3
GLIPR2
GLS2
GLYR1
GNAL
GPC1
GSDME
GSE1
GSK3B
HACL1
HBEGF
HEY1
HMBS
HPS5
HS3ST1
HS3ST3B1
HSPG2
IER3
IFIT2
IGF2
IKBIP
IL11
IL13RA2
IL1B
IL1R1
IL32
ILDR1
ILK
INAVA
INHBB
IQCB1
ITGA11
KCNMA1
KDELR3
KIAA0040
KLC3
KLF10
KLK6
KLK7
KRT6B
LAMA4
LBH
LCP1
LIPG
LRATD1
MAFB
MANSC1
MAP3K7
MATN2
MATN3
MCM7
MEST
METTL7A
MFAP5
MITF
MMP12
MMP13
MPRIP
MSN
MUC20
MXRA5
NAV1
NDN
NECTIN3
NEGR1
NFATC1
NQO1
NRIP3
NUAK1
OGDH
OLFML3
OVOL1
P4HA2
P4HA3
PAFAH1B1
PAG1
PAM
PAPSS2
PDGFA
PDLIM7
PHGDH
PI3
PKP1
PLA2G7
PLAAT4
PLAGL1
PLEKHO1
PLPP2
PNMA2
POPDC3
PPARG
PPFIBP2
PPIB
PPP1R14C
PRC1
PRKCA
PRKCH
PRKD1
PROCR
PRR15
PRR5-ARHGAP8
PRRG4
PRSS22
PTAFR
PTGER2
PTGS1
RAB26
RAPGEF5
RBMS1
RBMS3
RGL1
RGS2
RHOB
RLN2
RNF128
RNF14
ROR1
RUNX2
S100A9
SBNO1
SCRIB
SEC23A
SELENBP1
SEMA3C
SEMA5A
SEPTIN6
SERPINH1
SFRP2
SHROOM3
SKIL
SLC16A5
SLC22A4
SLC37A2
SLC3A2
SLC7A5
SMC5
SNCA
SNTB1
SOX10
SOX2
SPINK5
ST3GAL2
STAT5A
STEAP1
STEAP4
STRA6
STX19
STX3
STXBP5
SUSD5
SYNE1
SYT11
SYTL1
TBC1D23
TC2N
TGFBR1
THBD
TMEM126B
TMEM167A
TMEM37
TMEM47
TMPRSS13
TNFAIP3
TNFRSF11B
TOB1
TSPAN13
TSPAN4
TUBA4A
TUFT1
TUT7
ULBP2
VAV3
VPS13A
VSNL1
WFDC2
WNK1
WNT11
XDH
XYLT1
YAP1
ZBTB38
ZNF207
ZNF788P
CTNNB1
BMI1
STAT3
GLI1
HIF1A
FOXQ1
FOXM1
MTDH
TBXT
SOX4
SIX1
NANOG
FAM3C
KLF17
DCLK1
TM4SF5
KLF8
WWTR1
PDGFD
TDGF1
EZH2
CCR7
SMAD4
KDM1A
KLF4
SLC39A6
PTEN
CTNNBIP1
EIF5A2
BTBD7
YBX1
CCL18
CTBP2
CTBP1
MACC1
L1CAM
PROM1
CUL4A
PARD3
NEDD9
SALL4
SIRT1
HDGF
PAQR3
TET1
SHH
PEBP1
POU5F1
SCUBE3
FOSL1
PCBP1
MRTFA
TNFAIP8L2
MAPK7
FBXW7
MTA1
CCN5
TRIM62
SASH1
PFN2
DAB2IP
TRPS1
MET
BTRC
EPB41L3
WASF3
OSM
SEMA4C
TIAM1
EPAS1
PDPN
SNAI3
SATB1
WNT1
SOX9
HTATIP2
ASCL2
FOXF2
PARD6A
SOX5
TRIM44
TRIM16
FOXD3
DLX2
PDCD4
NTRK2
RASAL2
FZD2
CIP2A
ID1
BMP4
FOXA1
GKN1
HCFC1R1
USP22
EFEMP1
DYRK2
PITPNM3
ONECUT2
TRIM66
SUZ12
SATB2
CCL21
JARID2
TP53INP1
BCL9
GFER
RHOC
NODAL
FHOD1
GOLM1
NANOGP8
HIPK2
TFAP4
SENP1
RCOR1
CD274
FLOT2
CCN6
CUX1
TBX1
NES
S100A10
ACTB
CTSB
ANXA2
S100A6
PKM
TUBA1B
MT2A
CD99
TMSB10
CST3
CLU
SH3BGRL3
S100A11
ANXA5
PLEC
NEDD4
MAP4K1
FBXO24
MAPK10
RERG
RPS8
NR1I3
PLAC8
RPL37
SH2D6
C12orf50
SSTR2
OR5AS1
MX2
CFAP54
RPL14
GDF5OS
HTN3
