# Supplementary material for: Construction of EMT related prognostic signature for kidney renal clear cell carcinoma, through integrating bulk and single-cell gene expression profiles
Source: Front Pharmacol. 2023 Nov 15;14:1302142. doi: 10.3389/fphar.2023.1302142 (PMC10684753; doi:10.3389/fphar.2023.1302142)
Supplement: Supplementary file 11 [file Table11.xlsx]

## Sheet: Sheet1
Table S11-TCGA for cibersort readcount
ID	TCGA-A3-3358-01A-01R-1541-07	TCGA-A3-3387-01A-01R-1541-07	TCGA-B0-4700-01A-02R-1541-07	TCGA-B0-4712-01A-01R-1503-07	TCGA-B0-5402-01A-01R-1503-07	TCGA-B0-5690-01A-11R-1541-07	TCGA-B0-5691-01A-11R-1541-07	TCGA-B0-5694-01A-11R-1541-07	TCGA-B0-5696-01A-11R-1541-07	TCGA-B0-5697-01A-11R-1541-07	TCGA-B0-5699-01A-11R-1541-07	TCGA-B0-5701-01A-11R-1541-07	TCGA-B0-5703-01A-11R-1541-07	TCGA-B0-5705-01A-11R-1541-07	TCGA-B0-5706-01A-11R-1541-07	TCGA-B0-5709-01A-11R-1541-07	TCGA-B0-5711-01A-11R-1672-07	TCGA-B0-5712-01A-11R-1672-07	TCGA-B2-5636-01A-02R-1541-07	TCGA-B2-5641-01A-01R-1541-07	TCGA-B8-4619-01A-02R-1325-07	TCGA-B8-4620-01A-02R-1325-07	TCGA-B8-4622-01A-02R-1277-07	TCGA-B8-5549-01A-01R-1541-07	TCGA-B8-5552-01B-11R-1672-07	TCGA-CJ-5672-01A-11R-1541-07	TCGA-CJ-5676-01A-11R-1541-07	TCGA-CJ-5677-01A-11R-1541-07	TCGA-CJ-5678-01A-11R-1541-07	TCGA-CJ-5679-01A-11R-1541-07	TCGA-CJ-5680-01A-11R-1541-07	TCGA-CJ-5681-01A-11R-1541-07	TCGA-CJ-5689-01A-11R-1541-07	TCGA-CJ-6030-01A-11R-1672-07	TCGA-CJ-6033-01A-11R-1672-07	TCGA-CW-5580-01A-01R-1672-07	TCGA-CW-5581-01A-02R-1541-07	TCGA-CW-5584-01A-01R-1541-07	TCGA-CW-5585-01A-01R-1541-07	TCGA-CW-5587-01A-01R-1541-07	TCGA-CW-5589-01A-01R-1541-07	TCGA-CW-5591-01A-01R-1541-07	TCGA-CW-6087-01A-11R-1672-07	TCGA-CW-6088-01A-11R-1672-07	TCGA-CW-6090-01A-11R-1672-07	TCGA-CZ-4863-01A-01R-1503-07	TCGA-CZ-4864-01A-01R-1503-07	TCGA-CZ-4865-01A-02R-1503-07	TCGA-CZ-5451-01A-01R-1503-07
HECW1	50	71	63	178	321	3	407	29	42	129	102	453	229	46	38	41	8	174	31	121	6	24	66	553	26	51	18	149	5	665	44	54	146	56	11	129	93	19	19	92	104	965	21	9	12	20	13	116	7
SLC4A1	33	7	7	8	12	509	1453	10	85	26	13	5	55	6	23	151	6	76	43	2728	21840	256	10	380	277	96	12	3	3	132	134	11	2189	2	1060	6	763	98	5	98	1437	4766	2	37	2	15	2	18	2
PRSS22	2	5	2	1	1	5	40	2	3	66	1	0	2	0	0	12	0	1	64	1	129	11	6	0	6	1	0	1	1	7	8	2	7	3	0	0	14	5	2	1	13	228	25	6	2	2	2	2	2
ITGAL	4824	1981	4756	1710	1891	2224	1279	1111	986	4759	2311	1156	2448	3015	1335	6975	2268	1185	802	5070	307	1026	2400	1540	2459	4002	1299	1301	2366	330	1358	587	2392	4976	1327	1551	1666	1477	1213	7633	1753	625	18247	1559	1916	5386	5957	3183	1382
TAC1	6	18	0	0	0	0	64	0	0	56	0	112	0	0	0	85	0	0	3	0	2	2	0	2	5	1	0	1	3	1	6	0	1	0	3	1	0	2	0	3	3	417	1	5	0	0	1	0	0
UPP2	60	99	50	10	267	23	232	72	34	112	142	47	26	65	37	77	19	100	22	14	43	61	125	309	22	31	145	151	299	305	18	7	212	30	16	5950	44	66	27	133	116	115	18	31	40	739	62	14	27
SLC13A2	11	1	2	0	7	20	757	2	224	68	9	0	2	98	1	75	6	140	2	5	10	0	7	1	6	10	1	2	8	145	99	3295	228	31	5	12	59	41	868	80	313	450	2	93	1	9	9	102	21
TFAP2B	4	13	4	0	4	3	320	3	16	33	3	0	1	5	0	55	0	7	239	0	33	0	7	0	1	1	0	1	1	32	43	1	207	4	4	15	105	37	5	10	80	784	85	52	1	1	4	1	3
IYD	207	132	13	5	1353	33	581	49	245	144	324	340	96	772	5	423	45	1082	2	89	38	2	155	73	150	372	6	147	154	228	176	6	205	348	17	25	421	32	472	139	227	2425	7	65	5	323	24	381	40
ETV7	728	801	941	1364	747	223	199	263	515	1126	415	644	768	1339	228	797	405	455	54	1126	46	413	638	537	503	814	400	378	1102	185	594	47	449	1109	289	254	387	409	224	1057	292	156	2335	385	749	1556	2362	1020	536
SYT7	86	45	53	58	90	193	120	46	45	23	42	8	49	37	12	103	59	47	242	34	223	36	53	38	229	14	47	82	12	81	39	310	179	31	72	262	241	106	92	36	261	969	17	98	49	19	60	73	73
TYROBP	10872	8712	9258	8845	2989	3407	1850	3544	3928	9405	3923	2737	992	4379	1419	8469	3475	2079	2547	9052	601	4948	4056	3565	6262	7953	6225	8948	10757	1666	4696	1942	6845	14466	6262	4855	1976	4521	2097	9648	5367	1357	19349	2506	8374	7272	9577	10489	3338
ACP3	117	133	26	43	31	32	546	33	26	121	44	22	2	43	18	181	38	6	150	78	53	37	62	24	57	37	23	35	31	62	181	32	334	146	23	66	105	98	11	76	173	293	371	108	67	42	92	38	7
DPEP1	101	1343	335	576	118	262	2518	58	209	255	736	11	2901	30	105	697	1487	66	255	41	26	47	632	57	366	256	92	46	169	904	197	1346	1979	19	72	122	201	222	231	78	2584	7996	132	1701	61	41	26	94	1178
CNTN1	23	671	108	59	30	2	1699	35	98	270	34	0	5	38	1	2158	9	1	379	5	339	19	8	18	366	1	3	134	1	62	399	0	198	8	6	302	82	84	55	48	208	2444	281	638	3	6	51	6	1
RUNX3	2401	1561	2035	656	1223	1049	818	1094	622	3763	3119	1121	1759	1417	777	3958	1130	514	860	3984	170	511	1728	1187	1514	1683	1467	763	2308	348	1942	4428	1785	2607	1106	812	1069	1402	677	3562	1662	285	4508	887	934	3231	3287	1892	1456
TYMP	4004	5161	12959	10328	2881	2838	1918	2047	5095	7172	6413	2045	2958	8486	1698	7389	2874	3226	1583	7483	400	4387	3715	3108	2799	4166	3881	5684	11509	2118	6465	736	2866	7972	5279	3267	3863	5717	4369	7485	2715	2688	8443	2519	3387	10016	15381	6098	4325
VIM	140701	100450	187708	195522	133708	107301	37534	61559	120702	74135	123477	67963	67942	111856	45295	115295	119731	78604	54094	57987	6383	133819	81683	76448	75499	52988	155626	102103	116625	164458	63833	10698	135380	131632	289262	133357	104178	124848	115123	57891	92967	42726	66588	100293	363340	79370	71974	150588	84241
RNASET2	10765	10136	15864	20633	4109	2375	2980	7760	5496	7731	6866	11923	2015	1413	6760	2287	7495	1155	2230	7108	408	1658	3184	21548	2469	12523	19053	11833	33484	16281	1337	1025	11483	12828	17566	13516	16072	8707	8823	1725	2291	611	3402	3792	24102	2387	9526	14640	12363
SLAMF7	2592	727	2441	1756	719	462	477	346	309	2305	722	658	404	1350	4108	3302	1236	363	268	2464	124	329	759	534	1187	1677	692	413	2545	117	227	67	788	2705	439	543	591	380	254	4012	689	166	14898	415	1179	3482	2972	2602	549
INSRR	7	7	16	2	8	1	92	2	1	2	4	3	5	6	212	6	1	4	5	19	696	10	1	5	3	5	3	22	0	20	20	1	50	2	3	2	15	5	1	3	18	139	8	1	1	53	68	5	1
SH2D2A	463	259	1264	509	204	151	140	105	99	711	236	153	405	337	516	576	203	153	48	676	35	236	227	347	231	546	369	179	686	102	71	41	415	423	367	120	193	77	93	802	135	56	2324	87	188	1283	951	425	214
CASR	26	100	112	1	1566	50	1409	312	77	352	70	66	364	40	2828	161	17	4	192	3	262	4	10	19	77	44	2	2	109	114	279	2	682	28	62	173	597	166	4863	33	568	2353	156	163	1	5	304	301	2
BARX2	5858	2364	2263	2008	2742	2629	1189	2221	3565	2299	6667	1576	2508	7094	1639	2319	2203	2015	5389	758	265	2516	2978	2660	2884	1143	2454	2190	3575	1276	4895	666	2736	3813	2527	6087	3714	6239	3722	2372	1760	292	211	3041	4280	3619	3087	3814	4103
GUCA2B	662	66	17	137	87	109	4	25	48	328	137	120	7	803	0	635	97	729	0	5	0	2	28	0	16	395	164	282	801	42	126	42	55	195	69	22	641	245	2351	53	28	1	0	83	3	215	6	131	233
GPM6B	207	138	162	121	105	148	309	137	78	200	132	21	32	92	34	559	130	141	1716	444	288	318	119	142	170	78	187	186	39	90	131	37	616	234	209	166	90	89	86	141	81	666	274	313	232	255	265	365	50
CP	31682	136302	12501	39595	11531	2607	9733	19998	18515	20733	2229	32014	3903	6443	110368	42840	3074	13635	52526	47593	397	1669	4222	76776	36868	5927	14867	23641	5049	14488	5350	34	17259	41758	107484	6388	18911	34615	1699	7793	25212	3282	8368	1382	48627	31372	17963	15858	4655
FAM184B	16	25	14	4	26	15	24	17	13	14	19	6	8	19	3	10	14	9	27	7	183	15	21	10	14	6	17	6	10	14	22	29	22	14	23	24	13	9	20	6	27	91	12	27	22	14	36	20	10
LMO3	17	126	65	104	468	81	187	86	71	20	38	11	58	50	2	69	55	26	52	15	98	17	36	6	147	2	30	137	24	50	63	870	99	34	35	86	36	33	66	48	26	114	25	95	11	28	66	413	51
COL9A2	270	499	143	117	80	446	445	106	266	550	473	116	67	130	95	254	120	59	1446	301	175	634	424	134	117	154	202	244	119	28	297	106	169	175	91	425	136	385	58	161	171	747	292	234	260	491	583	725	142
TNFRSF9	836	167	1743	852	302	56	157	33	172	2280	114	434	274	874	796	1085	435	399	47	2591	12	97	145	1016	405	1529	387	262	1026	128	218	104	616	756	189	108	289	57	19	2344	72	47	5163	96	306	3819	2851	462	315
EPN3	19	11	8	3	26	2	80	12	8	20	1	24	5	2	1	20	19	8	201	12	447	10	9	6	9	5	1	12	6	76	11	65	73	18	5	0	51	23	0	16	71	499	24	14	0	11	6	12	0
SLC4A8	130	135	92	65	70	120	68	46	118	117	68	55	36	43	13	142	79	25	98	162	51	270	220	67	173	84	30	57	62	50	49	159	95	130	98	88	125	88	38	119	84	153	229	121	390	196	340	110	46
COL23A1	11107	16290	5617	7201	18509	6396	18000	10733	23071	9802	11586	8627	19564	19666	5579	13514	29861	23302	1713	13112	38	20248	7765	12028	21427	6444	8051	2580	10772	9056	14012	4039	13427	11883	34340	7601	15111	8557	11710	14720	13463	291	113	18134	14987	17943	10046	6970	32775
PTPRN	55	134	236	2925	118	49	22	204	98	30	31	41	34	52	35	14	98	49	91	37	4	29731	178	30	61	42	74	36	92	4560	31	90	464	457	1681	150	92	15	30	33	76	2	226	103	445	23	18	84	86
ITIH1	4	4	14	7	2	6	0	74	37	47	4	281	1	19	8	40	7	5	5	61	26	7	3	6	10	10	4	39	105	0	1030	621	27	76	170	125	1	8	3	23	4	1	0	1	2	1	6	16	1
CREB3L3	1166	362	665	554	2204	2037	280	1183	2612	200	1697	478	1518	5444	98	2006	927	3725	3	870	0	35	676	1385	138	2282	5035	1066	666	3061	1260	48	579	2505	155	279	2889	541	5815	2125	1012	11	12	1952	4	566	98	1955	2156
RIMBP2	17	23	10	2	77	8	70	5	13	12	1	21	6	79	1	58	7	12	63	32	11	11	19	70	83	62	19	8	1	32	12	1937	42	10	19	22	36	49	7	4	48	437	9	32	18	23	13	38	20
SPAG4	3278	2469	6481	5257	2705	1548	1062	2371	4032	2221	2173	4148	2407	2048	1505	1152	1927	2549	1380	2335	243	3870	5033	3677	1620	1729	2592	2672	1581	10623	2587	1241	1712	1657	3551	3360	4110	1310	2446	1889	2350	158	239	3576	2161	2119	1417	4529	3007
CDH3	121	185	400	171	39	25	638	23	23	234	49	8	53	22	49	451	43	65	488	42	360	66	24	52	116	52	48	160	22	50	225	8	198	57	20	95	43	61	26	22	196	2853	658	151	82	26	42	283	36
CCN5	80	494	1617	1837	901	5	116	55	37	52	7	34	20	4	86	339	13	26	40	85	10	393	187	43	917	19	384	332	104	9206	26	15	187	47	370	218	839	88	21	200	94	9	95	99	227	22	27	105	7
ATP2C2	46	28	17	16	4	11	25	5	5	62	16	11	5	7	4	9	4	12	5	9	43	65	15	6	11	37	9	18	6	21	12	316	21	9	4	27	44	17	7	13	34	241	11	11	12	14	23	17	5
COL17A1	446	42	142	47	22	42	36	19	19	2372	11	685	41	55	5	64	21	2	42	65	335	7	19	28	56	338	19	56	16	25	20	2933	23	33	9	17	26	13	26	7	62	33	177	43	29	17	6	2262	19
SLC9A3	3224	822	49	15	278	462	396	79	240	231	418	963	78	97	39	233	71	70	71	46	37	83	653	81	99	30	212	75	42	141	111	7485	383	33	262	791	614	367	67	462	1218	788	17	243	112	1092	1498	1876	2532
CD84	5143	3152	1987	1116	1807	596	842	700	515	3141	1289	1237	349	1797	560	5310	1543	500	967	4744	252	1584	2244	2162	3849	2107	990	1110	1131	247	889	730	1243	4278	761	3945	1001	1774	460	5521	1970	729	14327	1425	3360	4610	7796	2134	1226
MPPED2	138	115	89	36	181	404	256	140	214	124	134	47	184	208	18	275	222	83	616	139	2031	97	143	110	715	60	145	106	49	44	186	131	262	73	105	296	225	167	124	201	330	542	41	520	115	431	115	410	118
SYT1	60	26	7	10	20	10	97	8	22	12	15	4	3	392	6	61	16	12	139	10	174	109	35	14	19	5	11	41	711	5	29	272	65	55	4	49	22	9	24	11	22	39	1991	176	25	33	29	29	10
PITX1	5	12	16	27	4	0	1	1	1	6	2	409	0	2	11	269	0	1	2	86	3	1	1	51	1	42	3	192	50	13	1806	10	24	2	1	0	0	2	1	3	0	4	521	2	0	45	347	2	4
FGF10	9	14	8	8	46	0	76	2	12	11	1	0	0	1	0	86	0	0	42	1	15	1	0	1	59	0	2	139	3	34	7	14	1	4	2	3	5	4	3	12	5	19	0	14	3	7	7	8	1
CAMK2A	13	9	16	9	3	5	39	5	7	4	7	2	5	3	0	7	7	3	45	5	5	45	16	0	13	2	3	10	3	7	12	6	22	7	4	1	7	3	7	10	24	57	2	9	7	8	2	14	2
SLC12A3	108	37	17	16	10	16	6461	1207	143	97	18	15	9	21	19	455	16	5	24922	52	22	3	13	20	15	86	14	6	10	465	280	1596	6574	21	5	4	592	90	16	243	2928	2754	60	87	9	54	8	87	5
MYO3B	172	28	288	59	183	11	260	172	38	21	56	292	41	12	356	62	58	4	2675	28	396	54	25	9	31	12	36	26	190	69	156	25	122	22	14	104	135	47	12	52	110	671	83	19	1030	19	21	34	2
SLC6A15	10	6	0	1	0	2	3	0	4	8	1	3	2	74	0	12	1	440	2	1	2	113	0	0	0	3	1	3	58	1	1	21768	4	5	0	0	0	11	0	1	28	16	962	2	1	1	1	0	0
RPS6KA6	219	195	38	10	752	3	633	320	261	457	7	104	5	622	63	442	773	393	815	1	995	661	303	631	37	6	26	92	247	30	70	3	312	5	4	565	163	35	1037	259	654	1541	105	803	3	397	10	1243	45
SCARB1	15768	11744	10520	39177	18952	16307	5613	8593	13095	5772	13980	21147	17587	9679	3464	6881	24256	5370	3522	10523	1563	8179	17764	11759	14614	2982	22354	7222	7070	15713	5237	10037	10879	8529	9095	14829	14342	11951	35308	8122	18282	1103	4252	18865	7918	5643	8184	5507	18313
CD5L	15	11	293	37	293	74	9	5	21	35	2	8	6	11	131	299	2	4	149	524	3	7	11	865	455	676	40	0	116	1	5	5	11	827	8	16	5	5	3	1678	45	6	39	4	580	23	1434	131	144
SLC12A1	315	329	51	20	28	22	10699	121	660	695	39	3	156	5	1	347	16	8	1030	14	257	6	24	2	250	4	11	2	36	2369	1157	18	12916	10	4	112	12789	3594	31	645	2917	4517	174	1006	17	69	46	132	10
ADD2	316	224	63	92	68	217	91	76	55	389	51	159	44	145	311	1695	62	51	1060	1540	7	1174	53	109	90	122	87	179	46	19	74	29	53	120	424	451	113	157	15	118	178	22	722	74	61	158	314	125	55
ATP12A	1	3	3	0	0	0	236	0	1	19	1	0	0	0	5	31	0	1	30	0	5	0	1	0	0	2	0	0	1	13	19	61	192	8	0	3	76	16	0	14	76	77	0	13	1	1	3	1	0
TUBA3D	136	98	8288	2204	24465	13	10	3070	125	12	317	22353	618	54	6	17	310	177	20	35	4	82	2177	35	65	11	6053	460	4764	168	15	6	1993	72	41	18928	161	30	54	347	14	13	16	53	19	18	37	19	159
RAP1GAP	1474	968	645	563	4036	2953	1457	2567	9637	1412	2283	568	2263	2244	383	424	1576	4155	3005	1562	19510	1131	2097	1432	2539	938	882	870	473	1475	13133	5003	2405	1005	3301	1759	3796	1482	3531	2135	3367	7070	546	1981	72	335	733	5186	3248
NMRK2	2	5	4	0	0	0	24	0	30	20	3	0	0	411	0	11	4	0	5	0	8	1	2	0	7	5	1	1	1	0	2	28538	28	14	0	0	0	0	1	3	7	15	0	5	1	6	1	2	2
APBB1IP	5257	4655	4097	3403	7368	3321	1037	3274	4381	6977	12711	4207	3757	4688	1348	5599	4766	2862	1195	4239	138	2067	4226	2562	3577	4348	4014	6292	3800	4527	9233	565	4719	6450	1852	7624	3719	6032	2738	4149	2912	1998	10879	4990	4704	4833	5749	4769	2232
CST7	1427	513	3246	1191	586	413	346	404	513	3055	560	361	928	924	773	1727	797	662	199	2998	85	404	587	1434	772	1739	992	325	2673	158	217	529	1271	1641	638	277	521	237	284	2984	590	116	8196	395	783	3743	2798	1480	857
AMPH	29	53	40	22	57	58	55	14	31	16	28	7	47	51	5	176	38	11	105	26	42	155	56	6	84	15	30	54	4	20	45	329	54	12	42	26	59	59	38	86	51	88	28	55	120	107	29	19	19
ADCY2	428	621	29	76	14	6	104	16	60	553	12	640	137	643	10	317	616	1833	139	358	12	599	34	94	398	408	110	67	26	572	310	9	48	1351	33	162	172	17	1272	712	101	66	21	52	1990	784	3765	42	632
CLUL1	24	26	7	4	31	15	34	5	17	29	13	4	8	26	5	7	1	24	20	5	43	29	32	6	9	8	11	4	6	8	45	81	24	26	4	14	35	23	21	13	26	76	22	18	0	17	13	50	7
SLC1A3	2760	3545	697	836	2367	171	669	269	308	1448	758	638	96	1461	299	2293	500	380	771	1814	275	1908	2429	2298	2245	1540	1267	980	894	198	646	111	685	3797	352	4362	526	1296	283	2003	1503	303	9653	955	3068	1595	8264	1596	1227
AFM	12	101	10	0	273	6	385	0	263	6	309	158	92	43	5	16	18	31	0	31	1	1	44	106	3	12	5	15	94	147	3	0	119	44	37	3	156	58	1178	65	231	186	0	135	0	7	20	6	41
SCGN	845	4330	573	11	9411	5015	286	1496	2238	531	15027	182	6359	9470	43	252	7076	4553	259	271	8	12	787	512	1269	84	1241	6	841	29	2521	86	2192	1313	729	8149	485	3131	7694	772	2196	225	1095	10117	46	883	1754	836	8208
PTPRH	18	18	2365	480	8	13	13	53	17	93	13	8	20	14	121	41	17	6	1	13	20	417	23	5	22	11	34	27	6	1871	15	13	42	222	128	93	3	11	12	10	16	27	571	5	24	17	24	25	4
RDH8	0	1	1	2	1	0	0	1	0	2	1	0	0	0	0	0	1	0	0	1	0	2	2	0	0	0	0	0	0	6	0	495	4	1	5	0	4	4	0	0	0	0	1	0	1	0	1	0	0
COL5A3	1606	3260	6822	1952	1888	4622	1144	2276	2323	852	1172	467	4033	2381	796	1951	1588	1034	1310	1018	825	7527	1717	1947	2933	1271	2422	3278	321	2665	982	3169	10079	2867	11706	837	1126	3380	1464	893	1945	213	183	1225	6656	1802	2608	2577	487
PKP1	353	256	185	2136	1846	125	143	29	68	45	349	1839	19	29	593	438	107	47	25	76	187	8	195	40	475	483	210	145	6	12154	131	15	254	169	143	234	80	18	116	84	930	146	155	696	18	52	21	427	40
IL12RB2	175	1488	175	66	106	49	36	37	164	1979	98	554	58	37	45	264	301	32	154	5092	34	77	95	236	277	2263	118	24	70	26	24	12	589	2438	24	180	798	13220	38	403	135	491	126	37	46	138	55	126	113
SEMA5B	10717	22536	5258	6797	9809	8891	5586	7900	17402	5426	10912	10533	5302	25605	1415	14866	15183	9685	12978	10884	418	4685	11062	9758	10253	5939	5252	14180	4312	3133	11932	414	3900	9956	12107	8974	18094	25288	17257	9600	18008	550	354	22535	5150	16125	5934	19030	7643
GRHL2	3	9	4	6	1	2	184	72	16	55	4	0	2	1	0	39	1	1	1637	4	235	2	16	0	5	1	1	1	2	18	29	0	88	0	1	3	78	20	0	10	46	500	85	42	2	4	3	1	2
NKAIN1	68	70	188	128	242	56	1	161	200	30	87	14	35	67	1	7	40	109	3	29	9	596	311	24	15	25	97	8	32	596	58	44	37	148	149	436	73	79	22	33	60	41	5	46	266	34	3	29	168
MECOM	2369	2720	1210	676	2167	6283	3153	2037	1711	1469	1337	513	899	1246	538	2596	3825	704	7175	1659	14337	2042	2385	2228	4200	827	1149	569	741	1539	1420	424	3269	2634	2982	2640	2927	2603	2501	1930	3228	6012	2236	4884	2524	1540	2434	2872	1701
MT3	1013	341	520	8892	30	0	83	6062	599	398	16	906	9	51	5	25	47	60	2865	388	19	4276	694	99	36	112	62	183	53	2362	3	334	254	119	2763	622	380	30	28	42	362	12	41	108	4942	20	14	4	1273
PTHLH	8346	39	964	5567	1323	80	580	582	600	206	42	1994	103	392	3125	330	390	30	8757	907	10	2225	180	69	208	50	2070	3974	554	8359	326	8	6057	195	2441	234	687	98	90	185	90	2	418	1110	19205	186	180	263	133
TFAP2C	15	3	56	170	1	1	18	0	1	33	0	2	0	1	2	17	6	0	6	1	77	3	16	1	31	7	53	1	0	3	1	789	21	7	50	0	11	4	1	3	8	24	30	7	5	2	2	19	5
SULT2B1	10	14	26	77	8	9	2	22	18	20	11	13	28	5	11	12	4	11	7	64	19	14	11	9	14	8	21	9	14	37	6	312	44	9	32	12	44	17	4	2	15	22	20	9	2	0	4	46	2
SLC4A11	73	71	92	42	37	119	160	35	64	291	49	13	72	146	7	71	57	20	120	46	415	64	48	19	67	35	40	31	13	64	61	30	144	50	77	60	186	72	58	37	85	469	311	157	74	64	106	85	37
F11	195	63	40	1	869	17	183	2	15	44	18	2	14	11	2	66	8	33	1	27	3	0	18	19	249	188	10	2	7	44	9	235	154	0	3	11	89	45	571	168	283	244	3	8	0	91	65	569	10
SIRPG	520	254	1146	268	162	62	125	35	83	774	123	191	122	333	239	485	259	201	24	620	35	92	112	271	242	585	258	104	512	53	28	15	161	506	102	87	146	42	28	785	84	33	2852	41	184	1043	766	290	149
P2RX7	1100	885	268	520	860	321	443	450	333	652	975	327	429	1186	161	1422	1143	619	313	1203	54	438	1465	653	857	417	178	196	109	312	371	137	411	711	244	1573	427	930	694	1466	481	196	2698	991	615	1064	1748	507	616
CHGB	108	21	86	62	6	23	152	10	257	588	23	10	12	16	5	56	16	39	17	3	287	619	101	27	5	19	73	5	17	224	10	1188	361	229	86	29	140	54	23	27	82	269	52	25	11	16	6	59	17
NOS1	42	53	7	4	46	41	517	20	86	66	27	14	22	54	5	108	28	1	55	87	4	6	17	43	199	28	8	3	3	20	59	12	307	6	8	36	179	150	7	86	131	647	3	159	17	111	33	143	10
LAG3	490	137	3856	920	422	93	151	46	207	1974	119	323	151	465	943	1064	182	289	40	2344	22	782	95	654	334	1808	696	166	1338	111	61	20	367	509	252	42	160	74	21	2471	88	19	14400	123	357	1931	2101	486	236
RGS1	19593	13692	11150	2238	6399	2856	3258	2104	4996	10421	7447	3312	2513	3577	8314	12236	1835	9347	1815	4507	912	12818	11505	6475	7410	6057	4091	2647	9385	592	6128	643	6311	40843	2058	8564	2507	2578	978	2446	4704	136	3482	4587	11450	9892	18464	4486	3686
LYZ	33428	31430	3433	3521	1923	4356	4911	5169	5104	15524	14076	10249	1028	5825	2069	22878	15354	1157	1664	20624	618	5288	8953	3028	8509	9029	1339	4815	9775	787	5695	4926	9323	15511	1889	22104	3230	4254	2373	34082	20228	1891	27412	5408	19822	11438	25035	9873	4139
SLC26A4	62	94	26	16	44	99	282	53	50	55	46	42	12	70	5	110	131	93	104	158	43	30	43	60	103	40	30	41	26	20	123	23	61	30	74	103	88	58	31	65	87	578	33	119	91	86	112	90	55
ANGPT2	5945	10230	5776	2909	8549	26356	3583	8453	12640	3830	6320	1946	2931	5359	3358	5895	33700	4410	2794	3817	1494	18182	11326	7501	5065	2979	4981	3513	3747	4254	5445	4962	11326	9593	25300	8221	16786	10926	13671	3897	5671	966	447	13424	14301	2570	13130	7926	7278
SLC7A8	2791	1070	1585	285	913	393	8221	271	1232	601	181	623	486	410	1052	982	357	737	1118	766	1031	580	450	1156	2172	1046	1054	881	183	5644	693	9515	3415	1308	1127	1168	1173	638	5797	1617	2114	7546	1390	543	1878	918	915	1490	596
TBL1Y	0	13	3	2	5	0	0	3	8	3	30	0	8	0	33	0	20	0	20	1	6	0	7	4	0	0	1	0	0	1	0	0	13	2	0	0	16	4	13	1	9	66	5	22	0	1	8	0	3
TBX15	376	190	251	442	732	494	34	244	86	107	117	156	348	89	126	154	342	114	184	150	107	1235	294	148	290	113	432	530	67	490	135	88	630	901	643	1159	141	467	127	73	101	42	961	128	448	216	225	539	182
EPB41L4B	34	33	34	75	18	19	199	6	38	101	58	22	27	12	5	28	5	61	56	18	950	15	11	12	26	15	13	13	15	30	33	1850	141	39	9	76	109	68	11	9	112	547	87	21	10	68	7	91	5
TDRD1	1	14	5	5	30	5	5	5	19	15	9	3	4	5	1	15	5	41	15	0	0	3	15	1	7	3	2	5	6	2	5	2	12	23	7	30	11	13	13	4	6	30	10	19	3	2	5	8	6
IL11	7	2	17	7	2	2	23	2	2	14	8	0	5	2	3	8	3	4	1	0	12	225	2	1	5	1	1	4	2	4	0	7	19	5	17	3	3	1	4	3	4	188	58	6	4	5	1	5	2
MYO3A	647	809	223	185	1041	564	619	289	426	331	1963	115	722	861	155	648	1293	614	321	483	7	1088	805	288	844	142	198	292	347	40	754	0	293	427	393	1155	405	572	1073	311	916	72	3575	1985	410	390	974	407	1191
TREM2	4452	3132	1367	3433	393	408	166	1562	1233	3744	1412	638	105	1289	142	1880	735	931	550	3218	85	1203	1695	707	2035	2641	1891	4480	4754	506	1614	374	1343	2920	1606	2146	618	1794	359	1582	1614	160	4125	639	3504	2124	3517	3365	713
IL12RB1	605	404	982	561	293	240	159	160	214	967	350	413	243	523	222	724	345	204	189	1198	108	279	500	389	395	758	307	256	596	46	229	74	238	871	309	307	282	278	142	1034	328	106	3546	291	420	1312	1200	685	181
SCD	69090	24264	16153	51070	48155	16214	20934	16344	65251	14948	17487	60568	19977	16329	5998	29650	24520	3672	1486	32967	14495	27058	57315	19850	15370	5101	17177	17610	13149	35965	40603	38724	28576	19588	19398	43622	60163	28786	15672	26845	19663	1342	17352	41298	52255	28403	23745	11317	21787
SERPIND1	5	9	6	4	8	8	6	14	12	6	1	2	2	11	13	13	11	3	3	1	3	38	7	5	8	3	2	3	1	10	17	7721	11	8	74	5	2	10	6	1	1	6	5	10	10	7	7	15	5
APOBEC3H	248	259	261	132	84	57	27	41	65	140	57	47	103	98	40	117	78	35	32	152	26	89	99	88	60	211	121	33	153	49	21	74	53	150	116	64	42	50	21	230	26	8	455	64	140	326	319	188	31
RASD2	650	781	1220	571	658	1249	566	573	541	487	342	157	1030	1642	269	773	566	237	567	1028	149	1853	993	208	987	436	543	550	256	323	719	1824	1622	1008	3136	906	337	371	488	753	1723	133	611	768	1709	905	626	1756	346
APOL1	14821	10411	89630	17726	14729	5627	15614	6274	12169	89244	9850	84459	5222	16503	23799	23873	9089	16013	6973	224896	3341	4637	5599	76986	12252	55853	45757	16863	16433	39625	5710	4880	24796	14274	11716	39359	11441	7413	9763	17802	6575	4534	40641	6708	8268	40974	44050	167912	6637
IL2RB	3165	1390	4861	1614	2571	2534	663	1273	767	4125	1753	739	2894	2140	1549	3918	2086	879	706	5051	195	1087	1424	1137	2301	3283	1340	690	1581	647	508	320	3587	3418	2208	1168	1226	1004	1129	4099	1105	401	15408	1161	1472	3024	3709	3707	1300
KCNK10	67	85	29	3	139	30	86	12	9	39	120	24	6	8	5	173	40	103	10	65	13	29	43	35	38	49	13	34	26	21	14	7	50	75	19	47	296	25	35	6	73	144	12	22	16	29	58	54	8
GZMH	697	286	1404	401	422	165	151	187	376	474	322	265	963	323	197	595	223	154	82	368	39	155	431	82	170	332	221	186	1270	150	156	69	914	541	446	130	200	137	243	790	451	86	2377	295	603	509	796	902	210
GZMB	486	241	1454	569	436	615	216	441	205	497	574	257	816	231	501	815	355	58	156	285	51	260	381	124	208	175	169	90	624	130	143	42	984	473	322	274	200	169	357	678	475	102	1826	313	315	520	314	1223	404
TRIM9	996	629	755	479	1380	415	371	658	1710	908	381	707	950	738	622	949	428	362	518	934	29	2515	648	941	1190	418	813	276	256	1077	311	52	594	1264	1386	854	2270	145	639	548	720	396	125	837	1286	495	443	4230	1194
CHGA	1	11	19	5	3	5	4	43	2	3	1	2	0	5	6	12	2	2	3	4	4	2	6	1	3	0	0	2	2	2	22	31	508	47	9	5	5	1	0	0	4	56	4	3	3	0	7	1	2
SIX4	17	20	41	14	34	19	65	4	10	63	13	2	6	2	8	40	18	2	43	10	49	47	2	7	52	4	5	42	4	33	23	319	71	23	42	20	21	19	7	17	12	328	274	11	22	10	10	33	3
SERPINA4	4	25	25	232	51	2	80	126	17	67	4	205	10	6	5	15	0	0	1108	24	10	2	8	27	8	6	6	40	3	144	145	105	110	35	28	154	15	4	2	4	47	260	89	2	0	0	0	50	1
CPNE6	4	3	2	1	52	1	74	0	7	0	3	0	2	12	0	1	2	5	1	0	2	0	2	0	3	0	0	0	4	34	1	141	15	0	3	2	5	0	10	7	18	17	0	11	0	0	2	5	7
MMP9	313	181	11175	3322	427	1294	1056	87	272	495	355	149	167	447	654	1208	1905	279	131	266	129	3418	313	200	1697	133	1400	6378	152	6723	345	556	1667	814	4131	322	356	344	366	216	151	36	221	166	6413	166	252	319	538
MYBL2	604	499	1635	2288	107	216	114	90	168	271	341	258	355	218	337	418	143	138	69	386	32	343	188	275	273	203	186	995	231	306	141	973	216	278	650	377	110	234	192	255	209	129	2696	149	169	531	261	550	121
SLA2	517	311	1002	327	258	153	142	100	83	787	246	192	268	340	219	640	303	167	48	679	30	298	344	418	284	566	276	105	423	86	81	25	418	613	141	110	211	103	55	820	128	54	2389	100	277	902	828	645	206
SLC17A9	532	1240	412	494	61	150	97	1296	735	524	142	128	249	87	392	310	576	2219	249	642	89	419	207	286	263	451	119	669	202	1109	361	422	170	253	439	3255	53	270	64	243	163	49	341	114	200	464	1578	216	123
BIRC7	524	1790	91	40	4	9	500	21	35	173	7	1468	396	54	120	729	679	1906	0	136	1	190	26	1762	2584	781	7	64	58	826	431	7459	1794	141	595	733	45	6	30	21	106	55	25	10	776	24	213	284	330
CHRNA4	0	17	1	0	3	37	128	1	25	1	1	0	38	1	2	12	0	11	0	0	0	0	3	49	5	8	0	0	2	12	4	31	16	0	4	3	3	2	0	3	45	54	0	1	0	0	1	0	0
TRIB3	7853	2531	11071	15076	1494	3201	363	988	10697	2222	2817	1105	4988	756	2557	1260	1588	673	3937	6604	522	7278	3432	2352	1646	551	2493	2779	2635	6079	2522	1464	3405	2670	6720	2477	3327	2107	990	1321	1459	600	3529	2108	8141	1181	1162	4330	971
SLC52A3	208	179	354	393	130	117	306	111	109	100	40	76	38	36	51	247	49	24	868	267	192	133	29	129	330	100	177	333	56	1009	278	40	186	452	514	325	156	77	36	118	265	1304	57	128	97	44	46	160	80
SIRPB1	1373	1364	684	949	204	501	73	172	274	1241	254	364	54	211	90	449	283	117	50	427	10	749	238	641	349	842	417	186	1176	2145	171	84	450	739	220	499	175	896	174	680	329	165	820	163	2905	684	459	1494	168
BPI	22	34	12	4	14	11	50	6	12	8	4	32	1	10	3	38	13	6	7	18	3	98	11	7	12	5	14	18	7	41	39	29	11	12	2	20	41	15	10	22	11	21	13	13	2	6	17	10	1
VSIG1	83	101	196	92	56	62	96	321	96	102	44	486	25	30	29	141	75	72	253	296	12	262	134	205	118	127	186	172	56	957	143	45	514	213	587	677	283	62	51	131	40	10	38	130	312	191	56	518	87
TLR8	1241	1134	277	420	434	282	314	259	203	990	338	377	36	567	130	1732	517	101	224	1227	47	491	621	497	613	583	152	360	497	30	401	152	347	1908	303	879	252	844	156	1911	654	269	8400	453	650	1335	1936	539	250
VGLL1	2	0	0	0	0	0	7	0	0	2	0	0	0	0	0	4	0	0	10	0	350	0	0	0	9	0	1	0	0	4	2	0	6	0	0	0	12	3	0	0	2	27	1	0	0	1	1	1	0
TNFSF13B	1775	1690	3190	1560	784	414	435	370	441	1695	538	414	153	730	370	2378	727	346	432	1803	173	1614	1311	404	981	863	940	887	1127	200	409	153	936	2803	946	945	377	589	188	1749	702	335	10921	525	1804	1411	2038	1750	252
FGF9	3	7	17	5	12	4	179	6	11	34	6	0	2	1	272	22	2	4	112	0	12921	19	2	0	47	5	1	8	0	42	25	60	371	0	1	6	103	16	1	31	102	597	16	26	2	3	0	2	0
HSF4	7399	2301	3255	1738	1978	1867	2749	831	2257	725	1432	730	1967	1492	955	232	1218	1213	634	1881	213	6239	3463	975	1676	480	831	584	822	2807	1197	101	1363	730	1436	1212	1390	1082	4176	960	804	16	116	3215	978	4332	9440	409	2242
IL21R	301	322	618	546	170	486	97	113	262	413	173	120	194	311	255	602	369	93	319	719	20	114	185	115	457	327	336	130	319	103	91	151	237	693	304	93	238	143	139	661	155	64	7940	275	286	818	605	407	77
TMC5	13	5	31	9	29	2	8	19	33	31	3	16	1	10	152	12	2	17	4	14	167	8	17	32	10	4	7	23	7	140	9	12	9	17	19	27	30	4	5	16	13	20	73	8	10	8	6	15	3
TRPA1	179	289	145	64	733	291	481	202	315	184	543	239	256	1741	1	258	184	30	38	304	2	200	194	104	412	103	244	285	116	263	497	2266	136	269	57	1220	916	116	2668	382	396	49	43	715	82	756	680	104	733
CALB1	56	26	10	3	21	23	5201	22	104	27	11	0	16	12	1	23	9	13	13	14	48	25	20	3	11	5	3	1	7	382	91	1	4644	8	9	19	571	100	13	190	1792	1656	23	29	5	30	53	22	6
SFRP1	110	1042	847	124	1191	177	10559	74	313	973	131	35	51	573	9	4966	122	18	985	70	999	30	73	102	935	41	87	723	50	390	951	1790	2745	72	91	723	1363	608	1172	774	1383	51489	883	1046	35	259	116	671	149
ESRP1	43	41	20	6	2	1	244	92	27	700	2	4	0	2	1	78	4	0	1999	1300	363	0	12	0	9	38	26	10	15	29	57	0	120	4	1	3	104	30	1	11	86	951	195	35	0	1	2	8	3
CKM	15	9	4	16	2	8	1	4	3	8	10	2	1	6	1	12	2	4	2	12	18	6	3	4	20	14	3	17	13	3	4	7	18	11	1	2	5	6	0	2	8	2	44	6	22	13	32	17	3
KLC3	21	16	17	12	3	2	41	36	4	134	4	2	3	12	0	15	3	27	298	65	42	4	13	18	4	2	16	23	5	12	12	82	11	6	1	5	19	5	0	0	17	167	24	1	1	13	2	0	4
LILRB1	1343	1949	1157	880	721	1183	476	588	845	1687	951	403	141	839	398	2210	924	342	571	1757	124	975	1083	591	1235	1066	740	934	817	256	856	222	595	2511	1060	1031	563	1155	900	2083	793	297	5378	883	1252	1672	2491	1277	398
CCNP	10	14	66	8	6	11	3	0	3	155	18	0	6	3	0	2	5	2	4	5	6	6	12	3	8	3	1	1	3	5	2	37	5	2	4	7	41	9	4	7	7	15	1	6	4	10	6	3	3
TJP3	59	91	75	54	66	25	142	33	16	774	92	6	94	20	7	81	17	497	359	67	399	36	65	6	33	68	107	32	31	24	85	3	97	41	33	150	88	297	5	21	58	778	292	45	14	36	49	16	26
SIGLEC8	1227	664	284	103	256	149	65	89	186	1166	480	250	29	481	162	1081	292	178	181	1544	18	388	1046	629	1073	709	925	425	589	102	152	18	223	1876	222	682	228	317	83	1236	858	28	4889	462	1732	546	2089	868	765
NKG7	2015	683	8175	2403	1208	1062	477	1032	1189	4015	1243	669	3092	1702	1739	2578	1414	847	436	4335	101	383	1347	1280	1024	4342	1518	652	5780	388	460	146	2780	2391	1374	772	769	468	1154	5241	1351	280	24040	889	1409	4479	4470	3359	1314
CAPS	256	313	239	180	144	137	241	86	96	182	161	88	138	189	66	213	77	200	95	87	516	75	143	49	115	152	132	238	211	133	190	63	131	157	323	154	121	101	149	84	158	509	108	122	88	211	293	195	61
KCNN1	39	128	71	17	13	458	43	185	1426	441	184	5	30	48	109	21	130	887	334	39	11	363	56	45	232	9	21	10	14	23	4838	39	488	80	491	244	20	63	45	21	279	12	11	1142	60	31	273	40	183
HAMP	160	161	201	306	4	4	9	23	9	205	18	26	10	8	31	115	11	48	101	78	0	44	89	18	67	55	401	217	266	13	4	6	55	702	48	77	5	37	3	39	45	7	1599	16	112	33	78	148	14
GRIK5	25	72	40	42	11	11	298	91	51	81	45	10	9	51	18	203	10	10	1841	10	986	77	10	376	47	4	23	4	13	22	117	67	122	12	4	19	70	41	60	54	125	726	397	62	9	16	85	23	2
DNAH11	2259	129	1030	745	9088	407	2068	3086	253	1286	3466	1448	1693	2135	1460	1619	564	2353	1038	1972	14	3117	2797	3196	3959	532	367	1181	220	57	1	24	1091	1417	1246	565	115	192	3113	2329	4253	94	26	62	1461	31	3234	250	1937
DLX5	183	189	260	80	219	208	58	111	149	69	70	12	247	99	65	120	112	102	122	57	37	419	150	48	158	93	177	129	36	196	49	24	642	255	630	105	102	110	91	87	105	14	6	156	123	119	140	223	57
HOXA13	29	39	116	9	16	33	1	55	22	18	63	15	37	18	6	105	26	34	30	23	8	32	131	8	44	19	211	304	65	1254	27	5614	56	59	26	374	80	38	15	16	6	15	123	7	33	24	25	16	20
NPTX2	38440	1867	18730	14176	22840	4189	1111	6646	37281	510	919	3409	247	294	939	765	1792	1137	1260	45965	182	39091	43040	1067	1054	27824	12373	4652	1562	17935	774	1864	7129	64332	44492	989	1388	15348	1001	326	5626	28	133	14570	54762	398	2568	144617	4464
TFR2	70	135	69	33	13	41	13	683	155	150	33	22	49	51	439	20	25	16	206	214	8	313	28	256	176	21	24	30	13	192	38	9119	37	44	333	61	68	18	14	33	306	14	88	20	17	39	43	45	14
AGR2	23	6	9	7	1	1	106	4	2	84	2	3	0	0	0	33	1	0	30	1	843	6	1	2	25	0	0	153	0	2	52	1	12	3	459	2	12	7	0	7	29	540	539	2	15	1	1	0	0
CA9	11098	12741	12147	9651	15232	9381	5697	11811	15329	4638	24831	7793	17609	5588	6453	7131	14190	21420	4674	12908	2	15052	7272	8523	11117	9520	13685	8332	17159	18569	3826	19	8799	10530	14022	16766	10476	9933	16100	9293	14038	16	22	17131	21820	7725	6450	29468	18785
TYRP1	11	1	1	3	2	1	56	0	13	5	73	1	2	2	4	4	0	0	0	1	0	2	1	0	1	1	0	0	4	24	2	1	152	0	4	40	40	20	0	6	26	378	3	1	0	0	1	7	0
SH3GL2	1624	9	19	6	11	5	289	0	31	398	12	6	8	8	1	122	4	1448	9	13	1363	8	3	8	21	1	3	3	1	51	1563	0	118	7	0	197	16	12	2	7	159	1155	7	17	3	3	4	7	6
GATA3	256	155	430	161	131	320	873	330	103	478	234	92	219	237	88	682	251	72	4148	411	811	65	299	122	266	302	184	83	353	89	147	35	559	278	196	68	387	205	166	452	294	1943	1153	298	143	408	412	225	158
PKD2L1	366	23	63	22	13	4	2	10	20	144	17	20	4	7	8	136	17	3	0	29	1	19	20	13	124	22	35	27	99	9	17	1618	91	194	20	48	0	28	3	69	95	6	61	28	174	30	53	72	49
CDH23	363	234	222	181	430	184	314	298	685	201	170	162	162	294	1303	629	201	44	2857	393	64	103	243	745	777	249	164	200	138	135	85	13719	186	228	96	2620	331	207	227	973	353	31	83	4634	124	458	445	295	317
CSF3	3	0	13	6	10	3	1	2	1	9	3	0	0	0	0	18	1	1	0	1	1	3	1	4	5	1	0	0	0	0	2	0	7	0	1	31	2	0	0	3	4	0	1	1	2	1	1	0	3
SLC6A4	17	23	8	9	21	22	34	6	10	11	32	4	7	19	3	15	8	20	8	7	161	11	13	6	20	5	7	10	10	6	7	7	22	18	14	15	3	8	17	10	15	121	4	26	19	7	18	9	10
CWH43	30	181	0	4	2	36	118	3	49	40	208	0	0	125	0	18	52	3	21	6	4951	1	160	3	5	5	2	0	0	14	20	1	106	5	1	76	60	26	136	10	95	595	3	47	0	8	0	19	46
ODAM	0	0	1	0	0	0	4	2	1	0	0	3	0	0	0	0	0	0	39	0	1	0	0	0	0	0	0	0	0	3	0	0	8	0	1	0	3	0	0	0	9	14	1	2	1	0	0	0	0
CRTAM	323	133	443	207	174	49	63	44	69	330	53	101	99	311	217	377	145	143	30	434	14	68	102	178	177	310	101	63	256	27	37	17	90	501	75	82	93	65	25	584	74	38	1999	67	226	857	671	273	123
FOLR3	12	6	7	3	7	10	25	3	15	24	4	37	1	8	3	27	70	1	32	2	14	103	3	6	3	3	4	36	7	15	15	12	41	3	1	9	15	10	5	7	15	249	10	4	8	2	23	6	2
KIAA1549L	44	46	113	31	122	109	123	3	51	144	33	18	14	44	21	171	70	32	65	7	200	127	14	43	235	56	9	75	98	25	66	85	50	62	202	38	53	25	16	46	46	103	143	51	124	101	36	99	104
CALCA	3	4	2	0	1	1	6	0	1	8	2	0	1	0	0	0	2	3	1	0	242	4	0	0	0	0	0	0	0	15	0	11	5	1	0	1	63	20	0	1	5	39	1	3	1	10	2	0	0
VWF	63359	71023	40386	15682	206066	263716	70021	105340	136878	36722	96211	50583	63928	56206	31027	96876	250780	45138	199395	89331	29766	36307	59996	204594	214514	81116	40740	23394	40896	40335	60042	23300	115442	92583	101173	173345	221430	196495	212226	125754	230063	28060	7246	178018	141111	33908	87022	99836	133634
DAO	704	48	60	182	212	514	942	94	485	354	51	155	108	1776	27	241	79	1681	0	546	2	8	140	366	48	1186	151	433	193	1172	173	294	512	94	32	54	657	933	1744	1212	315	790	9	293	8	162	111	2172	171
CYP27B1	33	43	141	161	21	29	136	13	15	36	40	15	30	15	15	18	65	33	101	239	148	22	34	8	34	12	16	43	35	151	22	149	269	34	30	42	37	14	29	16	65	466	231	38	13	27	44	30	9
SCNN1A	245	652	232	3067	564	86	3296	1720	362	8109	414	295	505	195	144	819	396	1553	9493	1404	14156	132	871	1311	2440	702	499	943	302	695	709	74	3254	1656	1966	407	1420	541	679	183	1741	15664	2478	1797	120	465	1502	7827	690
ENO2	20957	14872	12178	14276	26708	8620	6272	8896	17775	10637	8016	12338	2906	1318	7548	7048	9381	3705	11663	8432	433	21569	17237	7627	9685	2848	4314	5152	2169	22570	9810	30314	11896	8489	15150	14391	8516	4343	13030	2743	11592	398	5370	11672	25001	3401	12031	9443	6689
SIM1	1183	14	16	2	302	190	623	576	88	1043	561	466	236	1023	0	1064	3	842	5592	432	5845	564	510	1	1525	110	142	373	226	55	594	985	737	821	109	1649	656	546	557	674	160	2771	2605	229	1293	963	1534	1156	499
EYA4	61	140	27	51	130	225	287	43	112	70	98	1	111	190	2	232	289	57	168	13	398	8	150	1	353	9	12	40	20	24	87	0	104	30	95	123	130	137	190	68	91	199	822	304	2	75	130	40	85
NR2E1	11	14	9	4	2	8	3	7	256	11	9	45	181	3	413	7	2	5	71	8	0	2	41	1	11	4	7	1	3	5	0	216	604	20	1378	28	50	11	1	274	38	1	0	82	196	1036	24	4	366
SLC17A2	619	583	34	22	88	179	66	61	346	150	340	424	605	451	11	93	198	1118	2	344	0	11	90	48	220	69	15	199	178	260	133	6	92	155	76	470	1177	46	222	507	47	127	54	72	35	737	140	248	116
VEGFA	112251	72969	32255	42542	114349	102265	59715	67883	81883	25573	67669	21811	57689	111365	62627	50443	140537	61537	127132	55553	18257	93218	76636	93782	72382	35430	37742	48009	43270	19154	70031	10847	62296	99442	139289	58064	67033	81451	147282	83865	60475	3915	2598	189932	197900	130427	178962	130843	60368
LAMA4	8860	11257	14767	8859	17011	43391	6860	12714	11302	15575	6793	7879	5749	7249	4273	13406	21749	3862	15790	7853	4192	14786	13688	17541	21893	7981	10015	11867	4153	6929	6516	3449	14836	22729	24005	17431	14514	17210	14050	13931	12851	4600	4599	17456	31384	13275	7493	26093	7032
CLIC5	999	453	406	295	1115	834	3857	916	246	960	811	1442	421	2850	213	4030	323	273	3976	559	206	155	268	1055	3906	772	322	230	1916	318	1035	455	2217	331	101	1846	913	250	14899	6048	2055	12747	1055	1399	150	2831	3730	1489	1235
LY86	2356	1489	863	1049	399	473	234	421	581	1711	742	367	74	519	161	1444	589	427	371	1182	76	936	810	526	1140	1207	1012	1170	2037	189	637	322	742	3391	896	929	304	821	222	1361	894	236	2645	404	2303	1006	1564	1647	522
C7	1571	6660	19167	10520	3059	336	47797	1971	5261	8777	308	182	528	520	158	85953	227	16	23589	933	9439	1178	669	636	20284	553	2884	1053	273	1069	11985	72	13535	1380	1407	4315	1681	3311	3052	7662	5228	75036	8718	16427	1316	1132	5971	13667	236
SLC4A9	6	12	13	3	9	2	179	3	7	6	11	1	1	9	0	2	2	7	2	0	5092	25	4	2	0	1	0	0	1	23	25	7	149	8	0	0	26	10	2	15	82	321	2	15	2	5	5	7	2
LOX	12341	22862	66269	336209	51332	12255	1379	36196	10048	11020	6278	17297	3878	10778	4411	19207	16478	18081	4096	31209	436	29351	12223	12216	7829	1533	70025	19117	10595	27916	1955	1141	23040	11026	26823	42649	4499	34248	5317	392	12339	2400	2053	17090	141087	7065	914	5678	8743
GZMK	665	99	1445	388	178	65	106	22	136	924	76	162	323	396	341	733	259	213	23	1093	18	35	99	561	283	625	330	90	1004	18	44	9	227	867	109	40	188	52	19	1355	86	12	3571	35	304	2469	1247	435	311
ST8SIA4	4362	3151	3020	3177	2914	4194	3973	1557	3125	2333	2001	2081	4661	3229	4209	6699	4630	1019	7551	3811	207	2811	1869	4710	6152	2270	1800	1358	1989	1309	974	450	3051	3951	5336	2340	2149	1835	7950	9733	6211	622	7287	4512	5007	3606	14014	4987	3872
FGF1	133	372	256	324	117	697	2440	144	261	462	135	72	489	163	69	718	684	181	1088	190	366	688	227	311	739	269	177	145	62	151	877	101	1545	162	229	164	329	516	280	331	786	6901	108	369	1124	1352	156	783	72
STC2	7093	4292	25766	15181	7125	9676	8448	7177	15952	2715	3699	4065	4403	7449	5834	2148	13193	4721	14453	3277	418	18366	7221	7236	9385	2630	4009	3493	2864	12801	3860	2510	8039	4070	25662	6268	6503	4339	13708	8914	10192	234	98	9993	13979	5979	2253	6328	5656
HRH2	13776	2710	2617	383	9200	3301	1193	2059	4947	2590	7377	15535	10500	42281	216	9401	4711	3555	321	1789	124	489	1124	2818	5595	4884	6158	3755	8051	1612	4148	3056	2339	4264	1113	2880	8202	2959	27246	14668	5483	486	1309	1235	1445	16769	2838	3968	3623
UNC5A	52	480	328	201	36	587	41	135	108	2015	34	14	20	11	14	229	207	67	37	15	18	74	237	12	40	18	110	45	10	140	59	141	175	272	135	162	37	88	96	5	72	134	53	58	90	4	32	61	21
KNG1	42	4	5	6	8	7	2457	14	131	13	1	4	25	7	2	16	0	0	12	7	9	2	5	3	1	9	0	12	4	541	220	3670	4479	5	0	0	2452	514	1	177	1239	1255	1	3	0	0	6	62	0
HRG	1	0	3	2	2	2	212	6	8	19	1	8	4	3	0	7	0	1	4	5	0	0	1	3	0	46	0	4	1	82	27	1992	239	1	0	1	167	50	0	12	57	143	3	5	0	3	2	50	0
CLDN16	46	102	47	73	16	9	1005	23	49	184	33	13	20	12	7	65	8	26	252	127	43	38	27	11	14	19	20	12	18	123	135	2	933	95	17	22	275	110	3	41	307	2744	1580	139	15	92	34	198	4
RBP2	7	12	3	1	10	3	7	3	0	2	2	3	1	2	0	0	5	1	4	2	6	8	5	2	1	2	0	1	0	5	3	1	6	1	4	8	6	6	5	3	7	5	5	3	1	8	7	1	3
HHLA2	7119	9405	4141	1629	12782	3617	629	7060	6087	7094	20485	3631	3666	17547	225	8592	7353	6635	268	2492	4	540	8970	3601	5044	2250	3544	4101	5931	1732	13183	5	722	4492	1973	2609	10215	5066	11980	5835	6628	1480	53	3430	796	5487	3493	8063	2651
TNNC1	24	31	17	7	34	11	110	5	8	39	4	3	5	7	1	93	5	33	22	9	21	16	8	20	67	5	4	34	7	15	15	3	33	13	10	20	25	18	12	37	26	208	15	27	17	11	22	11	6
TFCP2L1	264	467	94	414	1277	24	4896	314	130	598	87	1052	376	65	359	461	41	13	3085	377	30277	68	739	85	303	276	125	195	88	660	1468	3945	2135	250	60	1401	901	419	37	410	1315	18784	243	382	238	102	70	186	47
PDE1A	1079	1277	1465	1063	11339	803	1242	371	715	402	281	830	605	685	117	2418	747	192	1619	1332	5149	1693	578	129	1471	260	2995	385	833	1178	545	160	2031	430	1640	9520	1040	435	482	684	1110	3136	389	1190	633	651	494	2811	185
REEP6	157	103	143	113	624	55	568	141	93	458	44	44	254	159	40	124	30	47	110	331	292	115	56	156	88	284	160	58	315	483	51	614	195	116	177	82	57	95	62	78	171	1342	238	33	44	62	79	253	20
GALNT3	290	203	115	46	340	198	325	155	65	724	967	24	78	165	23	296	178	114	2353	236	399	1053	223	53	254	172	88	68	140	27	129	11	171	179	62	260	139	151	86	86	155	1688	363	364	213	401	176	796	39
REG1A	7648	1557	529	1365	33428	75	422	1117	1862	948	1072	23306	20	1026	64	9270	458	1167	58	5753	0	38	1033	147	15092	4780	112	40607	3857	178	1588	0	2699	8371	502	16167	1588	14	1718	4350	3473	9061	233	625	204	91	90	63905	2457
EFHD1	1574	1718	1513	1240	3148	3490	4284	1074	1960	3576	3550	198	3244	1297	498	4576	3786	12615	2351	1514	9909	687	1205	1546	5403	2522	1436	1357	892	558	2204	918	3917	2914	2713	3590	1840	6376	3746	3227	4873	7926	863	1984	2256	3973	3544	3212	1543
GNLY	1465	390	1189	959	795	911	123	505	379	280	1345	187	3156	406	91	460	627	342	250	262	181	497	1213	158	307	286	361	441	879	227	313	48	1634	1019	607	866	210	237	274	735	651	239	247	655	537	427	1591	2130	917
IL1R2	514	732	6365	3999	256	45	105	1850	612	162	86	1044	35	123	123	194	67	92	979	478	124	1609	1757	409	303	242	921	1237	367	134086	114	47	257	1022	2899	486	1471	475	35	54	195	357	169	75	863	98	206	4988	53
IL1RL1	850	255	129	406	371	173	693	48	86	215	150	2	50	122	74	140	690	55	154	31	116	1606	46	361	1088	891	75	14	192	848	56	55	454	171	576	412	104	655	107	60	244	1431	75	618	56	1311	1085	131	300
SLC9A2	16	41	15	27	5	2	247	196	47	337	38	6	1	5	6	96	2	289	64	35	2875	5	6	1	25	135	8	3	5	16	177	86	180	26	31	2294	72	56	1	10	116	846	140	32	5	12	3	10	3
PLCL1	835	1139	1005	494	1284	1918	1703	555	1030	737	862	464	999	1381	157	1294	1746	694	1808	590	11620	807	807	377	2343	655	558	410	258	299	2369	235	2193	568	957	1574	1119	998	6446	2913	1141	3945	228	2439	608	1188	710	1627	708
KISS1R	154	264	144	639	75	417	111	1117	694	189	1	73	447	18	253	2	416	243	1029	1067	1	765	848	16	706	12	134	12	85	404	57	149	458	84	1289	806	43	460	104	0	1580	2	4	339	1433	122	317	2	1538
ATP6V1B1	0	1	5	0	1	4	53	4	0	1	1	1	0	0	0	5	1	3	3	1	332	4	1	0	1	1	0	0	0	4	6	0	33	0	1	3	15	0	0	1	13	51	0	2	1	1	2	3	0
PAPPA2	97	235	39	71	726	17	2233	156	20	632	576	4	12	34	30	1001	11	1142	491	10	1659	28	35	408	126	477	9	17	14	41	840	9	291	53	22	172	274	84	277	423	1041	3828	358	535	41	18	32	213	9
ANGPTL1	116	428	156	330	145	13	480	8	78	819	26	37	26	91	16	823	23	4	84	54	1858	49	14	46	810	222	124	105	4	50	108	8	211	13	57	187	58	51	405	231	200	481	367	235	43	136	1713	187	24
NPHS2	5	6	32	14	0	0	1045	10	37	106	11	0	0	0	0	47	0	0	0	1	1	1	0	1	0	0	0	2	0	74	296	1	595	0	0	3	111	13	1	41	323	2986	2	12	0	10	0	2	0
CHD5	7	8	3	5	2	5	33	30	0	16	3	0	2	3	1	21	0	4	520	1	17	3	9	2	10	4	4	1	2	5	1	55	9	3	2	2	9	6	1	5	10	38	2	14	6	9	9	4	2
FBXO2	287	134	152	82	69	105	101	183	164	1399	39	48	72	127	50	96	81	798	401	384	524	102	37	154	51	164	137	66	140	63	130	16	195	139	239	26	149	40	71	149	145	411	939	32	19	68	95	143	75
CD2	2433	1132	3877	1910	844	505	516	367	494	2824	781	803	1178	1520	740	2992	1310	884	224	2921	137	580	1055	1149	1496	2182	1517	536	3354	233	268	191	1168	2234	676	490	1119	481	259	3467	747	168	14351	397	1447	4868	4130	2225	587
HPCAL4	12	18	92	235	156	12	320	18	11	33	6	18	5	6	0	16	8	52	300	5	6	140	60	3	10	1	73	15	26	88	55	37	152	45	14	18	31	29	3	11	113	987	16	7	161	9	3	7	1
PLA2G2D	186	23	875	641	13	11	78	7	12	526	100	68	4	51	418	403	650	2	76	92	10	41	63	12	205	88	60	15	343	8	16	6	45	196	13	63	67	14	4	271	17	2	2067	19	23	47	128	66	14
CR2	31	4	47	28	16	28	333	7	3	46	7	180	2	21	42	470	1	0	108	47	31	5	4	4	96	1	10	17	7	84	1	35	76	26	2	2	16	9	1	6	18	953	22	1	14	9	3	7	2
CCDC181	45	28	21	26	21	18	166	23	10	220	27	138	9	20	2	97	25	54	66	12	38	29	26	12	46	12	10	48	12	24	27	16	43	17	13	30	21	13	16	20	141	469	120	27	17	31	15	77	9
FASLG	205	94	521	198	177	69	46	68	46	423	75	49	125	185	38	283	153	53	48	535	6	55	105	109	150	346	109	67	409	45	16	10	143	193	87	47	101	49	37	688	74	30	1781	75	142	649	540	447	86
PLPPR5	1874	638	98	815	62	84	271	1	1140	708	5	163	359	1258	20	4	26	3	0	1046	0	223	3	319	4	389	697	16	13	1710	6	0	374	99	28	2246	376	77	387	4	10	9	6	104	0	1890	227	32	456
PROX1	62	88	106	26	83	202	256	39	33	34	56	8	14	44	1313	568	94	22	50	55	108	179	44	38	57	13	79	25	21	79	106	1992	266	188	920	248	335	68	17	58	92	254	163	236	121	46	53	80	45
TTR	2	1	2	2	6	6	27	1	11	0	0	4	0	2	0	0	0	8	4	0	102	1	3	1	1	3	3	50	1	10	7	20	4	0	549	1	6	14	0	8	9	42	0	2	1	0	1	6	7
ATP10B	41	24	25	4	10	5	5	4	3	14	3	6	3	2	51	9	9	10	18	14	158	77	5	0	17	3	1	1	0	1	4	30	19	7	0	4	175	2	2	7	7	5	9	3	4	10	5	26	2
TCF21	43	175	118	226	15	147	751	43	86	223	64	17	69	131	12	770	113	33	251	48	320	62	93	29	183	44	104	20	12	18	228	23	388	18	63	138	63	47	88	87	245	1741	82	313	91	34	91	324	80
SLC16A7	1211	669	636	1636	1542	768	775	551	840	1094	670	930	982	278	402	1162	957	1356	633	1717	16591	1528	436	574	1002	454	196	472	384	491	1736	2160	1861	494	1313	1685	641	860	175	743	886	3076	4187	794	713	945	1377	1358	445
TRPM6	71	51	20	6	227	346	204	76	64	35	44	22	16	22	26	55	160	35	59	16	19	119	73	78	62	17	59	7	23	194	16	9	292	121	55	148	174	68	65	24	165	99	17	94	81	13	65	48	61
BSPRY	306	120	94	10	34	170	536	213	531	557	303	21	46	204	26	70	201	160	607	332	98	31	113	99	439	337	95	4	74	37	35	162	118	58	99	711	475	217	601	776	775	1169	146	279	52	1403	26	928	216
CSF3R	2523	2423	787	383	525	745	516	612	415	1796	1284	538	351	924	146	1629	673	284	468	2048	158	2337	1900	641	1409	1336	579	1154	787	174	1381	303	944	2241	785	1463	320	1141	431	2006	757	286	4288	1003	1644	1666	3031	997	502
PGF	2242	4523	23924	24729	4932	9710	1752	4793	76435	1263	11844	796	3763	2575	12856	2570	5864	11483	5418	1325	224	30052	27256	3706	3783	1962	22609	4880	2879	744	2808	8962	20790	23273	40596	5270	12745	25800	4744	3018	3653	874	235	11960	21858	2819	1724	36376	1827
ALDH6A1	3219	1256	826	630	8821	2845	7059	2662	7750	2913	5260	766	3076	16832	858	2621	3025	4165	2552	2148	6589	1825	3412	4403	3052	885	865	820	1786	1950	4865	11695	4591	2669	1276	3427	12975	3700	8930	5224	7741	7192	1611	9637	1313	3418	2093	4137	4157
ESRRB	31	39	31	17	44	23	213	7	16	14	69	2	9	27	0	20	6	25	20	19	12	19	31	8	25	13	37	18	9	70	16	16	262	40	13	36	414	100	10	46	84	399	74	105	45	21	125	35	26
EPCAM	621	1248	744	1217	1223	1241	2881	3068	3896	5490	4746	366	3069	3501	71	725	2196	1815	8357	2397	2508	1790	1238	1074	2355	2036	2210	173	356	337	2695	3777	1562	1878	1155	5291	1441	2440	8609	881	4266	16748	810	3060	229	5876	21	2316	731
HOXB8	520	94	183	69	225	430	372	277	198	1049	53	104	32	658	198	161	103	45	4436	64	1303	956	189	549	408	187	428	183	49	181	116	1596	224	372	339	132	232	161	218	969	619	1121	382	871	71	299	495	132	37
TEX11	321	457	474	264	360	142	44	550	253	508	1051	658	267	123	67	952	674	253	2	959	0	25	321	903	25	323	379	632	543	254	217	6	110	95	165	193	378	974	399	762	43	26	10	371	9	1024	1246	1454	661
TGFBI	92570	47453	283765	545628	192614	7840	8162	87227	19723	23664	4975	106451	2208	21208	218846	31850	8226	13573	33633	615676	2222	284899	105672	166043	27749	37242	322230	107939	39088	117446	4897	4723	66713	147417	208575	74591	20274	20710	5571	13713	44726	6625	33576	8679	230708	20282	14594	552727	4023
GJB6	6	1	26	1	4	1	1	0	0	1	0	3	1	0	0	2	1	0	1	3	26	10	2	0	2	5	0	10	3	83	1	2060	7111	1	0	1	1	0	0	3	1	4	3	0	2	0	1	475	0
GJA3	17	17	19	47	24	4	75	2	23	19	10	13	1	13	3	27	5	150	30	177	7	67	7	12	15	31	10	30	2	25	18	17	110	13	12	79	7	39	4	16	41	185	374	6	43	102	7	46	12
HPCA	54	60	84	123	61	103	61	20	141	80	141	9	15	226	16	17	61	464	81	61	2	57	50	91	62	98	64	26	28	70	325	431	41	60	71	53	107	79	588	89	56	20	84	124	22	80	19	87	120
TMIGD3	1083	818	264	158	140	54	56	49	56	204	111	81	18	115	36	64	121	53	198	106	29	100	112	142	200	126	278	175	84	50	109	46	345	586	94	234	76	87	70	91	534	38	573	172	563	136	222	271	88
CXCR4	22477	18670	13790	10637	10276	24168	5674	10913	9972	10754	10496	5311	6301	6056	6755	17805	13539	6346	6505	8593	1768	48268	17723	7987	11925	8818	19592	6722	15676	12454	10420	2984	15444	36010	17126	9187	8615	10024	9401	8392	9614	1377	8131	11570	59339	12602	22351	9328	6788
XPNPEP2	72	45	572	46	300	28	2276	11	85	146	14	53	21	117	23	702	34	29	48	21	9	24	19	141	951	40	22	4119	29	3468	257	96	831	16	10	38	198	101	2480	911	2644	1406	17	85	8	321	28	377	36
SASH3	2824	2217	2046	1208	983	1016	698	664	630	2842	1386	663	871	1537	675	3763	1294	551	778	2732	142	789	1479	875	1981	2048	1038	1130	1624	219	986	420	1418	3873	837	1328	934	1286	517	3352	1191	386	7981	1002	2008	3199	3641	2477	867
PAEP	13	617	2322	2034	0	0	0	0	111	4	0	24	0	34	55793	11	8	0	6	3	1	28	2	0	0	6	12	68	2	610	0	220	13	82	30	10	3	0	1	0	3	0	7945	0	3058	0	0	3	0
PLG	957	2	11	2	9878	5804	2006	936	133	182	1641	8	11009	117	364	585	43	2876	1	32	0	9	719	5785	1060	105	5	11	232	795	2	1	744	40	1	4	6815	68	5166	2327	12371	1312	0	727	8	212	11	49	228
HS3ST2	1293	54	931	71	112	40	32	58	40	816	29	94	65	34	99	177	202	43	207	392	33	61	141	161	550	117	327	60	663	100	30	50	887	3088	107	323	13	23	11	224	1256	11	27	343	4032	31	269	392	505
NUDT10	23	17	20	13	96	6	57	7	12	43	6	4	20	1	1	139	2	4	56	17	13	18	11	25	49	12	13	156	18	14	23	114	25	12	20	23	10	9	5	23	56	255	79	11	7	33	33	9	6
BHLHE41	10560	9544	5122	5204	2514	3370	3698	7168	14486	7526	6553	3235	2188	6854	3768	6776	6635	5853	17193	8810	931	6224	8946	7155	5657	3737	6415	3817	4636	3317	8660	9325	6015	21674	12915	10628	9236	7867	6895	7940	8060	1206	10547	19682	22383	7115	14837	18275	5922
NCKAP1L	5755	5575	4060	3388	2893	1826	1906	1383	1403	6901	2629	1761	959	3858	1447	9211	2690	979	2208	8965	506	3110	3899	3516	5192	4818	2320	3023	2948	467	2043	1421	3395	9212	1879	4506	2089	3644	1001	9092	2941	1379	25153	2710	5703	6592	9786	5772	1877
NRK	377	47	20	34	29	9	375	11	36	27	19	1	2	48	2	162	4	2	20	6	3795	32	18	0	49	2	15	50	1	42	63	9	391	1	38	367	147	66	8	51	152	779	29	64	51	22	10	8	2
TNFAIP6	6364	5648	946	934	1201	1972	1190	591	4536	7815	4231	1241	1314	9886	195	3318	2471	7345	348	710	32	3457	2113	2551	4265	4325	2455	1509	5460	956	224	51	2297	4545	2984	2461	3881	9884	1369	10490	1551	66	1018	6840	3258	13061	6790	5561	4443
INHA	74	20	29	2	13	9	11	696	12	21	7	48	9	1	243	4	1	12	14660	5	21	64	13	5	13	25	8	12	6	40	18	165	76	14	9367	51	10	4	23	9	36	7	5	8	2	34	86	5	6
SEMG2	0	0	0	0	0	0	4	0	0	0	0	0	0	0	0	0	0	0	1	0	4	0	0	0	0	0	0	0	0	0	0	4	0	0	1	0	4	0	0	1	1	72	0	0	0	0	0	0	0
PCK1	3524	304	4772	12	6836	32771	7759	7699	13045	2619	7159	816	7060	14762	43703	11124	6249	10367	33	10077	69212	15836	6429	4543	3298	5297	68	2919	2305	6562	5377	736	16395	4796	456	1694	14002	1285	38064	34195	22765	4245	4	17617	13	16915	8699	9895	10454
MT1G	1158	287	102	434	30	13	4327	1568	281	137	115	234	2222	81	132	682	26	26	2284	6668	36	269	247	2481	408	22	129	947	279	4484	1577	183	3139	471	138	222	5961	567	94	170	2217	10959	221	20	46	25	9	67	65
TNFSF9	1119	443	565	1719	284	135	122	271	867	795	931	355	836	127	234	186	499	1091	22	1225	12	826	343	819	353	529	920	454	1152	1740	231	142	342	622	481	321	1163	732	470	208	386	192	847	140	917	1236	384	1166	474
CD70	8131	2351	7100	13705	1959	192	754	265	4657	2058	4052	9767	7951	501	282	1616	2779	5825	26	4162	8	2556	2907	1952	716	2354	7872	7011	9828	13256	579	19	2864	1689	3055	2537	3967	4198	1825	1131	2437	19	3248	270	979	2738	1736	5333	2778
C3	176663	181462	46412	91660	251180	18658	29099	120010	57580	354635	26293	176484	17463	109064	68977	181095	47550	36908	70424	480989	6394	41729	160311	306300	134293	101754	117339	506713	86372	240737	44911	16308	133355	481053	250593	233823	130191	166626	10081	129410	79718	70461	804109	25534	37516	98925	115594	351335	33253
TNFSF14	746	1285	451	310	189	98	45	210	50	468	194	104	96	161	75	322	214	65	47	370	17	132	286	52	273	127	486	248	261	1195	49	42	200	624	358	284	194	161	35	254	119	47	589	72	81	361	297	366	64
OVOL2	9	7	2	0	30	1	26	10	0	67	11	1	1	3	0	6	0	0	162	0	28	0	2	0	0	8	8	2	3	25	9	0	10	1	0	42	13	3	12	1	6	113	9	1	0	1	0	2	2
PROZ	6	4	6	3	16	5	130	5	1	1	3	2	1	3	0	5	2	1	2	3	5	2	3	9	3	2	0	2	0	40	3	36	47	2	8	6	7	4	3	3	18	84	2	8	6	30	9	3	2
PRRG2	45	55	36	32	69	88	86	51	59	380	37	45	34	23	13	56	75	183	302	35	76	22	38	55	64	42	48	17	41	49	43	85	123	48	60	73	81	63	48	35	86	642	184	114	38	70	52	47	65
FLRT1	3	9	5	4	8	6	38	4	6	2	7	1	22	19	0	18	2	3	16	4	671	18	8	1	4	2	3	2	1	15	12	92	29	1	4	3	46	16	15	10	8	87	2	13	2	11	36	2	8
WNK4	194	303	1249	118	389	252	528	393	113	150	640	95	440	32	31	271	152	27	226	28	312	58	958	396	69	38	655	58	138	123	93	548	437	263	81	207	416	194	54	57	356	495	116	161	93	52	89	136	91
DACH2	46	0	4	0	21	18	49	2	7	15	39	2	1	31	0	23	8	3	15	0	38	2	27	1	1	1	1	0	1	1	6	0	15	0	17	3	6	7	11	1	2	66	1	17	2	1	0	5	26
HSPA2	571	796	1324	1045	980	2112	1135	1094	929	616	553	696	736	322	487	2440	844	169	2700	1115	1096	892	505	1389	1524	506	1754	880	496	1435	320	12462	2324	729	1526	863	2419	1469	766	432	1320	2022	654	1170	2002	630	474	1972	486
AIF1L	13864	10184	965	1088	2685	3004	9831	3959	6607	27859	5417	6526	342	8614	356	4356	6756	28760	12029	16682	1745	1415	3652	5237	10945	7932	2184	5010	1219	9555	12131	25396	9496	9456	2116	12928	10027	19061	527	11195	7007	32748	5209	12761	524	31150	10241	25081	9225
AVPR2	70	63	20	12	203	473	146	41	83	47	95	3	14	50	4	108	35	48	216	22	46	10	39	56	210	19	82	25	50	41	40	1	185	22	31	114	215	68	131	69	382	74	48	182	67	42	22	56	263
TSPAN8	137	295	180	98	12	4	289	19	42	380	3	495	35	14	141	294	16	16	91	321	71	5	6	6	42	66	8	240	7	187	178	6	480	36	10	54	239	57	25	718	113	1287	465	75	12	11299	43	1120	13
TRPV5	7	0	1	2	3	2	75	0	0	3	7	2	0	2	0	3	1	0	1	2	4	3	2	2	4	1	1	0	0	1	3	0	12	5	1	3	7	2	1	6	8	1479	7	3	2	9	11	2	0
GNGT1	255	233	130	265	179	41	39	222	70	39	1	173	53	103	40	40	95	274	5	79	2	314	237	1	10	78	32	101	19	213	100	143	110	0	173	269	81	117	106	99	4	4	83	22	10	1	114	115	155
RASL11B	2	18	4	7	8	0	15	0	3	2	1	1	1	0	3	30	1	0	7	1	20	1	0	1	13	3	1	2	0	3	7	66	8	0	1	0	4	3	10	5	5	43	3	3	0	2	4	6	0
GAL3ST1	12395	6392	20127	18377	7482	6712	3867	5005	20879	8224	16154	13969	10996	23996	2233	16834	9463	14404	603	12923	137	2279	5459	13533	6094	9663	14426	19603	19076	25596	15285	2787	3869	14878	16037	10351	28000	15568	20914	16602	10919	468	881	13904	589	15604	10843	12445	9166
MCHR1	2993	26	227	18	1542	22	1634	231	1493	79	8	380	37	48	4323	206	342	32	4822	949	1	6401	33	722	116	231	332	835	16	1465	236	44	2623	1031	10596	471	39	149	1760	589	151	8	145	101	667	56	133	3185	265
CPA4	198	62	606	313	8	2	22	31	8	83	2	3	1	3	52	163	2	3	18	226	12	4113	13	60	7	184	75	1855	14	56	26	6	356	1151	122	72	6	4	2	4	8	96	130	7	136	7	4	303	8
ARHGAP22	512	690	775	586	308	365	157	330	448	621	349	159	157	285	128	996	282	422	294	599	95	463	487	253	383	548	280	508	394	127	599	164	631	684	500	443	286	509	226	657	419	109	718	265	392	494	948	568	254
ALDH1A2	109	669	222	484	589	98	1117	1020	262	284	158	26	20	204	528	980	218	28	277	190	243	1399	254	129	215	95	220	43	233	146	236	68	739	155	378	591	399	345	463	54	439	3247	292	326	235	29	86	290	218
E2F8	204	101	143	146	96	65	56	34	73	92	133	993	118	55	38	157	58	31	15	205	83	87	259	165	138	72	46	158	73	65	54	365	34	106	83	147	83	63	28	155	82	15	589	107	40	192	116	171	32
AP1M2	585	782	566	1119	758	304	639	1145	3099	1915	1083	1353	617	1061	15	225	425	2184	80	1287	350	145	312	297	433	583	451	614	1202	2263	299	28	776	724	518	809	687	1015	243	193	666	2336	461	696	104	785	164	790	960
EGLN3	59246	35067	40288	32951	22192	21544	15376	20487	73486	19701	45596	25512	37769	66307	33843	52982	27751	17224	48413	25127	159	32324	28028	46862	30111	12840	12797	16145	23206	18701	15417	10279	22745	27596	40490	31815	52675	16986	63638	23458	31592	921	606	69853	35883	40361	41539	152014	25198
FOXJ1	12	7	4	0	6	8	63	1	10	318	5	16	1	2	0	13	4	1338	3	3	21	2	3	6	269	72	2	0	48	9	6	622	14	20	440	11	18	92	1	26	20	433	36	3	1	26	10	22	13
LBP	168	158	9211	1252	76	104	17	12089	15	53	28	6850	3	17	108	265	7	36	157	85	7	799	80	65	598	11	92	4450	111	9609	102	30	49177	3906	3167	7683	15	57	4	35	102	128	21	9	197	27	18	223	1
ANGPTL8	9	17	127	92	4	13	3	65	3	78	3	7	3	1	25	3	3	3	2	1	6	11	7	7	2	3	26	783	43	808	2	4	29	9	199	5	54	10	2	2	6	4	3	2	3	7	17	52	0
APOC1	5476	2252	3754	2830	645	362	126	1088	782	6320	1163	2435	1662	1032	456	1570	817	616	66	2534	414	1251	2501	1207	1870	3189	1812	8279	9720	1546	1447	1998	1469	4199	1631	2897	967	551	129	4932	1968	38	10808	420	3711	2278	2676	2622	1981
DPP6	13	8	8	6	14	39	281	1	23	64	28	8	3	93	3	46	53	27	7	14	19	4	3	25	7	14	31	0	4	10	54	7300	210	11	2	54	17	18	15	22	129	1144	2	188	22	76	10	98	43
ATP8B3	324	2765	409	411	150	132	63	1605	340	611	671	181	219	159	97	466	256	2348	88	2856	93	293	264	111	204	228	184	398	243	1397	582	262	243	353	844	1251	134	756	139	129	168	100	710	500	219	191	347	168	339
EPO	95	8	39	4	93	434	799	34	135	3	1	519	4	5	942	3	5	0	741	4028	0	3282	63	2326	50	1036	24	22	232	2	2	7	1369	207	12191	831	305	511	810	586	72	0	0	14	8	10	12	6703	23
FCHO1	449	487	949	513	144	193	138	245	257	535	266	134	214	198	108	688	203	735	139	1081	35	727	329	203	259	615	467	229	209	601	248	82	256	1022	468	834	123	676	86	383	182	62	1112	164	393	471	500	234	86
FIBCD1	22	618	113	11	50	24	94	7	412	58	50	2	0	5	540	86	20	179	65	6	17	194	8	26	11	17	3	31	6	6	39	206	14	33	1221	9	20	114	10	3	329	3	5	386	16	38	36	45	1
PNCK	1661	5781	16089	1291	32189	83	6394	156	472	2842	131	9497	18351	1527	4242	110	2076	2018	1018	8827	30	5889	1213	20870	1642	3514	21118	1121	5472	16419	7248	194	1196	845	7521	13876	36168	118	28110	6381	602	20	7	1126	23876	757	299	681	14364
DUSP9	14	10	29	74	52	3	629	256	34	6	14	19	15	1	0	10	1	21	6	50	71	95	15	21	65	8	8	32	26	316	31	330	939	11	68	123	558	116	2	67	241	1354	11	8	2	4	1	21	1
C1QL1	2055	2152	5933	19730	869	504	199	187	2301	517	2469	882	98	599	232	6296	182	435	330	1640	16	1442	1775	858	80	1349	2733	2724	4373	5892	640	35	973	1707	1682	840	1717	1016	17	15	725	167	74	583	903	599	22	7378	995
SLC34A1	166	29	43	10	551	14	9706	8	160	259	6	75	38	221	11	95	78	24	0	24	0	4	13	127	282	1083	9	38	198	931	18	345	549	10	12	27	136	51	682	3882	492	4102	14	22	1	78	58	468	19
IDO1	3198	1894	4227	478	9459	6148	1611	2109	4030	622	2874	1855	420	1109	2919	2119	4207	1422	78	1061	679	2228	3383	3484	1247	1259	2200	158	3067	451	1098	119	2155	3696	3683	2220	5868	5200	5866	2463	2082	35	14934	1535	2116	1702	5334	2448	1621
G6PC1	162	28	27	0	523	63	1716	708	366	41	1566	27	594	1570	125	2331	354	746	0	211	370	2	492	1758	216	132	11	18	189	559	92	9271	370	65	6	768	5195	79	4734	634	2686	219	0	1532	4	204	50	472	1671
TNS4	65	13	105	37	6	9	28	9	5	53	14	15	9	26	42	47	18	5	3	71	326	71	5	14	17	37	12	10	29	11	6	3	44	29	11	14	25	9	0	49	25	34	267	2	14	74	44	39	9
PPP1R1B	6	11	112	1	12	2	128	4	8	21	3	1	0	4	0	29	1	2	2	1	9	3	1	0	195	1	0	11	0	1	34	11	24	0	2	3	15	13	2	22	31	1014	41	12	0	4	1	42	3
PODNL1	32	61	369	206	69	22	47	39	437	24	19	36	14	10	709	166	26	19	127	7	23	406	121	15	76	24	62	267	7	777	21	203	393	351	4259	94	14	263	32	24	34	101	325	20	1930	14	29	471	9
RHBG	4	4	4	5	2	0	159	4	14	16	3	0	0	1	0	23	1	2	18	0	2638	3	3	1	0	1	0	19	1	482	56	13	174	1	4	48	37	16	0	12	75	319	1	20	0	4	2	2	0
CRP	221	8	10	7	20	2	1	11	5	27	6	749	9	1	4	1	3	2	5	10	1	23	27	8	67	482	4	763	10	26	6	1	5	8	20137	35	1	2	4	2	2	13	0	0	21	3	4	289	2
RAB25	4	39	14	4	4	3	234	93	8	1771	8	0	4	3	1	59	0	0	1637	1	544	3	8	1	701	3	2	1	1	34	44	1	173	59	1	1	106	29	2	13	106	1168	170	31	5	4	6	3	0
ALDH3B2	4	1	2	1	3	0	13	0	1	1	3	2	2	0	0	8	0	2	1	0	344	0	5	0	11	1	0	0	0	2	2	5	9	0	0	1	4	5	1	2	4	76	0	1	1	0	1	1	2
SLC14A2	7	2	6	8	17	0	31	5	8	16	9	18	5	6	7	74	4	6	30	3	175	2	10	7	11	2	1	6	9	22	10	789	2	5	4	16	145	18	4	9	13	88	14	25	2	14	7	13	4
CHIT1	1289	236	984	319	40	7	34	113	36	5809	185	739	28	219	45	363	4804	4	23	37	124	123	308	57	10022	885	323	181	3277	86	95	27	518	664	24	2861	86	12	2	619	1700	6	41	380	108	50	802	2428	584
DCLK1	557	881	2678	3253	6340	1113	810	678	1130	1691	2900	4301	1890	893	385	2705	2085	101	2133	3911	22289	2828	2814	548	1396	604	4188	1329	401	1619	4439	682	2519	1851	1647	4388	889	1591	2138	542	1159	559	1365	2210	1957	564	247	4212	1238
LGALS12	543	39	469	1870	1713	34	67	647	209	24	14	129	9	12	318	22	13	14	18	695	7	1229	1131	727	103	249	1000	568	67	298	13	5	125	1684	1281	274	129	98	3	91	43	7	36	11	1080	10	4	2039	13
KRBA1	7180	3046	3077	3388	9186	4247	2528	3758	5466	1484	6764	3405	6533	3944	971	1097	2568	3198	3318	2274	1227	6481	7991	4204	2764	1090	3223	826	2395	5377	3834	993	2852	3496	3272	6534	1392	4169	6308	2760	5025	594	1303	8353	6831	1979	6451	1164	4375
TEX15	252	604	157	8	8204	0	674	0	450	2	67	116	147	55	1	11	640	852	1	6	3	924	1420	2	8	9	414	0	956	0	0	3	356	25	359	14	17	1632	21	2	151	2	42	2369	493	0	2	23	1066
LOXL2	4340	6025	15959	18353	6488	15045	2047	6045	4989	2102	4800	6645	3354	2360	12335	8057	7440	2284	13585	4711	893	22145	6604	4905	6329	2244	10545	5085	1901	4672	4505	2380	10854	7131	23612	12856	6723	14375	7096	1158	8028	2070	2388	5479	16265	3041	2181	9054	4295
ADAMDEC1	1234	1006	635	541	253	24	157	75	106	127	79	548	11	244	223	423	316	14	46	344	15	277	209	28	377	83	206	98	187	53	13	30	484	680	145	347	87	71	22	231	1278	16	12321	99	634	66	1198	183	44
MRO	524	489	178	95	360	47	361	29	176	193	182	91	96	182	35	414	104	254	203	461	35	182	166	333	456	399	242	81	135	676	47	306	629	966	378	220	122	417	373	208	244	167	105	724	1221	189	1096	378	234
CHL1	297	531	64	110	191	210	870	167	245	4195	479	35	101	214	14	952	69	266	2831	41	412	180	486	23	82	12	14	142	123	114	385	91	243	69	591	144	576	185	26	211	313	3061	456	434	83	63	79	120	51
GSTM3	662	1102	1126	295	897	1066	1867	1359	526	1757	130	2281	834	1162	245	1670	340	1352	3776	1387	752	1291	881	1805	1639	576	662	990	1363	435	709	10016	2486	994	831	1103	1369	2715	1480	1108	2992	4007	214	2117	665	3171	3268	5578	575
VTCN1	26	29	7	5	2	8	542	100	9	165	23	161	18	3	8	123	14	48	1980	10	646	11	28	36	43	29	1	67	7	75	73	174	138	39	6	56	84	37	12	11	265	4638	66	46	1	88	14	214	11
SAA2	34	163	517	314	3	0	3	11	3	109	4	21	1	0	0	22	1	5	6	74	28	2	3	2	23	10	7	6214	10	44	164	2	292	396	914	57	10	0	0	2	3	24	742	4	2	15	4	317	0
CYP2J2	21062	6290	1972	399	23409	4347	6758	813	6001	4299	17499	10670	7832	29821	1783	15285	11931	7018	2478	10146	37	1381	5163	11095	4268	10331	3044	6638	7010	2356	15358	627	14999	7213	7209	10296	37659	16714	40672	34053	5215	242	240	9431	13486	39224	27476	9169	13635
PDGFRA	515	1678	1957	1142	606	21	3499	170	269	469	35	33	54	35	41	8760	168	36	860	103	2719	3605	106	49	1715	62	218	957	6	388	638	29	1072	76	469	694	85	186	191	357	420	7093	1061	1087	125	119	304	963	31
SLC37A2	3169	2668	813	481	548	478	325	519	519	2340	1156	828	133	1147	172	2482	934	265	578	2857	199	760	1694	829	2487	1352	773	1548	1336	262	1817	480	947	2369	619	1868	494	1209	417	2442	1765	441	1865	879	3158	2102	3156	1404	889
SDS	1494	659	1314	672	179	224	85	321	241	1382	605	244	107	370	202	1164	291	96	26	1222	39	2671	455	393	1133	660	299	724	2059	341	329	155	1411	1441	373	1113	146	253	59	1341	727	97	674	170	1689	946	1849	1514	343
DTX1	159	268	249	175	62	144	259	68	320	405	272	81	33	18	153	306	117	544	349	255	44	238	116	133	310	191	39	206	72	197	226	121	293	233	517	176	172	139	50	28	381	429	489	386	263	404	84	1038	366
CCDC146	651	7107	386	2759	28227	430	314	11108	6829	2071	24089	15646	173	584	223	471	12466	1673	264	4089	412	262	18408	3007	669	3119	4226	410	4583	133	8995	122	4292	11941	551	4086	520	11253	12913	466	941	3853	528	12690	8987	786	797	891	18625
HILPDA	16723	8160	9417	9374	13602	5958	3383	14681	11828	1781	7213	10985	14096	2769	5889	1315	5927	11907	9016	5895	224	14609	10657	12805	8011	3211	6782	13085	3920	17328	4280	1149	11207	10521	13578	10525	2801	4002	5177	4125	11315	266	421	8589	29013	3243	10196	15871	6629
MRAP2	9	56	10	13	8	6	74	12	13	31	1	4	34	1	0	109	13	6	32	13	33	1	7	14	56	4	6	185	12	12	34	0	45	12	3	19	6	15	10	41	50	217	52	22	14	13	2	13	5
EHF	80	60	215	270	13	12	721	91	34	350	22	72	6	20	88	235	18	20	1578	235	2263	16	28	10	71	62	29	7	22	71	140	414	261	34	59	145	457	130	4	51	234	2631	691	132	13	52	24	1450	5
ELF5	28	2	0	2	1	1	84	2	4	4	0	3	3	0	0	7	0	1	5	3	266	0	2	1	13	3	4	1	2	36	10	4	100	42	1	5	68	43	2	10	35	20	0	6	8	10	2	4	2
PPP1R1A	216	637	3178	8668	9	1	696	136	1762	1677	77	3698	10	91	170	1073	9	32	98	1154	32	96	107	11	111	1355	663	3903	190	19316	1104	5513	7976	1098	4129	808	942	208	3	47	628	4247	11736	6	1059	11	37	2674	3
B4GALNT1	99	178	445	271	85	306	94	1365	133	56	29	151	1296	66	531	152	91	32	26345	114	51	6497	182	2580	828	75	394	129	122	60	97	73	279	109	365	134	163	190	129	76	1330	46	312	126	124	186	57	2117	34
KRT7	237	867	155	123	66	143	1331	1337	440	10286	882	6	84	15	66	806	82	671	6695	252	3813	67	376	283	1323	1098	87	34	47	69	1139	2	790	606	324	97	276	258	94	94	1265	4708	926	957	205	32	49	6516	188
KCNH3	23	41	23	20	11	33	64	4	19	176	18	9	14	15	8	106	8	5	16	7	24	20	30	7	22	9	6	6	15	58	29	71	29	12	19	13	11	16	15	12	24	67	139	21	6	25	18	11	3
EMX1	449	309	302	171	989	798	658	573	434	594	2211	383	1227	842	55	868	699	877	17	660	33	201	1206	550	408	298	521	349	690	313	2217	217	735	523	144	919	901	1082	1180	574	754	1271	73	819	46	404	303	693	563
USP44	20	10	16	12	19	29	32	17	9	28	10	4	13	44	3	31	25	16	94	8	44	21	40	2	38	7	22	3	14	11	22	5	38	12	9	22	33	16	22	13	30	144	30	115	15	29	17	24	15
IGF2BP3	984	848	134	448	11	8	7	5	28	155	15	249	12	32	21	39	15	22	4	50	34	1027	188	16	19	20	76	331	23	410	14	357	51	611	71	755	415	9	2	11	8	6	2515	6	24	15	49	10	2
MYO1G	1771	1398	4086	10508	1882	1164	620	408	387	1821	950	2060	799	1040	606	2374	891	325	492	2206	111	783	1074	663	971	1276	659	527	1033	402	707	559	1318	1576	688	804	661	832	588	2356	1150	271	3105	664	1043	2669	2643	1127	631
SCN2A	39	139	26	20	61	29	144	31	24	76	26	2	6	10	8	119	7	128	442	9	2123	33	38	2	14	9	14	9	11	40	17	0	73	48	64	185	19	25	19	8	61	539	137	100	32	6	8	11	4
GALNT5	451	109	222	57	41	405	145	9	53	1313	2	3212	19	49	1472	718	63	53	72	1918	77	584	5	1759	59	711	24	265	6	77	49	2	278	8	55	61	1	16	16	44	367	1055	510	45	81	51	88	4002	15
SCN7A	10	8	1	5	20	1	203	4	0	13	2	0	2	5	0	225	5	1	38	0	264	40	3	0	16	9	0	2	1	4	19	3	64	0	1	10	5	4	1	55	15	233	16	45	1	14	21	0	0
HLX	374	316	660	449	226	2647	189	1028	863	213	335	119	267	441	169	471	972	240	949	436	100	439	393	387	765	265	1063	673	755	1819	243	127	758	606	1703	310	513	750	1589	610	674	82	156	810	735	684	385	1567	293
ALDOB	5455	253	1078	20	51640	2025	44073	622	8410	2757	5446	910	11504	8457	1732	38212	614	2968	14	647	22	113	3459	27328	661	11353	160	1297	5766	14437	201	116592	37853	95	94	292	7926	1039	63029	2360	20662	28285	6	37299	97	1103	373	9225	6665
BAAT	130	85	109	72	246	60	6	49	16	31	1904	1544	23	36	19	104	25	36	5	37	5	14	891	191	44	244	12	117	132	11	13	355206	59	432	235	43	16	38	354	31	26	32	5	50	9	12	29	1384	12
CTSV	65	58	98	195	51	25	226	26	28	187	65	18	121	59	11	68	43	32	9	52	13	84	47	78	49	60	46	114	109	86	12	258	98	53	37	86	82	45	43	51	122	242	270	56	19	82	76	100	35
LMX1B	2	4	7	0	13	0	239	0	14	20	4	1	1	45	0	31	0	1	3	1	3	0	16	0	4	0	2	9	0	7	49	53	106	0	2	0	10	5	0	16	54	539	3	2	1	2	1	3	0
SIT1	473	200	879	465	136	116	128	54	91	659	140	146	235	331	191	792	236	167	46	671	16	83	138	256	354	565	264	75	983	39	49	19	236	397	168	64	230	81	46	887	122	36	2116	71	191	1095	772	411	145
CD72	323	337	909	877	479	174	127	81	97	564	209	103	62	472	241	857	147	174	123	1011	100	504	302	317	263	678	256	300	946	56	147	28	218	1206	243	360	112	296	69	1159	132	78	5014	144	592	742	880	423	168
GMPR	225	360	369	246	126	157	309	77	302	646	62	417	204	78	149	419	178	1476	627	656	3656	260	104	437	372	422	311	262	548	219	245	328	476	191	267	256	409	580	505	461	376	1051	894	197	259	678	1033	738	440
TFAP2A	349	57	297	238	20	28	124	178	117	21	15	7	12	6	5	82	10	6	3167	151	128	25	41	21	12	7	454	100	272	147	27	6	184	178	472	49	57	44	8	21	61	526	352	35	500	39	17	55	6
SLC22A7	26	30	36	3	178	113	711	28	98	171	167	16	456	782	23	2313	21	202	1	513	0	2	286	393	2	364	1	602	117	254	1340	0	116	257	9	2	2486	78	1670	54	275	437	0	225	5	141	11	995	26
KIAA0319	863	291	30	127	17	112	18	189	94	142	113	146	79	70	6	58	465	87	29	252	5	375	26	24	159	61	110	61	57	68	32	11	162	99	141	295	68	354	56	32	94	28	148	31	159	223	721	8	46
MGARP	838	85	31	7	172	71	87	14	226	353	34	41	41	257	130	35	398	21	12	88	4	4	635	552	677	256	288	18	181	112	23	31	49	237	31	38	1242	1969	274	543	37	18	7	267	18	598	714	1441	459
TMPRSS4	12	72	40	4	6	7	630	4	16	366	14	1	3	4	7	325	2	3	159	2	816	6	6	3	18	6	1	1	2	35	408	120	68	4	3	4	46	26	13	23	263	869	546	176	2	9	11	6	2
POU2F3	78	20	6	10	46	13	18	6	19	12	26	6	9	7	26	23	7	8	20	3	204	10	15	6	7	4	9	10	11	14	62	1	68	6	34	48	4	11	1	42	41	23	19	16	1	16	24	95	4
TMPRSS13	62	50	88	18	28	21	14	17	11	35	21	17	12	13	11	75	17	13	116	42	29	43	34	15	27	25	19	18	25	5	26	10	11	61	15	23	22	22	10	56	14	30	132	15	32	136	95	35	10
UNC13C	66	4	10	269	8	14	10	1	2	1	15	50	15	1	1	6	8	6	11	3	59	3	1	4	6	2	4	9	4	5	8	3	77	7	9	24	15	8	18	1	5	15	2	35	14	1	6	11	6
ITPKA	39	38	356	763	134	59	13	17	36	19	79	34	89	5	14	81	10	11	55	82	128	395	80	16	30	12	271	110	42	531	193	48	173	46	55	77	17	61	32	10	29	14	586	11	68	6	18	112	18
PAK6	41	29	11	6	16	30	167	23	24	81	56	10	14	26	1	108	10	4	108	37	245	51	22	19	33	21	14	104	19	25	139	93	111	21	10	32	46	22	31	27	68	569	47	34	18	14	34	35	16
BUB1B-PAK6	41	29	11	6	16	30	167	23	24	81	56	10	14	26	1	108	10	4	108	37	245	51	22	19	33	21	14	104	19	25	139	93	111	21	10	32	46	22	31	27	68	569	47	34	18	14	34	35	16
SLC28A2	32	36	4	0	21	4	14	6	8	8	10	7	18	5	0	4	6	16	13	0	6	5	11	13	4	5	2	1	9	15	19	30	7	5	7	10	6	1	25	3	7	95	4	15	3	11	20	8	5
STRA6	12	20	111	70	128	18	343	6	26	11	3	1	11	2	9	69	17	6	27	5	231	13	8	14	125	24	9	87	1	165	11	83	188	11	55	8	10	22	12	20	75	249	148	13	13	17	5	98	8
SEMA6D	486	371	483	140	958	1812	722	282	407	227	459	166	686	441	424	461	687	226	2212	243	1194	1902	361	222	1134	167	161	158	80	320	345	2274	1481	396	648	987	843	733	1038	616	656	769	48	1581	1130	505	531	880	415
GCOM1	46	24	30	12	34	28	57	40	11	12	12	8	3	19	4	47	53	4	12	10	332	27	32	16	13	14	9	11	14	21	10	8	43	34	15	33	30	17	15	15	17	62	8	13	16	27	15	12	35
CGREF1	458	808	1604	1272	2552	790	574	3393	1167	537	2137	1057	3334	3627	109	600	2099	3599	76	1825	11	1220	1974	1265	680	955	441	2143	1334	1789	1975	92	707	1313	1164	2379	1660	2969	3501	1153	1408	348	86	1080	109	1549	1390	279	2189
STAMBPL1	1952	1285	749	603	488	317	454	622	720	842	859	1023	468	1553	196	1916	1560	599	202	534	953	1194	986	518	962	506	425	630	1465	190	1173	84	568	1316	685	925	843	2294	2081	1232	867	149	2378	1273	2494	1807	1636	1253	888
BTBD16	435	1232	177	1069	179	257	38	199	175	75	169	232	104	72	132	45	139	212	47	179	21	1376	228	177	78	161	93	77	122	451	22	11	59	220	113	214	137	152	48	53	199	33	172	168	694	67	52	284	76
ADAMTS14	87	327	674	208	100	106	37	22	25	78	13	60	86	9	101	120	38	19	34	74	32	546	107	67	111	88	85	161	12	76	35	253	878	380	652	46	41	39	23	23	51	8	87	64	418	212	87	316	4
BMPR1B	211	59	25	147	243	42	399	4	11	42	268	5	59	7	5	189	9	10	49	22	1103	1016	10	1	123	0	26	49	8	71	40	3	241	11	569	345	97	50	8	39	86	748	300	51	1465	3	14	30	55
CXCL9	5920	1394	17380	5844	6352	2565	2015	943	1470	4129	3715	5019	3839	7095	18643	12840	3463	1097	573	5849	522	1108	3966	1896	1912	6119	1006	1050	11202	243	579	99	1446	5019	1805	1832	3870	2275	750	16249	911	258	94000	1284	2044	11333	18611	15532	1934
EGF	303	524	44	64	527	446	1281	682	1099	352	147	138	70	607	70	51	457	752	12	258	2423	40	391	1024	580	148	17	112	386	465	117	443	3358	994	532	1358	1869	401	65	1148	1084	636	316	726	428	477	567	51	94
PARVG	1871	1558	1716	1005	642	756	342	460	477	1677	811	383	295	845	280	1637	617	433	369	1526	109	714	1406	523	1077	1326	971	1058	2244	153	609	351	962	2501	793	894	362	801	272	1374	763	183	3101	582	1979	1931	2354	1571	453
B4GALNT3	116	230	128	126	88	299	342	138	254	318	241	52	21	134	44	506	296	122	293	430	2688	231	235	84	106	52	190	148	184	120	530	2584	265	76	163	320	120	96	141	162	349	755	703	54	136	30	54	199	72
ERP27	225	159	156	87	220	152	281	77	101	124	234	448	46	67	29	104	214	230	216	122	8570	62	102	64	257	72	67	121	72	63	89	18	205	95	118	129	127	101	52	78	197	2631	218	193	55	154	110	194	52
PIK3C2G	3	2	2	2	4	0	129	1	5	7	5	1	1	2	0	32	0	5	2	1	39	20	1	0	0	1	1	6	6	12	14	0	99	1	1	9	44	22	16	9	48	261	14	5	0	3	1	4	0
CD27	620	218	980	276	103	71	126	33	87	1028	126	220	149	394	603	914	231	180	46	1047	34	50	82	417	275	811	328	109	571	32	36	22	181	459	102	45	158	56	24	1045	97	26	2896	41	191	1476	1035	323	189
INHBE	104	91	305	701	326	22	5	27	676	33	37	170	47	93	6	190	18	60	8	19	0	6	22	5	13	26	23	1721	53	1278	624	46	9	61	1277	482	176	130	76	39	9	41	25	25	7	118	8	6	13
PTPRQ	10	10	4	2	5	0	37	3	1	3	4	0	0	0	0	16	1	0	2	0	2	1	1	0	8	1	1	2	1	3	5	0	22	0	1	7	3	1	0	10	6	43	0	1	0	5	0	2	1
GAS2L3	11888	6080	843	2180	5162	2724	1266	367	2581	2740	8735	2593	1759	4173	564	5005	1202	2797	264	2378	59	1337	1253	1593	2229	1022	405	588	2505	1619	1435	987	1679	3427	2168	6074	1813	4093	6290	3154	2543	856	2608	6711	4887	4178	3695	3010	1501
FAM222A	146	92	85	62	161	105	187	39	222	181	46	68	186	185	21	93	32	259	64	144	675	72	64	105	120	114	102	169	82	139	316	307	176	161	453	64	261	165	108	206	133	561	113	86	47	117	51	389	60
ARMH4	119	397	203	107	402	164	957	63	317	494	152	183	50	248	224	570	160	79	674	483	482	187	135	435	443	95	70	225	61	156	531	1340	585	438	161	533	545	328	180	176	346	2739	218	265	138	375	402	724	156
DUOX2	10	41	11	8	8	2	37	9	2	7	15	4	3	32	3	16	8	3	119	17	163	7	9	3	59	35	4	8	4	11	3	121	42	3	14	8	9	15	3	17	16	56	3	57	3	9	22	9	4
BCL2A1	414	109	552	962	161	108	44	134	63	461	101	93	91	119	63	327	125	67	58	149	26	1042	132	126	326	159	719	203	545	990	108	65	288	569	146	299	66	78	54	344	197	20	1897	76	495	266	330	425	80
CYP1A1	275	20	0	5	1	2	4	0	3	5	1	0	0	0	0	2	1	0	0	0	13	0	0	0	77	1	0	1	0	195	0	12	886	2	1	2	4	12	0	1	520	0	2	2	0	0	0	1	0
PCSK6	3433	1810	9444	11870	15532	994	1311	3468	7992	606	4640	6199	5178	14749	4116	4239	10842	234	1586	5918	166	7270	6343	3626	2473	3403	9071	2267	1139	15649	2761	2169	4750	2995	9051	6786	1843	3946	5898	8916	4184	626	123	14822	3785	7560	6392	3717	11568
RHCG	33	4	26	3	0	3	970	1	51	12	1	75	6	8	4	18	0	0	4	16	11263	7	1	8	1	2	3	14	1	148	62	67	1288	7	17	5	286	67	1	71	897	3023	14	14	5	14	3	8	13
SH3GL3	3	3	4	1	1	3	2	4	4	22	2	1	0	0	0	10	1	5	13	3	5	15	2	0	6	2	1	0	0	2	0	216	2	2	11	9	1	4	0	2	6	12	1	4	13	3	3	8	1
SLC5A2	14	6	10	5	111	11	343	3	88	6	15	31	9	37	0	17	6	27	4	3	2	6	16	10	6	85	6	9	3	87	11	50	69	5	7	5	100	17	2	9	53	2232	3	143	4	7	4	255	14
ITGAX	3677	2854	2137	1738	933	1326	763	787	477	2748	1931	1118	306	1434	350	2946	1192	390	483	2680	220	2938	2518	1175	2328	2043	844	1842	1799	260	1393	7935	888	3049	822	2207	1402	1933	612	2611	1787	257	1053	1320	2265	2344	3754	1539	916
IGSF6	3521	1596	1707	1140	799	804	389	769	515	2386	1269	660	174	1336	265	2215	1478	553	742	1782	150	604	1006	516	2280	1521	1179	1466	3181	232	682	878	821	3246	912	1570	629	1013	359	2520	1250	413	5645	1011	1630	1409	2311	2662	574
MYLK3	62	132	17	14	17	21	151	54	20	30	27	16	24	28	4	67	61	102	8	29	26	12	51	120	20	30	11	40	53	25	60	61	105	189	18	171	52	88	13	17	44	522	19	22	33	35	66	16	17
NKD1	39	307	54	100	66	47	806	19	41	215	36	12	40	12	5	574	24	5	192	101	98	147	36	24	586	43	96	51	13	16	188	307	129	48	23	127	65	76	29	177	213	1162	191	370	78	56	94	101	5
NOL3	12394	6211	7835	5233	8931	5501	2648	3341	8714	3449	3881	4609	4753	3695	2724	1439	5622	7190	3731	3954	919	12106	6600	6019	3175	2173	4826	3323	3399	6506	4910	1113	4082	4899	8004	7859	5649	7364	8287	2411	6401	501	892	5757	8488	4491	4854	3762	4846
SLC14A1	1443	1051	118	475	926	113	390	390	735	154	115	116	213	994	78	564	862	187	861	334	512	417	205	345	1287	276	124	89	64	190	147	28	1176	434	143	269	405	713	464	609	2190	488	98	644	99	506	352	1057	471
PIK3R5	2420	2806	992	543	1107	651	486	902	561	1684	915	1131	448	967	260	1965	656	279	513	1808	218	1131	1664	913	1781	1145	569	769	790	223	830	4430	1065	3249	754	2098	502	970	359	1597	1248	240	3078	842	1998	1703	3185	1466	654
SLC16A3	10898	16371	13476	13811	11901	8869	5917	9148	25366	16967	22142	11481	7840	11152	5500	14644	9946	16508	11046	14137	1246	14897	11428	17626	9803	8449	7533	16687	6579	14756	18103	6227	9673	11023	23388	21148	19945	13302	28495	13208	14323	2246	9280	13739	10426	24484	11893	17162	14911
MAPK4	3	8	5	4	11	1	349	1	14	93	7	1	0	34	3	66	1	0	16	3	82	8	11	1	36	0	1	12	2	10	52	2240	188	26	3	15	40	16	10	41	117	1010	5	27	0	0	2	30	1
CBLN2	7	14	2	0	2	40	47	8	10	32	40	5	4	13	0	29	27	0	18	4	0	1	34	3	91	1	2	5	1	2	8	1	11	6	5	8	67	27	165	15	8	15	194	69	1	3	0	13	34
FKBP10	14320	7180	12376	20815	22598	13962	3698	9609	26221	3343	4132	14765	5183	2585	3901	6959	9051	34383	10513	24127	1337	34925	11108	6700	7073	3752	11205	25689	6416	37487	3430	12933	13210	19959	39663	23697	4547	10469	4738	7421	7101	3068	8681	10085	25112	4326	3099	24459	7025
TMEM91	2432	769	3013	3422	5708	1643	718	1071	930	180	552	774	1144	247	735	128	1148	903	1385	1224	146	2869	1373	1944	692	443	3471	779	3997	2356	126	120	684	761	3057	1828	1740	2770	1246	895	945	49	119	791	3014	326	575	2479	1119
TRPM2	1622	1754	956	1192	567	341	386	390	452	1726	858	334	106	854	201	2056	407	312	617	2204	114	603	959	568	1174	1270	732	1077	865	193	477	2132	607	2103	644	917	384	987	302	1472	705	266	6727	703	1550	1134	2180	1262	354
CBLC	79	30	31	164	33	27	56	42	16	143	51	4	84	37	1	35	21	139	39	202	161	40	17	11	34	176	32	126	37	20	43	0	62	141	86	26	28	51	17	16	33	337	40	22	7	41	5	70	29
SLC6A3	8968	5327	7114	13977	32962	9837	2938	2028	6687	399	8130	66	693	11413	2974	2453	18810	5752	4653	5927	0	947	10642	1569	8702	1808	7696	298	1933	591	18	82	14640	55	1846	6328	19308	7919	21387	13435	10483	3	21	23612	1331	8924	7977	138	14380
FBN3	6	5	6	1	2	1	75	0	1	5	27	5	0	5	0	16	0	0	4	0	331	4	3	0	0	0	1	0	1	4	3	25	31	0	0	0	10	2	1	3	27	186	2	9	2	5	4	2	1
SIGLEC10	906	1141	1124	530	854	574	207	336	381	1213	803	434	71	687	281	1416	651	274	333	1435	60	666	982	504	679	733	1606	1002	717	127	497	314	572	3472	567	1151	256	803	262	1379	628	228	17863	648	1191	1101	1262	1202	486
IGLON5	32	10	22	6	6	98	934	2091	17	18	0	1256	23	9	180	3	38	6	233	25	6	122	626	2764	92	6	5	223	596	174	39	1018	23	21	66	13	10392	4	1	1	93	4	11	7	8	6	4	6	14
PRDM16	75	108	71	88	167	219	515	62	116	70	96	13	111	45	17	378	55	11	354	135	1498	37	40	144	639	65	200	29	26	67	85	12	238	23	37	151	336	268	96	252	258	879	49	199	59	205	96	215	111
PADI3	79	85	174	38	1	1	0	8	9	28	3	1	1	71	1	0	1	0	0	27	150	18	4	12	22	104	10	77	3	8024	0	41	4	308	4	87	3	1	0	0	13	0	3	0	0	18	1	7	0
PADI1	3387	50	203	350	27	28	2	171	201	733	2	14	123	46	108	59	48	2	10	106	16	722	409	1343	859	6356	72	117	21	1774	15	479	130	346	87	208	209	189	8	10	489	10	26	46	236	1374	13	431	28
CNKSR1	285	23	37	138	17	20	122	285	12	17	10	14	11	14	90	67	19	13	536	3	166	15	24	4	23	11	10	7	13	12	20	5	62	21	14	12	42	264	8	11	42	437	335	32	10	18	30	111	8
TMEM61	3	3	2	3	7	1	27	2	0	37	12	2	0	0	0	18	0	5	57	1	564	3	3	0	0	3	0	1	0	5	6	40	25	13	2	21	15	10	0	0	20	100	2	1	1	0	0	4	3
DPT	90	58	101	3	135	7	70	7	118	15	7	5	1	4	84	104	5	3	129	3	33	171	2	1	39	3	440	224	11	17	25	2	29	9	3	49	9	11	12	64	41	4	1	30	40	3	61	64	1
NECTIN4	62	22	70	126	11	2	88	40	32	81	10	5	2	3	63	34	18	72	92	94	439	22	16	2	33	9	23	22	18	93	40	54	93	233	258	30	47	13	2	10	35	420	114	18	59	3	7	108	13
NR1I3	30	33	18	20	40	28	20	10	30	28	45	7	21	28	10	41	15	35	28	22	6	34	20	17	31	11	18	16	25	29	40	6	41	19	13	23	30	47	31	23	37	25	9	54	24	24	51	38	11
FAM163A	85	122	98	41	44	797	23	76	326	36	178	16	19	45	17	50	508	96	44	130	38	53	91	63	130	21	21	44	31	26	148	48	106	64	158	98	152	54	184	73	83	21	0	316	114	38	94	126	73
SUSD4	50	219	77	43	27	60	240	142	141	733	18	47	37	35	119	149	13	22	2367	194	110	206	65	53	80	80	54	240	32	164	136	2069	276	185	527	239	198	79	28	34	121	286	242	42	580	20	27	897	7
ATP6V1C2	65	48	53	55	29	22	143	47	32	51	17	12	17	23	9	28	15	28	52	21	168	55	38	22	57	74	21	58	17	44	68	656	190	91	61	74	48	25	25	36	93	433	67	49	71	68	56	52	13
FBLN7	200	764	637	351	112	187	477	648	255	746	389	1852	136	70	304	1914	181	1262	1711	364	128	1648	290	1573	681	366	312	1435	78	36	2676	650	1722	577	413	700	203	518	3111	320	783	199	623	315	432	504	613	627	156
NXPH2	1	0	0	0	1	0	75	0	4	8	0	0	0	1	0	13	0	0	17	0	2323	2	0	0	0	0	0	0	0	6	5	138	75	1	1	1	3	2	0	4	30	362	195	4	0	1	0	0	0
ABCA12	526	2215	304	1475	1178	502	61	197	1074	874	1205	2657	1183	186	176	209	829	690	106	863	16	109	459	318	284	134	1019	132	211	957	202	3	718	852	523	1583	357	448	88	30	530	518	1242	2108	424	68	171	877	152
GADL1	0	5	2	1	0	0	29	0	0	4	0	0	2	0	0	9	3	12	1	0	5	2	1	0	0	0	2	0	0	9	3	2	4	1	0	1	17	3	2	1	8	1	1	2	1	3	10	5	0
IGSF11	104	88	35	9	45	11	140	14	45	70	21	49	11	25	2	207	17	140	1	10	4	26	38	4	14	20	8	28	123	40	21	244	45	193	82	19	165	86	159	15	32	559	7	23	68	100	17	13	3
SLC10A6	160	106	49	11	412	124	87	37	15	67	105	29	25	129	33	73	67	36	278	46	52	109	40	104	241	39	49	29	12	29	20	3	66	67	108	105	80	62	39	89	110	5	6	314	50	245	75	190	278
GZMA	2149	456	3895	1544	655	447	312	415	535	2499	462	507	1204	1224	641	1689	976	827	152	2304	68	262	681	868	891	1572	980	396	4270	300	253	77	1495	1968	760	228	631	218	277	3076	508	139	7314	318	1061	5033	2632	2182	630
HAPLN1	1706	275	769	311	3513	173	194	1614	2884	1152	387	909	232	329	2131	785	520	30	191	1325	70	5665	2594	1502	268	419	1490	655	1068	2808	301	156	474	2633	3837	248	1755	2042	2140	1575	320	19	172	959	4592	793	1233	682	415
CRHBP	172	59	109	16	140	34	311	23	159	30	100	18	10	196	20	162	70	62	315	33	247	28	23	156	91	218	23	13	30	66	148	9	386	50	8	130	54	60	63	225	212	937	12	115	70	625	41	908	42
SLC17A4	6899	2554	262	35	5866	3951	3106	2193	398	473	7527	1628	5765	2459	1372	49	5715	670	88	1492	0	489	2884	6215	6650	1061	1764	55	1011	322	58	171	1051	548	686	4572	2516	5189	4941	5797	3411	557	251	8690	615	5724	5229	819	4495
PLA2G7	1615	728	877	109	244	203	99	296	101	491	395	465	86	210	120	378	583	13	730	335	90	445	445	307	1698	371	241	230	730	92	55	4220	685	1072	230	991	222	105	42	883	1193	39	531	261	1812	165	259	971	490
MLIP	131	148	36	118	472	84	8	191	170	72	299	222	61	127	23	34	72	212	154	642	90	339	353	123	51	96	73	181	224	79	282	0	42	188	103	350	143	394	30	72	70	24	5	286	50	86	67	459	79
SLC2A12	23	37	23	21	33	74	183	26	38	31	23	63	4	22	4	99	46	93	31	22	1390	27	47	20	83	15	14	11	7	47	73	36	149	80	15	60	71	66	26	26	83	551	32	95	19	31	13	73	19
IGFBP3	158471	363284	97776	260766	123045	205687	26887	164488	216760	247648	100682	92535	68350	68568	26968	62042	375157	89672	34817	131117	19148	167933	127378	119128	107361	68962	98326	37788	57653	197767	32231	10316	135407	181130	314489	205409	128649	165555	70693	12358	111835	4464	5950	150368	164894	116299	117442	102540	96376
IGFBP1	106	96	1718	57577	279	22	27	16	76	57	16	499	11	4	31	2847	20	22	7	16	13652	137	60	66	7	21	5716	224	67	7820	18	1659	560	924	3785	448	67	39	15	3	67	89	42	62	8529	10	22	13	191
TRIM50	15	13	6	5	5	6	24	3	13	4	12	17	39	6	3	17	16	35	34	54	586	5	11	1	8	9	2	14	16	15	142	47	77	16	6	12	7	19	4	7	24	64	27	6	10	1	5	9	1
ASB15	10	2	1	1	38	0	74	0	7	0	4	1	2	3	0	1	2	2	0	2	5	0	10	0	0	3	0	201	2	36	2	0	46	0	0	0	8	1	0	2	15	10	1	0	2	2	3	0	0
STRA8	149	238	113	210	361	9	27	79	20	54	98	74	64	10	27	4	160	90	43	218	0	234	259	56	84	31	96	33	46	198	0	9	27	52	61	102	56	62	51	30	69	14	49	223	105	80	291	78	78
SYTL5	23	123	21	12	35	10	75	17	69	18	1	3	7	47	0	52	43	1	32	19	472	89	31	11	27	19	3	6	0	8	46	188	17	4	10	54	16	22	51	14	19	329	29	54	29	35	4	72	4
GPR174	951	289	705	303	281	134	185	62	75	640	129	110	247	385	210	845	273	161	56	845	38	92	214	282	482	500	143	72	302	37	55	20	215	665	116	113	273	104	62	899	122	85	3755	147	289	1234	1127	486	173
GPC3	252	485	1131	1397	218	60	1561	145	457	518	22	56	76	125	79	1212	114	110	367	130	448	256	186	238	412	124	251	307	56	301	681	1500	1653	365	252	387	847	205	208	324	367	3029	228	364	878	301	176	1048	32
FATE1	148	133	159	71	143	324	91	255	252	69	89	27	19	219	29	89	484	149	26	68	27	109	193	102	135	43	57	35	128	13	86	36	140	45	215	116	88	54	308	102	252	23	5	186	87	86	91	231	222
DNAJC5B	314	66	93	105	18	6	8	31	18	216	23	101	11	117	26	95	73	15	5	126	5	49	81	88	129	167	17	102	126	35	19	3	67	355	24	90	37	25	13	436	109	13	332	24	123	103	48	247	47
SLC26A7	55	120	96	37	102	17	640	7	34	47	43	90	21	13	1	49	13	147	39	35	26299	89	30	21	31	24	34	67	13	97	72	2	737	118	38	25	180	98	19	56	406	3259	26	60	48	27	20	82	13
ATP6V0D2	287	4	17	14	2	3	498	9	18	58	3	35	5	1	1	33	36	0	6	4	26223	3	5	14	295	24	32	8	16	79	57	18	881	81	6	11	199	37	2	51	565	3279	1	72	73	6	5	68	26
MAL2	3415	2632	604	1934	716	306	1767	845	984	10151	2598	1533	155	584	112	1758	1245	2826	5449	6748	915	947	520	1716	2611	2186	157	3478	219	215	2547	190	1691	2257	2157	4358	1639	963	6	60	1673	5703	5442	1548	16	3216	707	9285	1230
PLIN2	165620	47794	27623	39591	76216	67038	66230	22131	189642	31604	89152	23482	51076	181331	7654	98925	32141	57089	4437	85671	1379	76601	21023	52211	20361	49722	36185	36143	98567	33541	28179	21078	24654	15222	29998	35294	331348	85226	259407	168066	44382	7843	4327	65746	64703	136405	52392	169900	60558
CDKN2A	327	667	486	951	282	623	95	187	477	585	204	154	466	371	115	215	247	529	269	589	58	301	88	233	201	292	410	94	786	532	69	413	653	184	823	383	107	273	239	172	214	8	259	223	792	1030	614	434	463
PLPPR1	110	4	2	0	10	106	877	0	1097	20	91	4	4	14	0	21	0	37	1	0	2513	2	18	1	13	2	0	2	0	56	30	598	215	2	194	4	53	17	8	29	60	1525	0	18	2	2	13	1	6
CDHR1	2173	1873	480	421	420	100	68	121	277	3679	314	4373	906	112	231	205	1288	256	114	1664	21	20	601	841	126	3371	395	1436	904	2869	25	1847	1771	2465	262	29	955	4024	2505	317	198	491	2774	2048	318	549	8785	611	2993
PLEKHS1	10	12	64	15	2	2	7	4	1	2	20	12	1	2	2	4	6	12	38	6	358	6	7	1	9	3	1	23	30	2	0	1	4	68	98	3	24	6	2	9	6	23	335	2	17	7	5	108	3
ADM	15195	7252	12325	21740	13844	9818	5289	9187	17685	3419	9692	2713	23814	10060	3475	4699	9146	8070	10740	5182	2306	31614	10992	17477	8273	4772	13539	5978	11835	7636	9099	1524	10491	16396	14813	9538	17540	12044	14278	8118	10878	1051	248	12223	35859	13864	13264	13079	8031
P4HA3	396	520	2542	2906	151	1176	87	254	416	99	184	165	81	205	31	246	357	107	275	131	117	958	433	160	326	91	212	389	59	3937	224	3629	259	1096	539	309	58	237	270	55	247	144	253	431	341	78	170	277	107
SLC22A8	47	4	17	3	858	20	4404	7	238	15	19	19	215	1022	1	58	23	50	0	8	0	4	80	13	2	86	2	13	18	1261	32	93	1922	0	4	0	418	70	557	159	756	4565	0	529	2	31	3	524	54
DOC2A	4770	2842	620	676	1009	1172	314	301	679	264	1419	268	987	933	68	206	741	947	52	454	6	1235	999	382	464	788	107	84	383	22	702	5	174	172	280	455	1395	426	816	632	618	3	41	1382	38	2806	6253	58	465
MMP3	2	0	105	43	590	4	4	0	1	0	3	0	1	0	0	17	2	2	3	2	2	3	2	0	2	4	0	83	4	9	4	0	27	3	1	5	1	2	0	0	2	2	5	0	0	1	0	22	0
MPP7	243	432	107	287	558	150	697	162	512	520	628	313	601	2059	33	825	357	658	380	447	5545	191	149	298	507	185	96	79	381	150	388	963	482	193	76	425	808	506	424	507	547	2233	205	695	131	864	554	398	479
FXYD4	4	0	2	2	0	3	927	4	31	8	2	0	10	1	0	121	1	0	23	4	642	0	1	1	3	1	0	1	1	196	114	0	801	2	1	1	471	191	0	84	247	255	1	14	3	47	6	10	0
PCDH15	1	1	0	0	1	0	13	0	1	0	0	1	0	0	0	2	0	0	1	1	0	0	3	1	1	0	0	0	0	3	1	1	9	0	1	39	1	0	0	2	3	22	22	7	0	0	2	0	0
FCGR1A	828	720	1031	1732	312	165	136	196	307	935	185	183	25	333	179	934	196	243	217	856	45	512	345	211	395	574	890	827	596	128	272	83	573	1554	373	546	117	379	46	737	361	100	6277	139	1518	817	980	757	154
CDH8	96	23	61	29	124	57	35	69	46	83	22	55	309	63	101	67	123	37	657	134	57	29	49	185	94	190	19	182	15	39	168	68	199	108	178	354	24	150	23	141	39	3	0	490	255	258	49	113	174
ATP6V1G3	1	0	0	2	1	0	106	0	3	7	0	0	2	0	0	4	0	0	3	0	6912	0	0	0	0	0	0	0	0	16	10	0	113	0	0	0	28	7	0	5	70	309	0	6	0	0	0	2	0
PTPRO	1252	1256	305	546	736	271	1925	208	971	1491	766	357	137	706	40	2640	667	181	295	1123	34	899	925	243	676	528	178	348	379	145	987	287	1300	987	238	774	340	529	399	851	969	4915	3565	294	1165	914	1181	683	328
ANO4	1298	234	129	17	977	314	419	65	233	495	352	11	285	64	80	211	163	164	118	364	9	280	704	64	387	228	24	108	13	222	92	16	458	610	106	276	206	1044	3415	217	327	33	77	942	422	1022	854	710	344
KCNJ1	311	44	33	8	30	22	2950	67	129	179	20	0	19	17	196	265	5	9	1045	21	148	22	31	29	97	4	10	8	8	368	390	2	2983	12	8	78	1402	401	15	159	1219	7912	31	145	11	9	25	328	10
TMEM45B	152	53	37	37	25	48	271	283	65	424	421	485	76	126	24	255	132	219	1094	194	395	114	344	366	74	404	146	32	51	73	265	473	322	247	86	163	179	557	23	58	196	1107	218	52	46	613	38	101	64
GABRA2	55	1	2	2	1	0	209	284	7	88	1	3	0	1	1	25	0	1	4800	0	34	0	0	1	87	0	0	0	0	14	13	4	80	2	2	2	56	32	0	7	79	539	24	8	4	4	2	2	0
TUBA3E	2	8	199	66	886	1	3	5	0	0	11	1540	0	2	1	0	0	39	2	0	1	6	4	4	15	0	149	23	556	3	3	0	68	3	1	2218	46	0	1	4	1	1	0	5	1	7	5	2	1
TMEM178A	124	100	88	20	68	57	267	96	28	56	69	35	24	31	6	49	44	60	606	26	764	372	155	25	76	79	67	56	76	32	125	494	160	56	40	83	257	31	21	46	179	987	27	78	59	78	82	99	11
CYSLTR2	205	355	216	221	225	64	165	66	123	9835	169	3204	68	700	154	17227	152	51	129	303	2043	360	353	130	191	4603	190	3825	11549	33	266	38	488	574	154	240	72	161	1015	403	93	94	3404	223	5146	16944	40274	2196	963
GRIA4	4727	1691	82	4	3738	57	18	1217	118	551	142	7	228	37	406	944	2942	117	3814	8	14	7	4362	6184	5136	394	26	8	20	9	19	1	721	1	1702	9742	49	3190	253	2441	329	196	7	2058	2326	3525	100	8	95
IGSF10	34	46	27	6	20	10	63	17	4	20	14	0	12	21	2	89	19	2	116	9	15	382	10	8	102	8	0	20	5	17	18	17	22	16	6	66	24	26	14	43	22	87	7	63	48	14	25	41	10
GRM1	31	13	6	3	24	3	34	16	9	9	11	4	4	6	1	13	9	7	19	18	30	9	10	10	25	8	2	14	9	14	2	9	52	24	8	12	23	21	1	11	33	24	3	19	72	8	14	12	4
LGI2	638	373	677	561	156	243	418	163	110	282	30	101	40	82	75	662	135	23	1071	235	144	372	97	161	664	124	191	222	41	78	818	424	364	313	467	353	180	118	65	110	318	576	626	281	299	131	39	313	57
PLA2R1	763	1081	448	719	427	815	2660	415	265	755	463	705	621	373	298	1669	864	41	643	509	419	1234	753	831	1083	542	233	490	208	217	870	4570	1570	536	450	1095	399	537	1911	1547	983	5470	910	723	837	579	195	1406	276
CD96	1714	868	1768	695	859	376	356	249	235	1762	582	537	892	744	440	1801	910	378	135	1431	129	504	750	573	764	981	603	233	911	169	185	75	910	1796	298	429	687	251	153	1440	468	116	5071	269	571	2184	1660	1256	402
ADGRF1	14	13	16	84	4	2	607	34	21	749	16	0	6	2	117	167	2	59	430	44	17728	3	3	0	39	25	0	6	3	100	104	188	460	29	68	0	370	72	1	34	303	2860	303	165	2	31	12	79	6
PLEKHG4B	120	28	54	46	51	37	37	15	21	72	48	18	10	16	10	139	22	41	60	47	149	246	51	26	10	26	106	157	30	37	11	201	18	52	50	42	153	65	25	25	23	20	28	18	35	24	40	23	19
C16orf89	42	117	71	88	121	30	485	14	64	59	24	21	13	32	11	196	96	32	73	25	2444	62	34	28	389	26	38	711	39	85	110	456	397	27	62	156	42	48	32	108	153	894	6	97	80	12	89	118	30
CD8A	3542	707	7592	1575	620	391	620	174	1010	6105	626	805	1323	2799	2640	5063	1372	1496	223	6224	160	356	678	3466	1854	5588	1676	421	5176	390	267	134	2037	3199	1093	257	1121	427	190	7962	448	224	27772	533	2157	11905	7569	3864	893
LGI4	9851	1463	1012	3301	1045	430	3513	503	903	3231	234	17082	35666	632	3167	1168	5217	657	4036	9523	168	2941	371	331	4507	4493	37519	3131	1259	50457	447	292	24786	2562	17871	6412	850	25919	4199	5299	2031	48	72	543	18339	16083	52559	1093	5711
C16orf74	930	1231	763	2402	86	167	72	166	316	612	78	301	412	45	76	146	58	57	20	550	17	190	325	352	183	506	935	516	645	2262	69	28	260	110	754	231	2063	130	46	24	131	29	43	40	289	159	22	555	228
GPR15	845	702	27	11	16	40	121	48	33	333	20	281	20	4	3	70	148	1	0	17	3	8	15	5	31	20	41	2	17	5	2	0	77	43	18	64	25	5	1	8	65	5	5	3	2	47	19	13	10
ENPP3	15255	23900	10082	20552	19405	20163	12956	7548	28804	4809	30239	15757	28881	22067	4653	18942	36965	15483	397	10704	24	14412	15795	18965	14408	1592	23505	7245	25631	10227	9635	105	26872	14170	15290	83451	18465	14100	9631	30898	41801	662	469	49807	8407	30950	30184	12709	18174
FAM167A	91	148	145	66	31	133	267	49	144	351	153	10	98	50	372	520	79	524	216	31	56	567	64	23	119	19	39	123	25	125	894	934	359	96	454	113	132	73	76	41	102	904	240	68	45	34	173	63	39
GBP5	2477	1188	7010	1950	1292	761	831	285	475	4607	840	1139	685	2512	1646	8025	1087	548	364	6313	161	1312	1323	2456	1291	3857	507	457	2404	174	345	77	677	3410	436	723	1093	564	210	5792	681	226	42788	836	1302	6271	12365	3159	774
WNT7A	10	6	2	0	4	7	44	1	0	368	1	0	0	2	1	17	4	0	3	4	22	0	0	1	6	1	0	0	4	0	15	7	4	4	0	3	6	3	1	3	25	438	13	3	6	2	1	3	1
CA10	9	6	2	0	0	0	192	9	5	207	4	1	0	0	0	13	3	0	1	1	5	5	1	0	1	2	0	2	0	22	34	2	161	1	0	2	25	6	1	11	53	375	1	3	0	1	1	1	0
PROM2	89	95	1422	1257	124	38	1039	466	48	143	23	68	20	16	619	259	24	31	7772	234	1057	220	68	52	57	96	13	302	20	378	218	12	1029	256	151	97	529	228	21	70	470	1963	1192	139	27	67	122	499	21
GOLGA7B	147	214	300	444	75	261	20	345	872	324	164	51	63	63	14	78	242	44	40	42	245	90	262	54	112	62	79	175	126	1295	149	13	1468	201	205	251	39	66	51	91	111	31	161	70	547	52	78	141	99
FMN2	46	10	13	1	8	9	114	3	10	64	15	5	1	2	0	17	2	3	4	1	5	157	4	3	7	4	3	9	9	9	37	1	51	6	8	7	10	4	8	10	35	344	3	10	27	5	0	3	2
SLC24A2	6	2	2	5	10	2	5	0	3	1	4	0	0	5	0	0	0	1	2	0	211	2	0	2	4	1	0	7	1	10	0	81	0	0	1	2	2	2	1	1	3	17	1	1	5	3	4	6	0
ADCY8	17	1	28	9	2	70	128	1423	68	199	1	59	0	15	15	1	64	6	2041	189	0	69	187	208	600	4	3	78	25	307	3	136	267	315	28	1064	492	36	3	5	280	18	2	2	0	2	3	974	204
MMP16	280	543	600	530	879	1437	131	140	346	116	184	2181	626	86	57	354	569	77	175	890	21	812	457	198	723	44	194	3640	65	162	313	111	487	202	740	561	357	295	253	125	240	22	288	357	650	276	151	180	28
BATF	329	193	966	551	162	66	68	73	56	297	128	164	140	183	128	392	137	92	73	370	45	93	106	93	168	257	270	132	658	54	62	44	279	378	218	71	102	68	46	406	145	28	1587	33	266	535	457	322	144
CXCL13	621	68	1468	2291	158	5	140	3	20	70	34	238	206	155	641	516	116	261	30	380	7	39	38	112	64	148	299	38	390	16	7	1	78	1139	148	91	233	8	0	243	6	2	10107	7	112	2589	560	31	115
CLDN8	4	2	3	0	0	0	639	2	19	40	0	0	4	0	0	72	0	0	14	0	310	0	0	0	2	0	0	0	0	148	92	4	674	2	0	0	203	76	0	49	305	1323	4	26	1	12	2	1	0
SORCS3	2029	9	660	876	5	1	328	991	2823	21	6	1281	0	29	3	903	157	5	4904	1027	0	5934	4255	255	161	23	870	195	382	1	31	1	567	58	1559	1053	7942	5	109	4853	1205	112	2	149	4941	18	7	1931	485
GDF6	1431	1442	158	82	1140	4882	613	692	4900	888	3574	245	405	430	165	968	4066	1097	52	317	625	202	1649	1261	937	522	404	131	475	264	1179	232	774	764	1454	307	2373	2816	5801	423	2436	28	1	4448	572	167	1435	911	595
ITGAD	295	46	294	38	72	26	21	14	26	300	30	24	19	150	24	84	109	8	55	209	18	29	46	43	400	169	63	12	174	28	9	539	47	558	22	63	59	27	28	99	54	3	24	23	69	132	284	80	197
SST	4767	71	159	11	92	45	893	14	53	2385	303	3	15	21	25	2	49	16	362	12	6	43	7	321	211	408	159	0	698	60	3	5406	1379	3	5	3441	48	3	2216	506	69	27	0	248	18	2	20	14	4
ATP2B2	1178	116	128	69	3799	239	887	205	108	54	804	1211	1749	1191	17	205	748	30	4473	92	3935	691	337	88	660	163	271	44	379	1543	2498	5190	333	110	538	877	138	463	4747	1133	521	27	1	501	249	249	927	317	891
SYN2	11	20	11	15	114	50	79	5	9	208	25	11	40	13	5	22	13	23	12	28	24	35	10	40	29	16	20	9	13	30	17	41	73	23	11	59	36	46	32	33	45	336	144	56	16	17	51	22	137
FAM81A	133	177	257	145	167	198	157	74	175	194	119	149	198	121	31	193	79	328	119	84	415	108	177	34	165	66	68	78	87	177	393	413	478	258	159	244	97	394	73	80	141	395	491	171	540	149	94	404	80
ACAN	310	3269	6338	5087	2615	3658	1148	3217	2153	408	1136	478	7822	291	2811	7951	7966	4566	2073	4016	164	1099	2391	4491	7467	5989	2000	3476	883	872	1756	1036	3515	2402	7872	2113	3413	14003	2411	2852	2541	656	375	1186	6657	7814	392	5265	524
SLC30A2	14	21	8	19	148	5	517	222	275	49	190	753	173	41	19	30	2	3	4	973	36	3	121	277	37	4	64	7	29	143	2463	1440	185	18	9	310	107	45	62	9	261	2499	5	10	2	5	11	6	26
TRIM63	35	17	19	1	26	4	22	3	36	49	7	62	4	479	9	26	4	4	16	2	6	2	6	19	31	7	25	2	18	32	353	29222	193	64	1	45	4	12	3	5	62	13	2	23	17	25	32	34	9
HPD	49	436	1132	609	3606	14	1874	747	231	101	49	1334	21	9	30	74	14	2459	50	406	32	77	186	474	47	102	859	745	13	1330	568	17	1810	315	229	481	274	195	9	107	587	993	29	248	15	16	12	572	6
TENT5B	102	219	279	456	794	29	294	42	37	111	20	20	50	10	10	280	36	8	108	75	30	46	36	121	356	67	270	58	26	342	57	34	183	175	206	330	49	136	14	93	135	91	127	74	185	23	23	298	24
SLC13A3	345	60	200	890	271	104	5379	399	835	511	21	7690	14	31	6	99	45	238	184	31	230	192	137	33	253	292	30	1829	37	1847	21	891	3719	36	31	887	389	129	83	141	894	16065	33	177	23	100	79	3663	50
SLAMF8	836	963	1273	1382	368	100	222	55	84	534	258	316	48	341	168	904	275	34	135	668	45	243	312	223	427	606	149	217	219	40	93	118	234	1030	111	556	233	253	53	796	394	55	3485	115	410	591	895	362	184
HTR6	1750	12	199	57	2255	263	202	54	257	12	609	42	177	28	634	348	9	7	1080	25	3	211	71	105	785	266	349	58	247	13	160	0	7	45	202	24	175	260	424	504	63	2	4	100	17	8	29	656	6
SLC5A11	41	23	5	2	85	46	70	7	499	16	30	3	28	119	3	19	12	234	2	5	43	94	28	18	2	20	5	14	5	18	74	5	28	57	10	35	23	28	33	26	87	16	2	25	4	10	13	34	33
FCER1G	6279	4678	5768	5794	2075	1995	1148	1876	1841	5703	2143	1378	560	2366	1115	5192	2399	1130	1428	3923	524	3126	2106	2074	3493	3454	3607	4913	6904	852	2684	1650	5000	9458	3636	3213	1074	2199	1004	5165	2644	1192	23060	1600	6987	3780	5884	7333	1580
WNT9B	83	45	22	20	90	27	394	40	106	45	40	108	33	98	36	446	64	6	197	197	240	12	54	177	460	139	62	45	50	37	65	4	115	35	22	38	97	124	6	224	154	187	110	285	27	397	45	149	181
LAD1	121	62	337	19	368	333	557	499	65	741	108	814	2898	39	85	131	48	37	1885	1242	430	231	23	214	1033	678	29	209	46	2769	747	374	207	136	841	568	115	73	150	356	492	4660	1184	29	11	488	32	2298	8
TNNI1	7	10	25	2	11	17	278	19	9	133	8	52	306	2	4	18	1	5	121	151	29	12	3	30	138	48	0	0	1	275	144	46	135	5	147	13	25	6	7	63	95	1150	96	9	1	58	3	214	1
HOXB13	39	1	9	89	0	0	3	0	3	26	1	159	0	6	333	1	0	0	0	14	0	28	159	2	0	1	41	22	37	62	2	2882	4	13	0	12	2	14	0	0	1	15	540	0	697	2	0	67	2
C1QC	28634	26027	27705	24046	12116	5587	6129	7171	8103	21281	8520	8287	771	14369	5521	31379	6643	5019	11800	30371	1998	15191	10550	12243	19380	23895	23420	19354	18784	3295	6075	5349	17149	44061	16361	12801	5644	13754	4485	46859	16904	4623	142488	6546	30376	17980	36976	25435	9657
CLDN14	39	27	61	84	7	46	71	120	76	141	17	30	13	33	32	75	119	198	56	48	9	91	64	54	44	48	23	35	49	33	37	1874	126	105	176	13	28	39	60	16	45	139	37	51	80	61	78	88	43
SIM2	4	12	24	2	0	11	107	30	11	25	4	4	9	4	1	46	20	0	685	5	39	3	7	0	10	1	0	0	1	30	20	387	102	4	7	0	88	34	1	2	24	283	133	28	3	1	8	1	4
HK2	5096	4931	4835	6586	5947	1161	3898	2758	6453	10165	13212	9526	2193	1412	5278	6872	4693	8183	11750	11710	221	6972	2829	11444	6727	4486	1360	5261	1744	8856	7271	5778	10955	9258	6672	21109	12479	2135	1618	9466	8320	371	4629	11789	5425	6625	2584	10067	4260
CPAMD8	502	677	239	113	1550	674	1057	381	221	276	412	183	95	185	56	432	299	151	768	196	1058	490	416	405	1237	110	594	74	208	173	281	109	304	263	230	1009	473	657	361	184	940	3417	150	816	280	406	563	291	353
CILP2	4	13	96	1032	240	13	14	15	12	38	6	12	9	3	2	47	1	45	128	12	10	178	7	17	23	6	244	500	22	40	44	3759	31	30	17	37	10	7	3	21	4	19	171	7	26	7	8	9	1
UBASH3A	341	171	511	212	153	89	83	40	53	365	132	74	100	180	105	546	196	101	25	405	20	61	113	123	203	294	159	59	251	32	25	15	130	316	89	52	185	69	19	530	83	24	1258	66	152	592	493	268	113
ITGB2	13451	12575	10750	11118	6989	6437	4994	6598	4272	19687	8456	5015	4848	8694	3282	22522	9394	3694	8583	24449	893	8161	8160	8449	15824	20044	7833	19403	10411	2194	8390	4088	8645	27182	6917	11210	8066	13243	4025	24372	9344	4714	60241	4713	14184	16110	19788	16234	5827
CD3G	863	344	967	357	266	187	257	105	169	1040	259	270	433	533	281	1132	524	221	70	1188	49	162	342	461	577	729	272	113	948	64	93	32	335	791	201	186	435	170	70	1258	233	94	4576	224	498	1556	1523	642	216
CCR5	1650	1051	2274	1184	851	335	488	388	463	3288	800	712	446	1704	681	2931	1181	777	367	3157	106	688	666	1157	1305	2003	829	878	1871	146	440	281	886	2818	659	539	926	699	172	3707	731	178	12216	518	1420	4314	4551	2118	692
PTH1R	658	798	309	131	581	653	3989	696	780	1801	805	397	1757	2448	105	1312	1290	3248	415	746	140	320	643	1269	1116	1821	132	1306	465	793	1200	120	1951	312	789	1645	946	925	1791	1616	2673	10266	60	1268	110	3113	1441	1258	1065
FCRL3	531	77	484	84	211	172	119	41	37	495	77	32	230	229	287	429	132	122	49	278	16	40	153	275	303	48	105	4	331	6	13	14	120	289	47	121	152	21	78	217	52	31	1455	69	113	2011	945	169	126
CYP3A4	22	72	4	12	38	16	21	8	15	44	81	10	32	116	4	10	29	20	6	8	16	12	49	27	12	10	3	16	15	51	2	76	24	7	4	17	26	7	38	13	27	15	6	40	2	16	25	52	17
PTGER1	1	13	48	52	1	1	108	1	3	15	3	1	3	0	0	205	0	7	14	4	41	12	2	0	5	2	1	7	3	10	16	2	58	1	1	2	29	20	0	9	24	417	58	7	1	1	0	24	0
COL26A1	9	21	16	10	4	0	71	21	6	62	9	2	2	1	0	70	5	4	374	0	64	64	3	1	2	0	5	38	1	14	11	529	20	9	1	6	34	19	4	5	17	163	43	19	0	15	3	17	2
NPHS1	18	8	35	33	6	35	1491	13	134	161	75	1	93	62	0	87	45	8	0	5	1	2	10	1	0	5	14	4	13	79	542	29	1469	41	2	10	142	53	1	72	454	4675	10	26	0	14	8	4	73
IKZF3	2754	1139	2583	456	1467	730	805	264	302	2323	777	834	963	1782	1100	3509	1049	590	357	2881	172	283	637	674	1711	1579	666	272	1237	156	245	94	820	1901	438	591	757	374	271	3211	519	202	15976	613	951	2308	2216	1252	718
AQP5	4	4	2	1	2	2	19	1	8	16	1	4	3	3	0	9	7	0	6	2	922	0	4	1	5	0	2	1	0	0	1	94	8	2	6	3	7	2	1	2	7	31	32	5	1	2	0	1	1
PRR35	2	0	0	0	0	0	102	1	1	1	0	0	0	2	0	17	0	1	2	0	11	0	1	0	0	0	1	0	0	15	14	4	89	0	0	0	33	16	0	2	41	20	0	3	0	2	1	0	0
SSTR5	5	3	2	70	0	3	1	0	1	73	26	1	8	0	15	5	0	0	1	4	21	3	10	0	1	0	0	0	0	19	7	205	26	0	1	0	12	5	0	1	7	24	17	8	0	1	2	2	4
FAM151A	60	277	523	17	2142	143	1422	48	416	22	417	835	125	909	19	103	812	542	42	246	59	18	414	221	62	87	212	781	382	576	2437	341	447	2105	152	196	1250	3589	570	199	529	1051	30	752	14	38	33	40	149
BSND	3	1	0	3	2	0	314	3	9	7	0	0	0	0	0	7	0	0	10	1	4178	0	1	1	0	0	0	0	0	45	5	16	357	1	2	2	153	81	0	19	157	1213	0	5	3	3	0	6	0
LAPTM5	23333	24868	15521	15668	6616	6897	5244	5510	5330	21996	8467	6874	3436	11017	3930	27082	7647	3571	6426	27410	1306	10829	12097	12250	15443	14586	11025	11945	10327	2619	8908	3858	11401	25255	8337	14468	6088	12957	3487	24702	10833	3472	78238	6727	18260	20151	29747	15811	6400
WNT4	8	26	108	38	13	24	68	5	15	68	10	3	2	9	4	338	4	2	14	2	119	28	13	1	13	6	4	29	7	10	24	35	73	9	10	12	14	4	5	5	18	115	491	39	7	7	15	12	12
NTNG1	15	4	19	50	3	2	257	12	9	311	5	2	1	1	6	53	2	0	213	0	5	20	3	2	5	0	1	5	13	16	66	0	181	219	10	0	30	2	1	13	71	818	130	10	4	3	2	3	0
BRINP3	7	2	0	2	4	0	23	0	4	3	0	0	0	27	0	5	0	0	0	0	6	0	0	0	39	0	0	1	0	2	7	0	19	0	0	1	3	2	0	5	7	74	9	3	1	0	1	0	0
SLAMF6	1185	513	1371	471	841	257	290	134	165	924	298	346	544	524	803	1313	500	292	105	933	96	252	524	537	653	659	483	198	591	74	131	40	489	1395	243	344	383	206	123	1370	324	88	5505	227	600	1745	1604	857	498
OLFML2B	3394	7723	14369	4268	5114	8902	1899	3147	3549	1170	1206	897	6163	786	1448	8614	5052	2048	2803	3526	919	3748	3904	3416	8273	2089	4006	6115	1106	3507	2467	1748	13706	6497	10693	3767	3241	6144	2586	3853	2703	1375	11183	2161	9739	4853	1728	7676	982
TDRD5	2	4	63	55	76	6	16	9	4	18	20	8	0	1	1	13	2	224	11	1	9	6	15	2	0	0	11	10	12	3	11	1	24	33	11	30	9	5	0	0	22	42	5	3	9	3	0	11	2
PM20D1	39	61	29	14	21	49	53	8	51	22	7	41	5	60	14	52	13	8	6	71	2	33	4	0	30	24	14	17	183	33	84	22	100	12	6	7	4	42	6	11	35	186	30	14	9	21	79	78	14
VSNL1	416	15	27	66	7	4	33	2	3	15	0	0	7	0	1	7	1	2	7	4	8	10	1	1	46	1	5	31	35	21	2	0	31	1	0	3	11	5	0	0	7	20	18	6	6	0	1	3	1
INHBB	5873	7469	5543	4670	3740	29529	2093	5929	7795	1683	3071	1034	2185	1723	820	2404	7557	2651	350	1215	935	5897	6650	4247	6200	682	10892	1943	1489	6526	3788	1217	8906	9238	8955	6937	4107	2801	8418	1458	7672	356	132	9104	4570	605	5573	4558	9070
NIPAL1	153	62	54	22	181	67	144	73	74	224	92	47	27	135	61	259	120	123	533	251	501	797	94	188	185	57	33	49	64	20	41	87	79	120	76	261	150	46	66	123	92	393	193	115	70	360	43	206	80
ALPI	863	290	1735	2	645	154	18	21	84	840	180	2271	18	849	6	10245	172	1324	1	49	0	0	7	140	464	6712	4	688	563	131	695	2	72	155	10	469	11441	44	171	7005	456	11	0	836	1	4808	71	98	70
IGFN1	5	89	32	2	9	0	31	86	10	14	1	71	0	69	31	18	20	11	2	4	3	7	5	79	5	1	8	2327	8	28	3148	7454	348	70	1	30	31	3	1	7	3	3	116	8	0	1	11	49	0
ATP1A1	12026	24346	5728	11662	15444	7462	18449	8460	13339	24859	16563	14801	11299	21464	3415	18453	13645	14148	55891	19827	26566	9502	9569	14289	14914	6811	5913	5562	2113	9420	22115	28682	14869	11335	7647	23030	27074	17961	17205	20848	16501	70005	18288	19133	7738	15119	14880	12114	11834
SLC15A2	304	247	60	42	295	188	394	111	75	513	122	48	46	136	28	218	181	523	803	38	191	83	303	67	178	128	43	184	55	52	100	19	199	292	202	100	128	1700	83	104	175	1192	209	225	86	303	168	489	66
EOMES	618	178	1026	277	268	129	163	60	136	1365	156	179	274	436	256	758	320	198	80	1744	15	79	212	535	372	950	227	82	765	51	65	26	257	583	147	110	217	76	73	1620	143	60	4916	173	398	2556	2043	548	281
PYHIN1	452	127	723	163	272	152	113	118	88	401	172	124	333	262	160	463	285	131	53	409	31	65	231	193	251	348	180	64	344	37	41	21	258	495	106	105	134	54	90	661	172	54	1845	132	256	757	885	436	189
AIM2	195	175	225	277	93	35	50	50	59	239	29	67	31	93	90	270	44	39	33	347	12	81	95	103	95	169	120	74	113	28	41	4	73	274	64	33	60	37	18	337	54	10	3279	33	100	301	183	90	24
FABP1	62	19	53	3	28	14	488	4	138	22	301	262	20	1069	0	199	20	103	2	22	0	6	16	2	3	465	20	1806	101	360	19	521	493	30	0	6	2201	35	24	35	273	66	0	148	4	553	6	91	86
CTLA4	198	192	306	121	56	20	41	16	28	182	85	66	29	95	93	111	27	64	10	194	22	148	121	81	108	128	33	18	185	7	27	27	50	190	19	74	37	82	5	141	22	4	603	83	91	221	249	29	31
ICOS	177	86	192	84	68	21	31	9	28	194	63	63	38	137	44	202	53	35	15	322	9	93	57	62	133	122	43	24	105	8	10	33	67	105	14	52	73	19	8	331	23	5	1029	24	105	331	466	93	47
ALB	94	27	24	20	5516	66	309	100	52	11	405	277	85	75	9	16	117	49	14	39	28	32	143	113	27	155	20	19	266	1118	10	15	1157	44	113	41	211	135	133	290	591	1542	9	111	53	135	131	237	40
DNASE1L3	486	417	514	194	173	618	479	166	296	269	193	119	112	481	53	1514	253	196	962	221	318	48	162	306	1874	163	207	43	226	57	217	88	445	203	76	1033	214	252	224	429	775	841	36	795	81	239	169	309	673
CXCL5	84	282	400	952	9	21	9	935	376	1285	4	428	243	6	3	7	21	2	384	396	21	190	684	0	14	10	36	12	3	1973	6	1	414	1917	629	34	3	978	1	1	136	16	1511	9	99	5	1	25	35
LRRC2	167	50	49	40	123	8	245	49	18	50	8	92	7	11	413	190	12	2	742	207	2768	23	21	69	147	23	3	13	12	360	51	66	422	53	24	83	79	20	29	46	183	737	119	41	14	11	262	156	6
GRIK3	1468	1677	1101	96	3832	7531	2272	2498	1604	996	1165	39	3628	4699	340	983	4011	1245	6280	906	415	596	2723	667	1911	1049	188	218	211	151	504	618	4213	989	3237	3521	1746	3651	1248	204	3205	22	1	6244	607	543	1993	2666	889
LIPH	329	1871	49	248	38	2	154	22	438	1767	8	764	7	1	2	52	4	1831	96	787	3099	36	32	28	31	178	614	8	180	169	46	1756	175	333	179	247	156	170	4	20	88	502	679	36	64	359	9	116	10
CLDN19	111	36	6	11	215	11	483	107	36	307	38	121	15	391	2	133	85	1423	1283	19	66	0	2	14	1160	459	67	216	50	137	190	1144	387	395	43	155	1132	312	4	147	132	722	110	65	2	4	10	591	87
NDST3	11	20	22	26	5	5	23	14	21	4	24	1	0	0	0	61	5	8	1	16	4	95	22	1	2	3	5	8	12	1	2	0	12	17	4	24	2	15	0	7	8	41	69	54	24	12	5	10	6
SAP30	1475	1476	1407	1416	1264	805	432	1115	1573	680	602	671	569	1067	720	705	823	1070	931	1259	160	1841	1402	1225	1105	560	932	1049	1110	1175	1020	401	1315	1897	2048	1940	914	1037	1276	1277	1284	162	706	1347	4878	1048	1657	2202	1232
NPY5R	60	53	56	20	202	40	175	29	39	136	36	1	16	41	3	335	28	9	115	6	36	10	12	6	103	10	22	26	46	4	42	1	53	2	22	51	13	23	56	35	32	113	247	96	10	36	37	69	17
SLC45A2	29	21	30	33	16	22	2	11	9	58	31	1	8	53	3	7	9	79	0	15	0	24	19	6	10	9	9	28	18	17	11	6406	6	50	16	25	4	17	6	9	8	10	2	33	5	34	35	40	6
RANBP3L	44	84	18	29	54	32	296	14	59	81	35	10	37	43	3	123	24	13	45	11	1109	90	36	15	45	22	56	37	4	105	83	6	183	16	7	85	221	119	54	50	86	523	31	160	19	39	115	11	57
ADGRV1	142	150	23	81	162	216	205	12	297	68	239	20	440	728	30	88	139	179	16	66	12	84	94	177	117	66	85	13	247	83	15	318	128	80	50	66	96	150	187	393	354	290	34	68	51	199	155	203	193
ESM1	21151	26162	6170	3475	22985	54642	6291	19020	48148	13245	23118	5318	2837	6151	5054	11432	58758	16288	10585	9161	12692	13201	23327	25271	16021	10250	7712	5909	13300	5608	15710	5167	14632	13484	33793	7842	24204	29238	37475	14642	21001	4475	388	35077	34639	15435	33340	32786	13749
ENPP6	76	16	30	21	54	61	326	34	16	90	51	10	19	39	49	37	15	15	322	32	6	20	13	44	43	45	37	223	62	1054	13	103	126	116	29	89	17	66	13	33	100	734	88	36	29	36	372	115	26
GRIK2	36	89	14	28	13	3	39	5	9	29	38	1	11	1	6	112	8	3	32	3	6	16	13	9	27	3	4	6	7	7	13	0	56	14	10	4	9	6	3	3	18	123	31	25	20	5	26	11	5
FABP7	39953	2181	685	30887	399	1221	6848	286	47041	617	32864	15153	223	45496	8331	10810	958	77299	5540	412	4	4708	409	2191	487	893	68078	77551	50625	5	11192	2	4460	46314	24482	53854	22655	22568	14076	524	188	2	4	9063	63210	3447	515	781	21648
SLC30A8	65	2	4	4	2	0	114	1	26	34	1	0	1	882	0	8	0	0	0	2	1	2	0	0	19	40	0	3	2	25	1	61	28	2	1	2	9	1	8	44	17	110	16	0	0	879	5	9	1
DEFB1	3361	10799	1361	3928	2700	2231	2078	6635	1090	9730	3487	684	626	684	698	1149	1185	614	2937	2021	19056	2005	5473	5577	4623	361	495	2820	3913	3896	1224	16429	5229	3026	4397	6695	896	3601	1857	2252	3245	6704	6010	371	1346	2360	1493	1028	938
SLC7A13	19	11	0	0	1	1	268	0	7	58	0	2	2	14	0	0	4	71	2	2	11	1	0	2	1	2	0	3	8	79	0	0	31	2	1	24	8	31	1	4	6	246	0	0	1	122	135	3	1
CTHRC1	602	1231	2674	6298	2723	1331	291	512	2673	211	2126	2558	258	99	514	617	922	492	819	3567	184	8281	1628	267	558	192	593	1560	212	1686	485	386	1348	837	1098	542	831	1544	274	126	901	451	3343	1022	3323	139	205	2391	185
FREM1	98	55	23	4	338	234	615	52	301	144	430	177	456	201	0	257	275	1325	1265	15	5882	25	20	12	389	70	7	48	1	42	56	2032	340	8	2	43	111	300	559	257	368	1232	55	571	9	175	13	198	296
DIRAS2	2744	1852	252	301	1198	1445	1920	730	2943	988	4565	1364	2695	6261	1300	3235	4020	2166	1188	1888	35	434	799	1093	2294	897	669	160	1845	2199	2521	5871	2391	1528	1546	1923	3194	2723	10383	5070	1772	126	65	6926	2436	2153	4590	1008	2881
TRPV6	20	14	20	17	15	9	127	10	12	11	20	2	9	17	0	27	4	5	20	8	397	22	17	5	11	3	11	23	2	7	17	1	48	9	8	36	19	23	21	17	38	855	26	11	4	16	19	11	6
SHOC1	10	17	19	9	6	8	18	9	4	3	6	2	5	9	1	5	12	13	14	12	1226	32	32	1	14	3	7	17	23	12	9	5	38	10	11	23	11	7	12	9	32	50	12	14	33	19	31	26	5
SLITRK5	455	636	24	6	59	101	551	5	251	767	91	1364	102	1109	12	268	649	1952	71	105	7	21	69	207	775	186	49	219	75	230	29	2	148	3301	614	1086	241	402	902	99	125	31	357	490	217	516	3058	80	202
OXGR1	3	10	1	2	8	3	38	12	6	7	10	1	1	26	1	13	8	1	11	2	215	26	15	5	5	0	0	3	1	10	9	5	33	14	5	17	20	7	10	3	19	157	0	28	13	3	29	6	6
SLC18A2	91	58	10	5	66	78	64	10	32	67	153	18	32	61	11	97	122	220	113	26	15395	33	38	39	119	15	6	10	5	5	20	3137	75	46	9	55	37	47	29	49	60	21	83	109	37	51	33	69	36
TMEM52B	234	106	57	114	27	20	2367	73	113	252	82	39	9	62	6	288	40	64	66	127	1404	96	95	37	111	111	67	196	249	219	376	49	3521	230	28	72	449	212	14	257	1209	4855	635	89	205	159	253	187	30
FRMD7	0	2	0	0	0	0	31	0	0	0	1	0	0	0	0	1	0	0	1	1	117	1	0	0	1	0	0	0	0	4	3	18	51	0	0	4	10	1	0	3	16	87	0	2	0	9	1	2	0
PPP1R36	21	25	18	9	4	11	16	12	9	38	5	3	8	4	130	28	16	5	184	234	156	31	6	39	19	8	7	8	8	9	8	32	29	27	18	4	28	66	8	13	49	43	50	13	22	24	10	23	11
VWA2	18	23	25	13	16	55	116	10	13	158	28	1	18	35	7	122	33	20	69	16	122	12	17	6	64	11	6	6	3	8	54	42	43	12	22	18	37	33	30	43	55	641	131	76	17	35	42	44	9
ANKRD2	13	76	28	31	11	10	36	1	32	157	34	56	5	7	0	10	18	26	2	84	3	158	14	20	7	35	12	39	24	19	52	4	111	32	15	14	98	693	1	5	30	2032	21	41	3	7	7	186	22
NELL1	14	3	3	2	4	3	154	13	46	2	1	4	1	1	28	4	2	2	2	1	385	4	2	0	8	5	0	9	0	41	6	0	268	0	841	2068	180	36	0	8	120	311	2	1	3	0	1	3	0
PASD1	0	0	0	0	0	0	0	0	0	0	0	0	0	1	0	0	0	0	0	0	0	1	0	0	0	2	0	1	0	0	0	14942	3	0	0	0	0	0	0	0	0	0	0	0	0	0	0	0	0
PPP1R14D	100	571	1459	487	941	78	14	173	479	193	412	1144	34	1618	8	86	54	351	6	277	6	8	146	95	14	662	1973	853	3479	1988	27	52	204	602	338	206	495	959	38	413	69	56	3	51	3	307	19	1885	106
C2	1683	429	3136	1871	398	149	700	160	469	1114	116	4493	265	489	2958	2982	245	98	223	4659	85	363	251	3272	1965	2154	582	6795	1084	2142	505	2504	3507	1325	5267	520	2707	140	63	3440	992	1058	5653	99	1474	1542	2008	8424	266
MOGAT2	2	0	4	0	6	1	21	0	8	1	0	50	1	0	1	4	0	5	0	3	9	1	2	4	0	3	3	32	0	3	21	0	21	1	0	6	2	2	0	6	3	5	8	0	0	0	0	5	0
PLD4	953	1448	276	288	221	384	490	588	985	3214	1475	162	55	1008	213	2469	460	622	559	3028	57	701	1283	712	764	2019	856	1434	1600	113	987	354	177	2147	348	927	592	1794	357	551	775	222	505	735	425	1287	1608	1554	337
NNMT	58941	65587	79497	110616	55782	9734	6846	26309	40654	54533	17422	33766	19986	39988	32929	31518	19087	33734	10714	30706	707	98657	34520	85519	39180	33704	66528	122646	47772	120660	15433	10431	37302	97582	120948	62634	21207	21946	3390	13480	25563	3964	32799	7121	65021	49674	49802	221442	38821
SCNN1G	10	10	3503	1532	31	13	1970	13	29	14	1	42	10	1	1	68	12	6	287	0	521	10991	60	0	3	4	74	4	5	151	232	83	1039	118	3717	30	564	261	31	68	541	2068	3	16	278	15	21	645	10
CHP2	3	5	2	2	3	1	11	5	3	3	3	0	1	0	0	0	0	0	1	2	4	4	1	0	2	0	0	1	2	12	0	23	19	0	3	2	2	1	0	0	9	11	0	1	0	0	2	4	0
GREM1	108	1694	519	2988	23	6	432	12	12	244	3	9	1	5	51	1327	26	9	94	135	56	122	12	5	1264	25	51	151	10	51	158	28	366	94	73	369	14	77	2	147	100	43	370	119	70	7	101	848	2
NYAP1	19	17	24	7	58	30	10	17	17	17	17	11	17	9	2	26	7	12	23	9	26	27	18	8	18	11	7	3	17	96	12	3	21	24	15	14	11	14	20	8	10	16	6	14	7	13	10	10	15
B4GALNT2	258	66	75	42	3	16	114	964	16	385	6	95	8	5	0	22	4	512	1029	16	3904	16	136	41	810	126	54	146	8	342	34	41	38	29	60	2627	165	138	1	21	119	520	189	35	9	389	3	638	268
TMEM92	672	612	1325	668	476	202	25	1786	1152	396	964	862	3	12	84	124	491	278	94	1177	42	1507	903	1297	31	548	610	1123	829	2749	132	18	17	1023	298	1367	1529	321	21	1062	1200	20	111	16	1048	20	5	1202	132
ACSF2	698	795	1066	700	2955	362	2401	510	731	1011	344	680	227	2116	108	865	347	1195	691	1208	1061	534	599	334	624	609	263	1606	808	1307	768	443	1329	719	628	296	4009	987	547	1084	776	5646	1314	372	463	1761	1306	2517	263
PRR15L	89	80	123	20	126	37	531	279	72	1197	278	66	5	4	46	112	35	520	1172	528	168	53	13	573	1002	196	7	41	6	62	218	25	105	1166	60	885	169	82	19	147	1070	1361	121	135	4	56	19	1820	3
SNX20	915	700	1123	934	360	472	366	309	260	1489	536	229	237	605	339	1798	643	221	447	1655	96	360	483	465	721	1031	446	548	1187	99	326	375	571	1896	448	407	446	469	186	1570	487	193	7324	369	900	1737	1667	1343	251
CD3D	1281	435	2555	990	282	240	244	122	278	1597	251	370	425	590	482	1331	521	336	83	1425	40	199	330	575	584	1144	669	218	2371	90	119	57	574	1060	400	190	480	160	86	1611	236	61	4557	147	599	2306	1755	905	279
AQP2	42	1	7	25	6	6	15106	28	517	44	0	1	55	0	1	292	1	0	77	9	2362	0	0	2	2	1	0	1	7	1521	473	68	10840	5	0	3	6041	2570	5	712	3510	1746	2	34	10	223	9	90	1
TMC4	317	2440	321	87	264	293	630	244	221	3165	111	20	290	181	54	272	545	401	2535	4422	1926	326	323	231	380	858	153	601	56	201	4491	26	357	1296	718	817	688	188	171	189	1576	4287	347	202	150	449	177	3781	50
LAIR1	4760	4619	3870	2984	2099	1302	1144	1385	1159	4083	1891	1289	422	2616	718	5117	1739	1372	1736	4035	375	3016	2846	1794	4174	3005	2440	2741	2594	568	1717	686	2570	8322	2631	3620	1089	2455	825	4692	2506	864	22647	1741	6625	3730	7657	4379	1245
GGT6	12	3	11	0	10	2	655	141	20	123	11	1	7	6	0	45	4	1931	1258	16	351	2	3	12	15	570	0	2	2	117	224	9	442	0	0	8	243	76	58	31	313	1505	7	24	0	13	3	197	1
KLK1	11	5	13	13	1	0	57	1	18	17	0	5	5	4	13	39	1	0	4	3	7934	3	2	1	5	0	2	14	1	25	10	1372	365	12	5	2	87	8	2	24	354	125	249	5	7	2	7	4	1
KLK4	3	0	1	1	0	0	2	0	5	67	2	1	0	0	0	0	0	0	4	1	288	0	0	0	20	0	0	29	1	11	32	12445	32	7	0	3	1	0	1	0	1	1	2	0	8	1	1	1	3
KLK6	2	10	13	0	0	0	114	0	6	75	1	1	0	0	0	23	0	0	0	0	18	1	0	0	5	0	0	0	0	1	35	20	61	0	0	1	5	0	0	4	28	525	104	3	1	2	0	0	0
ANGPTL4	65022	67777	78936	58448	34901	39200	16539	36351	126082	25557	42525	14431	64998	52697	13122	16202	25197	53381	46581	60286	366	68272	31396	74794	37719	32180	98982	73618	26882	74994	37714	1841	65001	47598	135145	36825	63021	73781	71856	35711	53149	835	1106	52963	59977	51073	26205	114345	44780
CD300C	348	489	151	187	137	169	98	148	235	467	180	110	29	205	159	663	180	37	160	415	30	201	140	166	270	278	111	344	171	78	338	109	267	527	181	227	90	235	102	341	233	105	574	144	373	404	386	445	89
CD300A	2298	2283	1420	1154	961	759	634	737	730	2237	1087	2943	403	1022	1475	1904	2194	426	3283	1690	122	1367	1315	2522	1477	1389	1256	1515	1148	173	916	475	1418	3667	1423	1313	515	1228	504	2059	1156	257	7080	844	2241	1912	7205	2647	769
SOST	5	2	1	8	2	1	259	4	13	23	2	1	0	4	0	11	2	0	0	0	2	12	1	1	2	0	0	0	0	15	0	0	432	4	3	1	12	2	1	15	67	346	0	6	4	16	0	34	0
VWCE	296	633	3053	3726	1501	327	171	212	713	214	941	2307	586	188	48	103	1292	1069	87	279	42	160	99	153	112	405	1347	56	1540	6886	157	1771	2289	366	172	465	876	4384	355	356	1263	308	75	2784	188	34	262	378	936
ENTPD3	7	24	7	25	4	1	69	5	4	18	3	0	4	1	0	84	3	5	52	6	175	13	4	4	130	8	6	18	1	3	19	20	49	17	3	4	11	11	6	23	31	66	22	30	2	6	10	29	14
FAM83B	30	3	7	0	2	0	69	12	3	52	0	1	2	3	0	16	1	0	319	3	547	0	2	0	2	0	0	2	0	4	5	0	26	0	0	1	32	11	0	5	45	441	114	10	0	1	3	0	0
FOXI1	3	0	1	2	2	1	318	0	15	14	1	0	0	1	0	36	1	1	10	0	10914	0	0	0	0	0	1	0	1	33	36	3	267	0	0	0	140	27	0	13	164	2478	0	7	1	2	2	0	0
DEGS2	252	137	35	24	259	327	291	18	45	214	350	28	203	40	14	161	59	366	112	201	125	90	226	46	288	143	73	37	63	30	89	242	74	81	45	80	197	101	1209	58	513	300	60	83	32	34	128	109	250
SCNN1B	84	46	3358	14	113	93	691	83	49	56	17	62	14	16	656	103	92	91	112	27	395	12033	142	30	38	23	99	9	135	72	55	161	644	111	2832	229	361	154	150	70	348	723	40	23	79	30	174	430	169
ADAM18	570	517	230	317	193	5	9	16	24	8	41	729	4	5	21	8	8	134	265	856	0	2	4	134	225	0	219	8	60	496	0	0	9	25	26	416	609	36	0	1	156	0	0	7	642	3	9	21	4
PLA2G4F	4	6	2	0	2	0	327	1	3	47	3	0	2	0	2	66	0	1	22	0	1247	0	1	0	0	0	1	45	0	23	54	31	281	0	5	4	72	38	0	12	137	988	3	25	2	4	0	0	0
KLK7	3	10	9	1	0	0	153	0	5	81	1	0	0	1	0	17	0	0	1	1	2	0	0	0	3	0	2	1	0	15	32	0	83	0	0	0	7	2	0	5	30	763	17	3	0	1	0	0	0
CXCL10	6184	793	7279	2466	2650	954	1143	339	855	3163	2401	2087	1530	6163	2650	5151	1741	584	230	2201	141	592	1143	673	1784	1758	423	561	10484	65	668	86	415	1585	514	880	1119	1218	361	6672	417	347	22989	617	1073	13655	14417	5731	941
CXCL11	1007	128	3466	462	811	299	228	108	222	487	453	559	421	1251	1005	1160	303	111	89	763	32	222	338	187	256	427	66	155	3169	11	159	13	107	298	250	302	353	346	65	1729	98	93	5168	106	300	1538	4107	1657	261
UMOD	230	5	28	32	21	28	33807	102	2156	43	8	4	160	8	2	24	6	3	138	20	68	0	0	1	5	6	2	2	29	8543	115	22	55162	9	4	32	15867	12362	13	2906	8206	19716	6	76	46	19	39	442	0
GP2	0	3	0	0	1	0	76	0	1	0	4	0	1	0	0	0	0	0	4	0	2	0	1	0	0	0	1	0	1	19	0	1	71	0	0	1	26	20	5	12	10	23	81	12	14	1	1	0	0
RNASE2	148	163	159	160	38	37	32	52	69	140	30	45	5	46	30	110	32	23	34	126	3	301	73	26	70	55	276	209	35	314	86	16	174	386	243	62	13	142	22	92	64	31	2121	26	244	65	268	313	14
KCNK9	581	285	466	11	55	405	9	421	331	60	598	141	965	1301	265	1721	459	28	22	472	3	61	621	245	200	4	112	120	476	12	1370	96	8	45	107	335	323	12	994	319	178	11	6	3	202	723	20	264	321
MUC15	6	3	2	1	0	0	248	5	11	6	2	0	4	0	0	10	3	0	30	0	85	0	0	0	4	0	0	0	0	44	40	0	241	0	0	1	328	56	1	13	65	532	27	15	0	0	1	1	0
P2RY1	1263	1598	926	416	1460	3812	700	1554	992	758	712	336	288	764	345	744	1689	443	729	784	294	2552	1600	2049	1861	595	702	329	475	397	583	227	826	1545	2367	2106	1367	1871	1171	1186	1287	200	923	2466	1194	970	1713	1388	839
MUC17	3	1	2172	5	0	0	0	0	0	0	14	2	1	2	1	1	0	0	0	3	0	0	2	0	0	1	0	3	0	28494	0	0	63	2	0	0	9	0	0	0	0	0	1	663	0	0	1	49	2
MUC3A	1261	2372	1216	946	882	390	89	112	104	1257	356	289	467	458	56	172	323	224	184	1179	166	840	404	259	273	572	897	1663	76	12228	481	24	890	329	460	559	399	542	129	291	288	184	315	828	45	174	1016	947	751
RNF150	655	554	205	167	475	307	1357	256	394	467	418	75	110	426	105	1694	366	231	2696	277	2824	2183	351	180	922	110	213	220	57	74	449	1004	683	431	155	7921	701	555	679	203	694	3168	205	893	206	43	129	715	371
SLC16A5	401	477	279	426	298	442	543	199	185	460	162	81	147	123	89	395	193	96	1976	1205	2857	472	232	758	483	164	152	146	103	584	206	357	283	250	175	293	567	310	137	501	439	1637	930	682	232	302	348	1566	154
FABP6	853	4201	9021	5946	3407	272	237	1223	2706	677	263	3098	1664	1545	316	317	469	2420	54	4127	10	172	544	597	284	1366	1406	2198	2462	10475	896	5	690	941	2027	851	1287	555	160	1381	377	0	47	295	399	891	1149	675	1246
SLN	8	33	159	108	37	0	0	5	2	22	2	10	0	0	7	7	1	8	0	0	1	4778	30	12	3	18	177	7	2	855	2	5	6350	22	65	23	0	7	1	1	10	2	12	0	1199	0	1	9	0
LRRN2	100	149	110	108	113	54	399	154	34	88	161	115	97	56	718	330	14	46	2338	380	982	47	55	42	294	196	34	591	30	36	301	130	253	42	339	288	100	44	28	122	227	4564	334	146	31	206	156	333	29
VSTM2A	0	2	1	0	0	0	3	0	2	4180	0	0	1	1	0	427	1	4	0	2	0	0	0	2	0	0	0	2	1	0	203	0	0	2	0	3	1	0	2	1	3	0	14	1	0	0	0	1	3
IRX1	12	7	9	0	14	70	102	13	21	23	6	3	38	30	0	46	19	14	139	4	20	5	7	3	38	4	16	13	4	23	54	5593	59	5	25	2	47	56	17	19	28	204	40	27	3	26	8	20	12
IRX2	15	30	59	34	29	34	242	18	53	30	5	2	35	18	5	64	20	26	63	1	46	98	17	10	26	3	22	7	9	20	58	2172	127	23	76	16	87	91	42	5	96	424	133	62	33	4	8	3	12
FOXA3	4	8	16	3	3	10	30	18	5	41	1	3	2	0	50	36	0	2	341	3	46	0	3	2	18	16	2	2	1	6	12	381	8	2	124	0	13	3	0	4	28	131	136	5	3	3	1	24	3
HOXB9	117	53	614	137	72	238	378	173	92	1243	97	136	16	65	316	242	23	30	2706	23	2364	559	70	78	120	61	81	169	34	567	256	158	269	69	1312	70	170	107	42	84	232	1996	1380	119	33	73	18	107	8
CEL	40	35	33	8	2	14	60	7	7	13	21	8	12	8	3	11	9	15	18	12	17	15	9	3	19	8	14	7	4	11	5	817	84	11	10	9	27	12	9	15	67	163	150	40	40	19	32	21	1
OSCAR	559	560	405	546	103	314	136	184	149	555	266	207	48	159	44	521	261	134	145	377	42	528	333	212	298	507	212	547	571	113	558	184	305	687	449	334	87	419	139	480	308	108	1215	181	432	372	267	490	147
HS6ST2	29	23	10	5	7	4	238	14	15	20	9	1	8	16	1	50	1	9	318	4	7	22	3	6	12	1	0	18	0	42	11	2797	349	2	26	13	136	66	8	21	187	733	51	15	9	2	1	6	7
NETO2	8221	7855	7258	4390	3898	7291	1828	1705	4841	3206	5044	1819	2821	4613	1863	5844	6355	969	586	2637	1010	12149	5154	5064	4806	1148	2742	2033	5237	3916	4073	503	1247	3242	4478	4330	6517	3362	6989	1156	5731	735	2496	3638	7785	2579	6107	7034	4149
SOSTDC1	771	30	156	5	16	45	268	62	101	402	99	18	4	670	0	31	29	129	1199	16	66	69	13	36	5	21	15	21	3	915	130	4	231	19	3	45	103	73	273	590	166	3188	163	1035	7	276	152	131	38
APLN	5440	8911	5380	6649	4504	20962	3447	4934	17688	3231	6752	4166	2139	12400	4018	5980	20912	2955	5474	2970	891	7423	6319	4560	3979	2840	1241	3880	2056	10757	7300	6354	7601	3552	13119	4888	6683	5715	14166	5509	9106	8249	102	10390	12390	2853	5972	18546	3491
KRT13	5	4	24	4	0	0	0	3	2	4	1	0	0	0	0	2	0	0	14	3	251	1	9	2	4	1	10	1	2	0	3	2	2	0	2	2	0	0	0	0	1	0	0	5	0	0	0	2	61
KSR2	32	66	56	4	3160	3	122	125	24	257	118	260	5	25	71	77	23	14	100	218	37	18	344	387	33	89	129	36	36	25	29	27	120	42	155	173	44	105	1	83	38	451	342	129	11	268	364	60	163
MAP6	154	195	121	240	108	362	451	78	140	286	85	80	103	250	14	394	154	78	386	66	196	518	170	85	510	104	195	92	38	62	113	327	219	842	97	250	187	218	223	224	295	910	102	269	107	87	153	1946	74
ANO5	382	29	27	5	51	40	350	35	17	485	19	265	12	16	40	569	10	373	350	265	1948	183	7	433	59	233	49	149	72	19	56	8	158	49	12	44	47	49	1	202	179	1062	148	15	31	24	342	790	5
LOC102723370	382	29	27	5	51	40	350	35	17	485	19	265	12	16	40	569	10	373	350	265	1948	183	7	433	59	233	49	149	72	19	56	8	158	49	12	44	47	49	1	202	179	1062	148	15	31	24	342	790	5
LGALS4	1705	19572	719	592	32474	469	10	1251	2539	34	55404	156	2224	6410	7	8412	161	113	10	15	9	18	2291	64	79	1558	778	9106	207	97	140	12	250	14600	68	10127	49	16	28902	33	88	70	5	563	29	62	159	4963	286
PCDHB1	15	2	2	1	4	6	19	2	0	133	3	4	1	7	1	73	8	0	4	4	54	0	2	0	13	8	2	0	6	5	5	0	15	3	1	2	8	1	318	6	11	43	2	8	0	0	51	1	2
PRND	218	1675	1332	178	74	5008	82	91	363	32	47	0	22	2	48	366	1286	267	43	114	71	104	140	53	110	11	181	100	24	9	417	42	247	184	104	140	601	22	721	6	319	859	0	211	464	0	20	694	23
SCG2	141	539	454	560	496	26	48	63	781	342	106	15	36	103	74	441	133	109	89	28	53	641	252	23	115	31	3771	545	33	1406	38	21	922	2747	581	455	40	43	333	14	129	165	100	167	747	44	63	338	74
MAL	336	1959	379	85	221	1388	3114	1703	831	9585	2558	41	78	67	421	937	3103	1213	7165	2746	24597	330	229	496	1337	1003	168	99	3224	378	2991	2434	2204	866	755	57	1277	1019	41	3165	3305	9233	4572	941	54	671	3137	59	263
REG1B	86	11	21	46	69	1	3	15	9	8	46	782	0	4	2	325	0	3	0	68	0	2	18	3	149	44	1	689	26	0	26	0	87	340	17	102	11	0	6	16	41	39	82	16	7	0	3	2529	55
CD8B	1174	122	1279	315	110	103	130	37	221	1135	76	178	281	558	502	1069	216	288	23	1487	23	55	129	578	549	1278	314	62	1036	59	67	17	383	801	208	64	158	99	32	1355	81	37	3477	75	492	2241	1665	759	173
CCL11	3	20	103	117	1	0	53	1	3	13	1	0	1	2	0	81	0	0	45	2	14	7	0	0	16	0	10	120	0	3	21	2	29	1	7	12	7	3	0	7	18	57	29	7	10	0	4	37	0
CXCR6	1231	520	1295	571	515	146	178	137	159	977	335	336	170	467	274	1119	375	225	79	678	79	325	384	259	482	412	540	161	1071	82	105	60	499	1210	161	202	591	144	76	837	245	18	4679	112	672	738	626	704	283
CLEC12A	169	168	130	220	285	325	112	211	73	412	311	105	29	204	40	438	282	106	33	412	58	194	320	87	160	391	120	313	395	23	160	52	127	726	170	436	54	177	68	552	99	57	2466	112	176	893	1331	264	78
MAB21L4	26	1	7	0	0	250	196	73	89	87	17	0	27	306	0	570	13	123	2	93	15	0	2	4	61	32	2	0	55	77	167	61	108	29	0	25	44	14	0	4	164	93	2	27	1	54	0	15	2
AGXT	84	171	40	13	158	197	62	135	91	79	132	181	402	61	3	164	59	257	0	56	0	2	33	32	72	122	110	46	247	140	296	15	162	24	11	119	103	90	95	179	107	82	0	16	0	84	23	92	32
ACOT12	12	0	5	5	2	0	16	3	1	1	0	1	2	4	0	0	0	2	4	0	1	2	1	1	2	4	1	2	2	7	0	42	15	1	0	0	9	4	0	0	5	11	0	1	1	1	1	4	1
CTSW	1692	407	2174	1486	831	452	406	330	447	2165	425	292	1129	1420	424	2010	973	355	334	2784	64	238	712	1202	518	2378	1023	347	1113	368	371	75	939	1069	495	296	391	105	460	3203	717	115	7480	336	402	3843	3262	2130	641
KLHL6	1932	1820	783	392	809	715	373	249	193	950	482	776	211	506	731	1226	527	188	432	987	131	844	1202	814	1475	673	516	591	652	205	333	231	453	2152	321	1723	415	546	216	1144	710	152	2933	592	1396	986	2394	1047	575
CES4A	4882	1166	1338	2943	6589	823	778	627	470	183	210	768	519	711	436	71	781	196	313	552	168	4605	5405	897	422	135	1358	107	226	3966	128	227	139	160	511	1173	868	1818	2108	288	410	81	119	311	567	165	382	1174	225
MYEOV	802	2850	240	2460	15	32	16	439	3401	3749	2502	1128	37	86	2867	2588	720	36	9047	3019	9	8	677	3997	2526	368	29	155	135	670	17	28	3689	2145	6211	522	2161	4290	3866	154	74	8	238	1076	4534	9647	894	82	36
SLC22A13	87	26	3	4	8	35	273	6	157	77	21	43	94	848	2	540	134	435	3	8	3	7	5	34	123	53	1	65	38	69	692	4	48	37	30	21	71	21	456	437	210	99	2	60	1	810	638	7	52
FRG2C	1	1	13	0	6	2	25	1	1	2	5	2	0	1	0	2	4	3	4	1	0	3	1	3	0	1	5	0	0	13	0	0	22	0	0	6	24	3	3	1	5	9	3	2	12	7	1	1	1
HPSE2	23	29	35	5	166	15	97	3	11	19	25	3	64	57	47	123	41	2	21	2	24	19	20	2	24	2	7	8	6	1	32	21	469	1	44	61	8	12	42	11	39	97	0	38	112	9	10	8	96
C11orf86	20	63	486	1953	9	1	4	29	48	98	32	119	117	49	1	112	3	30	0	34	0	7	24	39	10	41	61	420	96	132	4	27	9	140	53	6	28	2	173	5	7	3	1	53	0	6	5	786	5
DMRT2	30	0	1	8	6	3	224	0	7	26	2	0	1	2	2	31	0	0	3	8	8689	0	1	0	0	2	0	6	1	39	43	1	248	8	1	1	62	13	0	15	159	1750	46	19	1	3	11	1	0
C1QB	34122	29204	33645	31062	15268	5108	6239	8235	9817	25806	8563	10124	802	17320	7916	36631	8246	6359	13012	37597	2375	19844	12017	15244	26092	27103	23488	20833	25095	4577	7145	4518	19871	57004	20784	16504	6841	15273	4593	62074	18404	4833	201239	6582	52021	25501	52586	36074	10944
C1QA	23903	20251	33307	35147	12226	5056	6373	7008	9229	17476	7087	7477	675	14244	7403	28932	6666	5360	10974	30514	2364	15613	8987	13637	17435	23105	20522	20043	26605	3841	7368	4460	19400	42795	22942	10084	5468	11240	4168	45975	14914	4791	131251	4933	32949	22271	40163	27462	9541
SAA1	192	1017	7387	13604	92	2	10	320	24	1291	42	461	3	5	2	170	5	16	28	889	106	2	24	33	141	37	222	65830	194	1876	957	30	2216	2969	6859	925	159	4	15	9	90	53	3955	3	21	37	15	3533	5
AGR3	2	0	0	0	0	0	4	0	1	9	0	0	0	0	0	2	0	0	2	0	12	1	14	0	0	0	0	0	0	1	6	0	2	0	0	0	1	1	0	0	3	73	5	1	0	2	0	0	0
CSPG4	4349	12015	11292	5326	9190	26669	8054	7648	11727	4737	9582	2310	19528	12491	2751	10800	13379	4530	12517	6481	2285	6279	10127	5491	17506	7349	6249	5733	1736	3091	8156	2777	15487	7322	24335	8493	8875	17309	13462	6760	10892	1378	753	15861	12960	11945	7151	9603	6928
ADGRF3	72	39	32	14	34	26	84	7	17	90	22	5	12	38	2	39	18	51	34	57	66	22	25	46	41	27	12	18	4	25	31	245	62	21	7	36	44	31	12	16	33	78	55	43	9	52	120	25	13
HSPB7	68	547	138	573	149	36	688	80	117	117	20	6	60	23	148	707	92	81	749	44	1122	58	50	43	636	257	91	95	18	61	217	184	494	14	153	104	279	161	93	262	208	881	50	197	269	65	48	137	13
CD7	699	451	2640	1002	530	411	213	304	203	432	437	325	694	424	583	981	300	148	188	857	55	193	351	435	404	759	579	161	974	191	152	47	643	642	80163	277	255	257	251	732	261	108	3598	137	220	549	786	615	410
MARCHF10	5	5	29	45	5	4	10	0	2	36	4	0	3	0	8	7	1	1	15	4	66	21	2	1	4	5	5	2	1	100	2	13	27	12	37	3	4	3	1	2	13	122	16	3	23	1	5	20	0
SPTBN2	180	639	86	147	37	57	2619	48	129	649	53	335	81	55	61	1327	33	78	723	2644	17286	43	53	75	76	200	102	1376	34	309	2842	268	1588	294	37	316	2050	1010	90	80	1043	12439	1107	320	31	2085	37	312	8
MFSD4A	711	1103	205	106	599	643	1092	286	570	546	966	432	767	405	44	254	563	377	404	447	258	716	397	290	249	226	202	88	834	620	553	352	1691	708	372	686	1699	1036	428	530	1154	1262	267	960	755	464	493	650	388
IL20RB	1623	13045	2752	11690	127	61	9	881	982	831	95	437	41	96	52	345	52	102	24	77	13	395	728	588	99	1116	2474	5963	624	4664	873	20	173	274	416	5488	194	48	28	220	45	11	131	84	104	72	53	1328	27
ADGRE1	240	182	1057	1309	214	257	112	55	163	338	97	101	14	219	65	426	102	62	139	456	15	233	171	262	136	198	335	150	351	128	94	25	133	1510	172	264	84	299	82	344	150	89	5188	94	382	160	721	197	89
SEZ6L2	8310	3244	5316	9692	5221	3108	1304	2817	11195	11306	2175	5790	11664	10072	3967	2034	3009	3146	4885	7543	419	12154	3974	5477	2799	5726	9472	568	1901	14887	8921	450	5913	8725	10421	8593	9281	6707	13061	5607	4701	3297	4187	2783	3919	3629	4854	6253	5176
ASPHD1	1484	441	886	1162	1750	390	139	401	1928	1315	322	1530	1695	1697	138	343	226	549	494	1034	59	1862	383	385	253	1369	722	92	494	1127	1298	122	630	723	838	391	661	698	1306	582	671	597	1045	125	265	479	931	789	574
AMZ1	102	85	351	362	12	77	8	87	62	48	57	27	141	24	8	61	57	51	176	46	16	39	32	57	37	42	24	70	26	205	12	459	797	62	55	107	94	25	125	19	72	12	557	90	34	43	44	38	49
UBE2C	288	405	1230	3370	159	206	93	87	188	223	317	278	272	177	72	376	117	160	86	202	48	340	180	127	166	153	270	962	504	575	152	773	258	404	696	331	53	159	204	276	146	85	2999	119	599	460	255	559	116
GAL3ST3	3	7	2	0	2	2	46	16	4	95	2	0	1	4	0	16	4	12	98	0	1	5	0	21	48	1	0	7	3	8	16	25	25	5	5	24	28	8	2	2	73	151	18	26	0	5	4	5	5
PHYHD1	78	114	217	125	86	94	1009	90	84	1097	48	30	585	68	99	269	79	39	522	784	927	94	98	222	284	335	71	74	39	204	109	22	384	94	144	74	88	64	101	240	855	1342	503	78	113	321	930	171	44
DPP10	1	5	2	0	0	7	2	0	0	4	0	26	0	3	0	15	0	2	1	0	677	4	6	0	0	0	1	0	0	1	1	1	3	0	1	2	2	3	0	1	2	39	2	1	1	1	1	1	1
PRIMA1	4409	64	2198	10994	5668	20	774	1380	2640	337	1632	1076	17	27	5285	5532	743	222	3949	5894	30	761	2285	426	148	923	6051	1195	534	735	744	36	6290	2381	3596	536	11743	4959	851	1563	343	26	15	4646	3401	17	26	1559	6664
ARL4D	241	169	178	304	253	234	436	221	346	279	97	118	156	67	719	317	124	106	920	319	1562	321	201	366	341	150	116	226	191	469	118	1409	531	382	419	86	254	289	218	228	286	1947	310	228	303	164	146	727	175
DOK7	15	90	11	5	14	26	23	72	8	142	63	17	7	24	1	116	26	190	141	3	107	12	26	5	49	14	3	44	77	11	210	77	26	30	24	59	17	7	9	3	14	290	47	41	1	11	28	29	52
PLEKHD1	19	21	22	2	9	3	57	2	4	8	11	5	9	6	4	4	7	4	10	4	7	11	17	3	11	4	3	4	4	4	6	32	31	13	5	7	1	10	6	3	18	56	27	20	18	14	10	24	2
KCNE5	7	5	11	10	9	2	2	2	0	6	2	3	0	6	0	9	2	6	5	10	2	4	5	1	1	4	4	3	3	3	2	11481	11	13	6	2	2	8	5	4	11	7	25	4	7	5	12	10	4
ZNF683	285	97	454	181	300	59	40	53	81	194	93	78	227	100	22	526	135	41	23	68	17	20	98	13	58	267	145	115	366	158	54	11	207	250	151	59	98	98	46	123	42	18	491	49	195	78	383	638	38
HSD11B2	3862	1310	860	302	768	2717	7702	1035	4103	658	2028	555	2208	5686	268	1047	3206	1252	1526	551	14062	2981	1424	1830	1817	639	943	1348	925	888	1491	379	4556	483	1049	1957	2267	1656	6311	1798	8221	7815	17	4188	247	2002	2539	1845	3204
DIRAS1	37	25	17	24	0	13	90	6	15	78	5	3	3	5	5	286	7	4	12	8	1690	2	19	4	64	8	5	14	16	415	31	9	739	38	10	6	30	24	7	11	56	520	186	14	32	2	19	15	5
PRR15	80	52	26	113	38	25	271	20	77	419	38	556	43	23	1	156	22	27	144	103	103	4	48	27	129	21	79	58	26	63	67	46	137	100	11	50	76	111	20	58	117	842	89	82	64	161	37	81	21
SOX11	60	150	681	188	330	1505	34	132	338	84	95	42	47	128	28	117	285	209	118	46	85	1443	426	33	783	22	254	483	22	184	156	5832	161	74	291	401	480	123	133	45	71	4	542	443	354	235	19	251	20
FUT2	44	26	14	15	44	22	24	19	22	34	13	6	22	29	8	15	20	30	125	42	143	49	26	13	39	15	18	1	12	15	20	16	23	26	20	17	21	27	48	20	28	22	37	47	49	29	24	46	12
RPRM	3	3	0	0	0	6	15	0	0	5	4	0	40	21	5	5	5	0	2	1	2	613	5	24	3	1	3	1	6	4	194	146	13	0	0	4	6	5	25	0	2	18	1	5	2	0	0	0	3
KCNJ10	24	19	197	95	28	13	1018	9	52	77	17	44	6	32	96	258	19	3	17	239	15	11	18	14	86	75	3	5	61	101	55	643	999	83	13	12	430	117	9	604	355	1757	3507	14	39	210	484	40	15
ODF3B	1707	1436	1379	971	1545	1296	537	749	1073	1288	1775	332	887	1821	306	1327	886	887	444	794	115	1577	1549	997	713	1008	1184	960	2018	874	1134	129	521	1132	1364	1017	680	912	1406	1313	853	311	1032	687	960	1863	3873	1046	1263
ALS2CL	396	437	294	209	317	350	1020	173	149	1386	325	150	148	214	110	769	129	201	736	265	5659	198	254	165	900	194	66	255	72	170	408	72	618	135	783	583	196	249	156	245	504	1871	505	611	143	811	410	319	102
ZNF114	28	469	520	750	12	39	15	532	90	43	23	42	80	40	3	20	50	12	315	20	12	572	385	6	64	25	289	47	98	1091	17	27655	31	340	90	19	46	30	76	28	84	15	17	60	42	23	18	152	13
TUBAL3	0	0	50	0	3	0	36	1	0	16	0	51	0	1	0	4	4	1	0	0	1	0	0	4	4	31	1	4	0	346	3	0	27	5	2	0	4	0	8	3	19	218	1	1	0	0	0	6	0
CA8	29	144	51	2262	220	212	217	52	100	17	44	64	94	55	7	47	96	98	192	41	113	29	49	93	259	44	26	175	115	58	72	22	104	34	44	222	207	301	199	126	148	634	55	160	93	102	129	285	108
ERBB4	21	140	31	14	44	2	882	136	25	115	52	35	64	23	9	211	9	34	2466	7	1251	71	85	9	62	10	43	246	8	46	207	4	576	6	5	79	206	95	26	34	357	2725	300	150	7	77	7	7	23
C5orf46	651	1391	2472	11443	2710	4	44	1270	134	13	35	765	27	38	244	23	436	295	170	3698	0	11	1731	20	169	16	8655	219	151	1225	85	3	1407	1627	3842	272	76	1998	255	39	129	0	9	31	6846	4	7	462	419
MSC	1106	2174	3787	2677	618	869	614	1514	1604	1007	3324	500	1163	1635	104	3120	1449	153	216	1269	117	659	976	788	1469	367	2316	14415	2260	3432	4148	4933	2133	1345	2561	1904	2597	1808	2113	1266	1490	546	2052	1004	968	1275	1974	1192	1554
CDH4	4787	207	741	79	1533	2648	43	805	256	5506	1536	1969	174	3350	1	18	17	44	6884	4911	67	2444	30	2	2409	1299	3186	15	220	97	30	121	347	375	557	1628	1028	2672	2031	10288	6333	44	487	1294	23	3153	1265	4222	1736
GPC5	13	4	7	10	16	3	140	9	22	1	0	4	41	2	6	4	26	1	43	12	7	38	26	16	7	7	2	0	26	21	11	191	52	54	6	7	130	15	16	5	24	122	5	5	33	2	13	4	1
ALOX15B	713	833	130	30	357	19	23	47	18	367	165	525	47	53	17	122	105	36	24	76	42	114	563	120	348	135	156	165	154	155	31	7	149	847	45	1041	18	100	8	132	459	2	258	133	279	34	578	81	718
GRM8	993	169	263	103	325	297	560	79	1156	943	279	414	265	41	423	295	274	2942	789	1110	17	1598	103	842	1156	385	157	148	73	40	175	109	802	606	3958	115	701	188	376	2606	1069	93	579	1105	278	798	199	1562	808
ABCA13	5	4	3	0	4	1	24	4	4	282	7	5	2	1	0	33	2	0	68	5	61	150	5	0	5	2	14	3	1	4	2	16	18	3	1	7	13	7	0	2	5	75	257	19	0	1	5	26	1
ITLN1	10	9	6	2	3	11	28	6	7	17	0	12	4	4	0	14	7	2	6	8	4	0	0	3	12	4	6	7	10	2	12	323	59	8	10	6	27	6	5	90	13	7	2	1	13	37	17	16	7
F2	5	109	407	1943	4	17	0	566	307	5	7	1301	619	3	202	35	7	5	1	11	0	13	19	35	1	6	1034	792	124	4090	35	333	469	57	526	93	1129	1	0	3	3	0	19	3	9	1	7	142	1
SLC9A4	7	6	7	3	0	0	483	7	13	17	5	11	0	1	0	58	0	0	12	0	221	0	0	0	2	3	1	2	1	33	13	9	348	9	1	25	78	59	0	21	215	513	12	7	0	5	0	9	0
ALX1	3	22	0	1	1	0	57	3	10	14	8	1	0	10	1	104	0	2	21	0	36	5	6	0	2	1	1	19	5	2	10	0	8	2	14	14	7	2	1	3	6	48	372	46	2	4	0	1	0
MTURN	1149	1714	445	298	1396	984	2786	748	1099	2028	1316	539	783	2448	255	1574	1803	2570	6129	1099	4352	817	759	1603	2572	1258	448	562	736	853	1474	6424	2252	1319	978	2504	1702	1284	2927	3675	1783	3266	945	2709	924	3335	6249	2523	2746
BHLHA15	496	476	125	131	2234	274	21	140	254	98	840	45	1107	179	491	305	253	271	34	275	89	59	124	187	93	195	71	724	221	58	484	174	127	157	131	709	127	1249	80	408	85	37	147	80	56	526	356	59	235
SLC47A2	38	379	37	63	67	142	894	40	173	122	764	13	82	426	9	62	74	171	14	28	8	32	83	50	143	190	27	46	36	564	132	140	323	51	63	91	52	140	468	50	302	8822	29	500	15	29	20	1045	282
PRF1	1774	1021	3413	1236	2131	1946	602	1654	921	3762	2674	714	4265	1592	1012	2783	1729	466	708	3635	208	753	2748	1610	1342	2684	916	462	2233	474	695	237	4387	2478	1327	1281	1277	811	1743	4259	1705	499	6488	1173	1308	3223	3044	4217	2394
SHISA2	75	190	117	47	19	36	204	36	54	558	104	23	42	12	5	162	16	29	68	34	1273	377	58	15	143	9	100	27	9	178	68	646	103	34	80	112	31	9	86	22	251	988	832	49	46	12	9	188	11
MAP3K15	27	9	10	3	9	5	67	31	6	84	13	8	4	22	1	4	6	15	522	66	978	70	6	16	16	1	13	54	10	10	22	418	44	13	127	15	26	76	4	11	41	148	18	13	3	40	16	41	1
GREM2	72	24	6	17	135	1	32	1	7	9	2	0	2	0	0	36	1	1	6	2	35	39	9	0	55	1	4	137	2	145	6	0	14	3	124	15	10	3	3	17	7	48	5	6	12	0	7	1	4
MUC16	28	4	63	25	21	19	5	5	15	94	18	11	1	13	93	22	5	48	5	273	45	4	3	4	5	4	5	10	7	2	29	50	1	22	4	18	4	21	26	6	3	1	5806	8	15	32	25	21	26
TMEM132C	0	35	9	0	48	28	27	4	54	12	24	0	3	90	0	35	8	2	41	1	10	0	9	0	17	1	2	4	4	15	12	11	18	4	6	14	12	28	76	2	20	33	0	7	1	2	4	2	5
SYNE4	33	31	21	1	11	10	53	16	4	405	17	1	9	9	4	11	9	178	218	140	147	20	30	7	60	9	8	0	9	8	21	3	30	9	15	6	12	8	14	14	43	183	21	19	4	39	46	7	7
DDN	2	7	9	7	5	9	259	2	16	13	9	0	10	3	9	11	4	2	6	18	3	3	6	5	7	0	5	6	3	40	29	255	325	9	12	5	62	16	2	29	124	1338	6	7	5	9	3	4	2
TMEM45A	2765	3790	3403	3375	1245	836	684	6386	4377	4183	130	4865	101	343	1262	1697	1860	8327	3441	454	119	3750	2028	1548	2593	1593	1172	5423	3920	2073	1151	988	3107	3395	16829	9066	1413	4739	1277	5464	2300	199	693	875	7026	11277	621	2330	770
FDCSP	60	3	30	11	1	1	22	0	0	1	0	13	0	1	413	72	0	0	15	0	0	0	1	0	4	0	12	0	0	0	4	0	20	21	9	6	1	0	0	1	0	0	83210	0	34	0	1	2	4
TIGIT	774	297	1537	396	224	175	157	91	114	683	136	305	312	671	476	846	378	192	56	998	41	142	152	348	384	804	366	94	847	73	41	52	414	809	172	165	238	81	74	1215	117	44	3585	139	397	1361	926	502	252
FAM181B	8	24	17	17	11	24	37	2	31	18	6	7	10	4	2	63	15	6	44	5	29	7	5	6	44	8	11	7	6	9	14	12	26	3	21	6	52	33	8	32	30	98	5	23	14	8	7	17	2
TMEM30B	55	200	344	615	377	253	606	187	128	985	102	21	103	31	107	447	296	39	3286	143	380	467	76	287	557	153	311	347	74	131	126	89	674	72	154	150	306	189	146	280	215	1775	289	179	415	501	93	841	36
NXPH4	1840	325	570	1386	1133	820	157	596	1711	449	1696	1836	2755	2083	245	1867	236	355	5660	1147	28	756	688	344	724	667	706	2896	733	753	8401	96	575	391	1118	934	1189	2121	7269	172	448	77	51	223	288	465	371	2318	455
EPGN	7	4	24	0	5	10	2	1	0	4	1	0	0	1	0	12	2	7	3	2	47	6	7	4	3	4	1	0	1	0	1	2	5	1	2	6	1	5	1	1	1	10	2	5	0	5	8	3	2
PAPPA	845	280	245	137	145	118	826	61	39	1584	222	41	120	23	164	623	207	132	309	344	157	66	59	560	513	249	42	120	26	246	110	364	484	166	355	195	335	394	54	76	233	5582	284	158	1190	443	120	874	27
C1orf116	200	601	37	11	8	12	253	142	322	1398	125	104	102	98	184	193	17	1494	264	397	738	13	167	206	94	614	4	235	8	28	179	1147	190	402	140	2010	323	34	7	84	166	1452	395	63	4	1209	18	625	16
PCP4	0	3	27	4	148	0	132	29	20	465	12	31	2	151	229	10	1	6	116	3	20	19	24	3	10	0	4	1	13	26	11	148	37	3	432	2	59	21	3	14	27	624	27	10	9	1	0	9	1
ABAT	876	1348	500	275	5310	785	2792	733	4050	2730	775	635	712	5703	169	2273	741	2826	451	1981	1906	389	911	826	646	1881	318	451	1102	2000	7184	13237	1751	1155	350	831	5339	3584	950	2966	2893	5458	1706	3895	586	1725	1200	1179	1069
CHST6	12	24	21	14	6	23	17	0	7	51	8	4	3	5	5	19	24	9	6	9	29	10	5	3	15	1	1	26	3	53	4	154	30	15	20	8	11	4	5	9	7	56	184	2	9	6	4	11	2
OVCH2	2	1	2	0	115	0	50	0	1	6	2	3	6	4	0	21	0	0	19	2	95	0	2	1	2	0	0	0	39	6	6	22	50	1	1	0	29	6	2	6	97	204	2	3	1	2	1	1	3
LRIT3	13	19	18	9	13	20	14	11	3	11	18	1	10	15	4	6	21	28	12	3	49	23	19	7	17	7	8	15	9	6	12	7	18	14	20	32	24	12	14	5	8	9	11	37	20	53	60	29	1
NOG	188	5	89	137	5	626	18	141	74	53	48	83	60	1	16	26	66	11	22	3	1	359	57	16	288	0	26	11	4	8	3	58	358	67	301	105	8	345	10	2	467	10	33	40	6819	9	1	4	3
FAM3B	91	157	8	9	18	7	121	12	12	17	8	12	3	2	9	45	11	64	76	8	137	56	14	23	8	52	57	25	58	34	63	5	204	100	56	20	74	18	1	17	82	1171	16	40	219	33	10	20	3
SH2D1A	718	182	755	336	176	133	147	72	83	432	150	138	272	388	344	713	276	158	58	531	26	115	221	207	295	382	219	78	675	26	53	17	266	652	134	130	206	112	67	953	145	43	2729	112	285	1363	681	469	207
TMPRSS2	46	45	24	14	112	8	808	86	163	137	374	71	19	261	1	151	55	23	37	6	6080	12	37	1	43	48	4	15	74	112	213	6337	651	406	18	133	371	157	52	38	507	4026	94	315	0	69	1	167	89
LOC124905021	46	45	24	14	112	8	808	86	163	137	374	71	19	261	1	151	55	23	37	6	6080	12	37	1	43	48	4	15	74	112	213	6337	651	406	18	133	371	157	52	38	507	4026	94	315	0	69	1	167	89
PCDH9	48	329	79	56	106	109	503	57	164	133	95	5	61	277	4	316	51	51	179	56	45	39	152	31	166	145	37	55	35	48	96	11	319	12	94	125	80	256	197	69	211	932	156	580	74	87	996	65	14
TACSTD2	329	443	230	120	407	506	1849	3545	638	6832	220	752	174	131	693	1677	572	44	16773	2377	4670	266	383	3452	1228	167	325	142	349	339	1023	601	889	365	421	327	1240	635	699	198	1739	5270	1858	734	311	127	222	2337	171
C14orf180	71	2	1	4	111	28	1345	18	32	4	39	1	93	14	1	36	73	45	0	64	1	7	81	71	13	2	17	1	18	3	1	0	24	24	17	27	526	111	58	8	13	12	0	221	0	3	7	184	25
CDCA2	1604	1378	1297	599	2428	1003	894	1672	1504	389	2650	1794	1292	2647	627	1541	2595	501	51	1458	49	1909	1561	2041	880	251	1025	690	1407	1756	596	373	477	405	592	3201	2421	1288	2677	2215	2239	53	950	1696	2904	1124	1222	749	2220
RALYL	11	0	3	0	1	1	284	1	4	22	0	0	0	8	93	1	0	1	0	0	0	0	1	0	1	0	0	1	0	29	13	0	98	0	122	0	33	5	0	6	35	246	1	4	1	1	2	1630	1
TCEAL2	37	11	7	6	6	16	768	51	13	332	3	0	3	41	3	61	0	56	739	0	1	9	3	0	19	4	0	3	7	11	14	28	108	3	0	38	34	5	4	21	41	408	18	48	1	0	3	20	8
CLCNKB	73	76	16	11	37	13	2149	50	84	152	51	17	12	3	3	91	13	151	448	48	1918	25	52	12	28	47	4	132	13	268	247	57	2379	6	40	22	784	262	2	123	1277	8666	60	117	7	5	13	48	20
MUC6	25	45	14	5	3	1	178	6	3	7	8	0	4	15	1	2	3	7	4	7	43	4	20	0	16	1	5	13	15	9	4	18	46	5	5	2	8	5	17	8	27	4	7	12	4	38	216	9	0
SGCZ	1	1	0	1	0	0	15	0	1	2	0	0	81	0	0	0	0	0	0	2	0	10	0	0	1	0	0	0	0	9	0	0	3	0	0	1	1	1	0	1	1	19	0	0	0	0	0	0	1
INPP5J	55	72	61	26	44	37	448	30	38	203	46	42	21	65	15	193	23	122	438	79	1386	39	70	59	116	99	29	47	61	79	122	47	469	86	27	37	170	100	40	65	195	924	330	73	59	98	308	71	50
MFSD6L	13	9	5	6	2	17	39	27	0	25	2	10	3	0	0	14	4	1	67	10	44	6	3	3	3	12	2	4	1	4	17	165	32	26	28	7	16	4	2	5	15	184	18	7	6	8	4	3	2
RBM11	22	9	8	2	1	3	16	3	33	92	0	21	1	2	9	20	2	48	45	2	17	54	2	42	5	23	52	3	15	6	6	123	16	11	2	7	8	1	0	6	33	56	34	5	4	19	7	78	3
NUPR2	6	0	0	0	0	0	31	8	1	5	0	0	0	3	0	6	0	1	167	0	2481	8	1	0	2	0	0	0	0	6	4	0	28	0	0	2	8	4	4	1	15	124	2	5	0	0	0	0	2
HS6ST3	29	149	5	18	3	15	86	28	18	46	34	2	26	197	2	136	75	59	33	2	131	5	12	12	21	0	0	3	4	4	32	178	54	1	13	193	51	23	40	2	27	258	5	216	2	0	27	3	4
LSAMP	7	22	107	5	63	5	217	0	14	281	7	14	2	8	21	264	0	11	23	2	39	12	53	1	66	1	0	81	2	32	57	20	55	1	7	10	36	16	78	22	12	249	271	46	1	5	3	31	17
AHNAK2	11567	13306	2725	3688	5670	1303	2706	3672	3167	11459	8476	3162	5365	1348	16260	21387	4733	5163	1076	12334	99	2345	2429	3316	11886	3666	3073	5315	422	5713	5208	659	2934	3678	7904	22371	10442	2989	23461	302	9719	870	7497	20828	1996	5132	5171	8103	4627
NDUFA4L2	107952	66769	87729	140810	84267	111064	60184	108885	200355	106986	136482	56572	111928	127761	38839	89979	109141	119794	49620	70082	1173	66222	93801	114689	43593	58450	126179	151745	67570	193901	76230	1843	95539	90944	231117	124594	91551	61593	147864	48662	92279	469	409	97520	98511	77047	52041	143572	111554
PRAME	1248	1862	3657	34	1917	2	38	535	597	266	314	1766	216	30	3	770	227	779	14	478	0	3331	1071	13	38	32	64	2674	419	3334	3	26484	166	142	4318	808	1971	1516	43	617	67	333	44	269	1369	2	8	2119	38
NAT8L	23	62	15	14	13	7	272	20	46	85	14	6	12	28	1	76	18	4	213	56	1131	13	49	13	49	8	39	29	18	31	24	145	330	28	7	16	310	91	3	15	128	931	67	53	37	15	24	30	13
PRSS38	0	1	0	0	0	0	0	0	0	0	0	0	0	0	0	0	0	0	0	0	0	1	1	0	0	2	0	0	1	0	0	11544	2	0	0	1	0	0	0	0	0	0	0	0	0	1	3	0	0
CD300LF	763	475	278	208	166	320	102	125	130	568	348	191	56	310	95	594	287	92	111	422	33	307	490	231	558	426	159	358	674	36	239	147	230	1085	245	433	148	304	142	828	379	58	1790	241	988	592	1060	601	263
CYP4F2	3	78	112	0	56	2	681	1	852	6	7	28	3	118	2	302	2	12	1	69	1	5	53	43	0	2	15	150	34	138	290	0	20	6	3	11	350	26	1	132	33	636	0	3	1	0	1	27	0
FFAR4	343	314	49	103	54	15	37	134	62	423	83	42	0	86	13	347	71	29	81	210	12	32	162	59	160	181	157	243	66	35	136	119	27	744	216	102	129	210	20	221	99	25	543	80	191	694	406	189	41
SLC36A2	22	11	95	0	30	1	1048	2	30	24	3	1032	1	10	1	3	1	22	2	12	1	6	14	15	11	186	5	63	2	321	2	31	407	9	1	8	24	25	8	79	261	935	10	1	1	4	8	106	0
CLCNKA	71	36	114	43	139	12	390	41	45	17	18	5	16	12	6	17	12	10	151	1	2104	13	47	4	15	10	4	27	11	218	408	210	565	1	1139	18	1061	266	4	62	232	779	16	21	32	21	15	21	3
CXCR3	473	202	1152	474	172	155	144	85	145	717	198	212	240	382	230	996	289	174	71	1265	21	100	147	248	311	817	400	223	1042	94	56	80	230	390	185	112	247	164	42	1310	153	61	3410	66	249	1114	725	540	143
LILRB4	2401	2725	1823	1816	760	432	447	879	791	3773	1540	787	72	1445	409	2878	1033	555	518	3528	115	1660	1744	1031	3002	1839	1715	2008	1934	323	1269	325	782	3238	761	2123	444	1257	361	3500	1153	378	14572	950	2766	1768	5656	2243	693
TNFRSF4	341	580	676	434	519	2834	195	600	887	186	589	147	203	380	142	440	751	371	463	179	132	615	836	192	650	239	301	446	791	180	499	256	531	379	967	465	548	514	974	279	527	164	123	649	482	213	455	582	656
QRFPR	982	1322	1142	930	589	281	173	162	1570	852	2641	210	2177	2920	35	364	1460	92	863	1358	47	800	1182	462	1257	484	442	162	537	1960	384	1	651	2109	392	1808	967	1190	1475	866	356	158	62	2336	364	1065	2735	270	2063
C1QL4	1723	603	38	87	319	2769	210	46	637	40	240	5	909	378	9	53	488	159	4	33	0	757	354	107	160	1	158	46	193	263	45	24	152	56	101	1366	14	408	2471	2	518	21	18	482	21	27	265	27	771
ZNF395	27650	21323	8411	8061	29375	15487	19331	18071	16637	9268	33622	11648	30415	32050	10009	18712	30574	10704	23649	22436	2885	40526	32007	28271	26226	4496	8930	7757	14531	28818	22079	5758	10064	11768	8385	40032	31381	30808	38719	22818	31222	2654	2148	22889	57820	12810	41785	10749	18629
GPR141	226	167	54	65	63	26	38	28	26	181	77	26	19	89	26	241	56	16	78	257	21	101	115	64	92	119	28	58	34	7	43	43	21	231	39	102	69	93	29	177	71	45	753	75	131	261	313	117	30
LYPD6	22	35	14	25	14	13	61	7	9	24	14	6	4	12	7	39	16	18	21	8	72	35	19	31	55	8	3	27	2	36	19	301	37	11	13	34	35	21	6	8	27	69	221	30	4	11	9	23	9
CIDEC	12	35	306	1729	20	4	0	16	30	9	14	94	8	1	1	3	2	4	1	6	0	4	8	16	14	5	463	57	4	1813	5	1	0	7	9	172	0	2	1	7	3	3	3	1	2	0	2	3	5
PERM1	17	10	9	115	47	586	17	191	1798	269	11	61	46	136	4	124	16	513	47	2133	4	21	287	5	7	2	62	192	89	152	792	833	379	275	436	260	2468	800	6427	8	2	9	1	1048	39	1176	1207	27	446
SLC18A3	229	37	12	3311	4	114	0	0	486	0	0	0	0	0	336	0	0	0	0	1	0	194	7	5	0	0	19	7	0	0	26	37	60	319	2440	2	2	1	0	4	1	0	0	1	1	0	0	0	0
DNAJB13	24	362	58	188	766	3	9	44	1	80	10	134	37	3	57	7	47	8	36	208	6	11	245	128	13	59	94	106	81	235	2	2	77	237	121	26	154	281	91	3	8	5	27	24	102	26	152	90	49
GABRD	306	817	988	583	1228	4326	428	976	2021	258	405	391	285	1583	231	703	1159	500	3813	929	192	2418	789	502	1573	583	1394	898	417	347	837	326	828	511	1059	1298	908	1853	1431	661	1021	33	24	2190	1575	911	555	1526	800
TMEM72	636	859	46	33	2084	1299	2387	665	2186	207	5503	352	397	5038	26	2787	1081	3027	3236	124	2925	7	695	233	964	212	97	232	914	252	18489	580	1937	481	196	1531	716	4521	6780	3958	2315	2787	204	3695	18	2461	2154	393	2059
FYB2	51	17	26	1	4	18	130	39	17	25	181	130	1	14	2	32	60	144	10	88	1769	2	36	23	30	150	36	72	17	11	187	5	41	10	8	19	58	36	44	13	64	494	11	45	3	34	37	697	10
RAB42	1307	7938	3781	8157	4683	157	237	695	322	3619	323	4304	676	82	752	477	1212	215	625	4141	35	410	1270	5606	532	490	6821	338	309	9256	215	21074	2991	1824	176	358	2264	10095	604	498	766	157	1282	2358	2640	1218	2928	677	1603
WNT7B	4	7	6	13	1	27	9	6	6	230	6	1	2	0	3	21	7	6	27	3	238	31	11	1	4	8	2	27	2	19	19	32	26	6	22	8	50	27	2	2	24	15	1090	15	66	1	9	7	30
HEPACAM2	8	2	0	1	2	5	184	0	4	6	4	1	2	5	3	15	0	3	6	12	3764	1	2	0	2	0	0	0	1	42	19	0	207	2	3	6	48	6	0	10	111	765	2	7	1	3	1	2	1
SLC38A3	6	4	24	7	3	19	28	34	154	9	7	1	2	5	2	15	1	7	623	10	77	22	6	0	8	1	9	142	0	83	55	52	137	4	8	3	17	2	3	10	74	92	15	4	4	3	3	115	0
GPR15LG	934	2019	567	29764	236	16	14	36	51	1777	110	1146	57	2	10	1	158	202	3	93	23	0	48	132	25	2833	15144	258	413	12855	0	7	248	332	86	80	251	709	108	3	80	120	34	120	5	195	758	718	333
PDCD1	373	78	1038	299	139	35	80	34	79	684	87	176	122	360	320	671	105	191	16	834	17	94	101	330	126	887	214	71	580	27	27	58	182	326	137	45	97	44	23	881	48	20	3992	33	135	1278	1016	177	203
SERPINA5	50	157	256	1286	257	26	2529	271	127	381	43	101	169	23	267	125	7	17	4737	36	94	537	96	49	93	9	36	57	56	1099	673	2457	2645	446	1029	80	741	150	47	118	1024	6077	789	180	221	14	7	69	41
NCCRP1	19	17	16	25	6	16	41	5	11	24	13	14	9	15	1	23	10	1	4	5	288	34	7	1	13	7	26	6	18	35	28	47	27	18	0	5	15	2	6	4	38	142	65	10	6	7	13	14	9
CALHM6	117	75	160	304	90	46	55	17	53	371	83	27	7	174	55	474	37	43	46	497	3	61	144	174	83	380	52	79	442	13	54	3	33	277	43	64	55	87	27	514	43	18	1499	60	28	673	880	215	55
KLRG2	6	7	4	3	3	2	23	4	0	108	2	0	1	2	0	7	4	2	47	5	18	11	3	1	7	0	0	16	1	10	10	10	14	13	5	2	50	14	2	2	8	627	8	0	2	6	7	6	5
ANKRD34B	10	4	1	2	1	3	13	0	1	14	7	1	1	0	0	4	0	0	1	7	4	0	2	0	2	2	2	0	3	1	2	29	14	2	1	2	0	2	0	0	9	207	40	10	0	15	15	1	0
S100A14	98	86	83	20	52	47	194	275	155	1705	155	69	78	188	15	155	146	79	171	88	155	3	66	39	279	123	9	128	151	32	438	5	63	48	177	155	117	32	175	103	409	272	140	91	17	81	122	128	87
RASSF10	19	12	39	10	1	32	96	246	94	463	52	45	2	168	3	91	10	2	279	139	269	29	150	45	9	54	10	5	6	60	98	158	100	185	43	120	33	29	1	173	24	309	426	83	7	3	121	380	1
CTSE	132	176	214	13	225	16	7	5	59	1024	32	88	14	29	106	36	202	10	55	402	91	1	17	78	12	691	294	32	43	12	32	1	63	52	4	33	483	11	4	30	109	91	326	167	1	42	96	72	284
SRGAP3	502	394	191	119	286	114	403	204	81	738	228	131	100	174	62	450	182	290	1149	459	650	246	378	189	348	221	159	193	134	54	249	626	211	724	105	435	244	285	73	223	259	513	1148	353	365	269	623	397	91
SFTA2	12	6	1	2	7	0	15	18	2	32	8	26	2	2	3	9	3	2	317	6	5	1	0	9	8	8	0	6	0	14	10	0	2	0	3	4	9	1	9	0	10	23	16	0	0	3	7	39	0
CPNE4	4	3	5	3	3	0	52	2	6	368	6	6	2	9	37	18	0	57	3	6	0	1	2	2	6	13	2	8	3	20	8	2	24	306	9	0	5	2	0	3	11	65	18	3	1	11	4	7	1
ESRRG	1043	289	355	187	1710	528	757	500	632	930	1052	721	58	557	611	130	777	1055	156	1114	6171	40	493	1000	186	475	626	51	262	1130	184	1415	1030	1292	551	640	2436	1349	1342	1947	998	3125	662	1713	72	375	488	1781	911
SPTSSB	14	2	5	10	9	4	20	0	5	45	2	2	3	1	1	18	4	0	9	2	314	57	2	0	14	1	10	0	5	8	12	24	7	6	14	12	5	7	5	5	4	4	15	6	8	7	1	4	0
ADH1B	454	1005	1137	1510	357	40	6954	178	425	2083	87	40	87	476	27	13041	89	7	843	185	1266	51	39	42	4132	105	110	176	41	203	1039	3	957	94	406	1093	149	267	127	848	1053	7339	1828	2408	35	118	901	840	37
TLR7	2036	1793	403	857	376	286	499	455	581	2136	765	372	44	1176	144	2616	793	341	810	3301	88	733	1173	621	1327	1140	531	940	848	86	613	326	414	3066	629	1132	612	1474	291	2403	1138	524	11631	1272	2615	2119	2791	1550	381
S100A2	110	302	419	1092	222	51	717	140	74	542	106	187	185	21	156	127	70	62	125	114	1214	105	139	63	122	119	116	204	121	397	274	63	278	153	262	188	239	65	62	49	614	3077	363	96	327	57	64	1227	44
POU3F4	0	0	0	0	0	0	19	0	1	0	0	0	0	0	0	4	0	0	3	0	41	0	0	0	0	0	0	0	0	1	3	0	6	0	0	0	3	0	0	0	6	42	6	0	0	0	0	2	0
DTHD1	201	88	309	69	81	39	36	38	19	94	37	44	116	137	145	144	87	56	19	183	4	25	69	124	82	133	57	10	57	15	13	8	66	198	32	55	60	14	21	257	50	15	1002	50	51	736	569	131	129
GAL3ST4	2307	1646	1351	1161	399	586	275	422	824	1582	526	417	253	994	352	1779	661	349	1044	2606	159	1172	1189	602	2051	1277	1064	1401	1129	284	557	571	887	2375	1170	1238	634	795	379	1712	974	377	13993	727	4272	1225	2525	2187	471
SLC6A17	35	37	261	67	17	106	127	9	38	30	13	21	7	8	23	79	44	8	24	13	27	113	28	21	23	25	31	61	6	18	56	85	134	121	254	58	29	31	28	13	82	510	8	43	129	5	3	49	7
ZNF98	7	3	1	0	61	18	16	13	7	16	6	15	3	2	0	16	35	47	59	0	30	41	2	0	13	5	0	8	4	4	0	129	7	1	2	26	7	17	5	1	1	34	1	13	0	24	3	3	12
CYP2B6	10	10	32	15	17	2	41	2	5	19	8	31	20	12	1	8	1	0	0	0	2	2	6	16	0	200	25	3	28	86	0	1532	89	23	0	16	151	5	0	11	30	468	2	0	0	2	1	5	0
COL4A6	18	17	14	39	9	34	437	98	22	57	30	0	14	15	15	99	10	5	2270	3	210	20	15	8	65	8	12	1	6	13	26	1	98	20	17	15	73	73	53	44	81	595	66	51	5	8	18	40	23
KLHL14	67	74	39	10	56	62	183	88	56	241	213	14	51	24	83	208	39	79	1070	45	65	26	35	46	210	18	5	10	37	27	174	853	92	54	226	60	118	77	22	27	176	949	710	161	40	21	16	99	11
SLC22A6	1419	179	71	5	3832	1567	3670	24	6365	216	2409	654	2312	35607	11	515	1140	11271	1	684	0	2	886	130	20	2972	204	24	1232	958	253	5	1258	111	3	16	12531	1115	2865	5021	1593	2753	0	6284	3	6187	66	2783	3572
ELOVL2	127	222	206	295	949	409	178	26	139	132	220	26	162	314	453	212	226	69	259	118	204	968	164	4	147	9	132	150	39	51	154	420	138	146	1245	387	32	25	70	226	79	48	268	677	75	237	454	728	116
FCGR1BP	220	123	241	258	70	34	26	43	67	176	59	25	4	54	15	143	65	33	43	126	3	75	72	42	64	105	125	121	125	22	49	11	100	230	218	96	23	62	24	148	59	31	846	35	190	208	237	115	26
AVPR1B	1211	510	90	187	237	505	176	450	1742	486	474	375	493	4433	27	265	1765	1358	42	542	3	24	568	379	647	405	73	103	570	687	121	18	306	389	395	996	2539	855	360	1720	827	23	1	1730	79	2257	2867	254	735
PEG3	74	160	51	29	109	133	194	89	33	94	42	24	45	129	6	159	202	11	486	39	309	31	85	19	257	42	11	28	14	18	69	983	158	38	39	443	215	95	110	173	170	369	41	205	21	84	60	88	67
TMEM207	0	0	1	0	1	0	69	0	10	0	1	0	2	0	0	0	0	0	0	0	0	0	0	0	0	0	0	1	0	23	0	0	103	0	0	2	47	10	0	7	19	23	0	0	0	0	0	0	0
CNGA1	36	48	15	12	291	194	47	132	52	24	61	5	35	181	50	108	234	114	264	76	218	184	127	130	143	51	57	14	230	10	16	7	29	191	33	194	35	58	51	192	53	221	9	116	386	318	25	138	59
SLC34A3	90	37	21	1	76	32	208	7	46	10	13	41	34	89	1	62	23	31	2	6	0	10	51	34	20	53	15	1	59	211	14	185	122	2	1	21	130	11	110	133	98	100	1	35	2	157	11	21	63
ABCA4	41	44	73	22	41	89	42	87	23	21	16	7	12	20	280	67	36	9	1638	17	56	59	20	30	79	15	40	29	8	35	33	141	58	34	142	74	154	40	30	26	69	124	21	66	93	33	18	108	24
EPS8L3	107	868	151	734	2	2	8	5	1	152	115	846	56	211	1	2612	21	21	2	65	19	1	4	12	57	539	45	553	92	914	51	315	31	106	11	1154	20	4	1845	43	321	1	4	78	0	87	447	347	15
FAM169A	37	30	20	23	33	28	143	17	19	91	39	39	37	46	13	199	33	43	63	52	1370	54	44	46	38	26	31	15	14	16	21	2258	88	54	8	44	51	32	22	66	47	404	176	62	28	99	101	71	42
PAX9	7	1	17	14	11	4	8	7	24	43	7	1	9	17	14	19	6	59	7	70	9	2	10	19	4	34	6	3	962	1	7	0	15	18	7	20	26947	7	10	16	5	9	15	7	4	67	53	25	7
CD247	1264	757	1439	775	987	694	270	568	367	1351	716	292	989	646	340	1402	827	351	241	1519	82	348	1007	496	754	1010	505	227	1230	140	157	162	1106	1281	365	303	555	297	430	1328	709	190	2628	438	621	1949	1977	1761	674
CD3E	2848	1224	6689	1761	1109	830	773	461	788	4109	1009	1011	1876	2086	1338	4422	1554	1062	271	3965	196	661	1088	1648	1944	3120	2221	769	3954	329	415	162	1588	3249	1188	595	1478	567	260	4523	849	263	14444	537	1617	4594	4713	2633	949
L1CAM	103	63	151	65	44	19	1419	733	59	1033	47	81	90	156	95	723	76	37	15699	287	522	20	24	77	82	140	61	233	39	848	1435	1148	544	1462	21	308	445	213	5	349	450	3324	24493	207	69	745	585	91	57
NOS1AP	23	45	10	11	83	14	108	2	17	28	35	17	76	28	1	71	35	13	23	36	123	31	20	23	54	8	2	7	6	23	30	47	39	8	4	22	39	18	89	33	33	204	61	92	12	11	11	32	36
SOWAHA	60	31	13	85	329	33	120	93	32	221	383	83	96	10	43	32	2	10	19	370	127	196	435	503	10	14	157	18	430	125	37	166	76	154	49	134	48	245	3	38	58	813	10	11	100	8	5	71	20
FCGR3A	12207	20372	10613	11992	5279	4941	2562	5028	5875	21406	4759	3204	1603	8764	2958	21168	4970	3201	5059	24012	605	16173	10420	9532	9130	11859	10852	11611	8399	1484	8888	2006	8143	53936	9745	8871	3893	10380	3003	18228	8096	2224	112381	5374	23203	35473	32378	20514	3590
PLPP4	14	27	19	33	18	4	92	12	25	39	24	9	35	45	0	42	8	134	242	69	1633	7	3	11	5	22	2	23	10	12	47	355	125	68	9	5	72	37	258	10	40	448	71	38	16	8	14	556	9
SMIM5	55	40	21	11	38	30	234	29	28	32	56	16	31	44	9	74	27	23	104	26	2004	46	44	24	30	20	10	20	26	87	83	30	269	38	10	24	108	50	64	23	79	305	9	89	9	61	187	39	20
MCCD1	10	0	23	10	83	5	64	2	45	16	1	81	2	0	0	20	5	8	2	25	1159	1	12	6	1	5	0	10	11	15	117	216	171	1	3	0	36	38	1	19	90	296	0	5	0	7	0	6	1
POU5F1	5834	2122	1443	17471	3181	654	565	491	468	825	1574	304	310	758	203	172	731	1438	547	657	1086	2162	2937	285	742	1241	2449	1058	1177	503	295	138	475	1435	962	1605	628	1186	1592	272	644	33	150	2402	9240	1641	1947	388	565
PSORS1C1	905	671	206	783	636	407	48	359	239	309	507	684	243	141	82	223	178	288	373	160	98	363	557	395	191	234	276	472	381	156	427	15	87	300	245	673	412	505	186	128	115	41	32	399	277	259	442	328	125
HLA-G	2397	561	1088	164	371	600	587	1279	1383	10003	901	1908	1153	1307	3697	13078	647	3134	1565	3777	216	420	159	1843	1702	12182	295	1513	2413	3307	2392	109	450	162	1283	514	1918	173	228	8840	996	169	224	1197	339	5359	23897	2759	1401
ASPDH	51	63	296	98	620	132	253	285	634	109	130	102	120	486	21	172	43	236	15	149	11	13	219	448	10	255	256	558	335	565	752	6	228	69	201	22	718	854	179	467	217	101	6	124	3	140	29	164	166
ERICH4	17	7	49	6	59	17	80	8	304	28	15	1	35	27	0	7	11	8	6	13	1	29	17	5	7	5	7	6	8	34	7	9	79	13	48	5	11	18	8	4	67	103	0	16	17	49	16	55	10
CCNI2	37	22	32	20	12	12	30	6	10	63	14	13	6	20	13	27	16	9	15	50	31	11	16	20	31	36	7	8	40	8	10	11	24	17	7	11	28	11	8	35	18	108	135	21	17	99	78	28	12
MUC12	72	209	378	498	12	16	10	3	11	177	49	8	60	8	9	25	13	44	5	11	2	111	39	13	26	47	68	323	25	903	5	4	199	36	21	41	11	46	5	5	20	2	172	84	50	12	23	22	106
MT1H	183	11	17	52	0	2	654	14	44	14	4	6	934	6	13	113	17	0	166	1346	3	15	5	169	66	1	9	30	46	415	313	60	622	1	4	6	1328	88	13	14	303	1158	53	3	2	0	1	2	5
INSYN1	15	87	70	14	252	497	267	67	162	160	68	18	20	28	5	197	157	190	30	12	2802	18	92	10	78	13	44	38	9	31	70	52	167	59	40	252	53	59	383	30	139	648	10	103	40	34	155	111	212
GMNC	35	24	10	26	12	0	39	3	8	214	0	36	96	1	0	18	8	187	11	54	1	0	22	0	5	11	30	9	51	50	7	1	50	29	8	8	16	96	0	5	20	1610	12	1	5	1	0	108	0
DIO1	67	28	20	16	13	12	748	11	54	441	31	52	3	53	8	92	6	45	3	30	7	13	22	21	24	22	9	186	9	432	213	968	229	24	18	22	116	24	21	56	107	510	16	22	13	58	30	28	4
DNASE1	708	875	372	213	325	346	467	174	139	645	425	109	362	372	61	400	241	241	500	219	3462	335	410	157	504	225	263	253	199	221	310	1657	513	349	278	379	667	242	361	218	287	649	455	679	248	825	995	321	156
CLDN9	26	19	11	63	5	6	5	4	4	96	12	2	32	5	3	10	0	12	13	7	7	8	24	5	6	31	5	5	10	74	10	20	5	15	11	6	24	9	7	2	6	18	6	8	8	14	14	11	4
TMEM213	26	9	15	5	12	2	1728	31	68	94	8	17	10	4	1	160	6	11	577	4	152402	3	6	3	3	4	0	1	2	356	190	2	1852	37	2	11	681	191	5	105	880	9218	24	74	2	14	11	10	1
SPINK13	416	280	654	1611	250	162	5	416	381	39	31	497	2	4	169	16	21	418	179	183	12	802	685	64	64	61	1135	102	43	1729	37	0	154	576	1094	1119	10	44	2	2	33	4	118	8	287	3	13	409	4
FER1L6	22	24	5	4	16	4	54	0	12	17	28	50	3	11	5	15	2	25	0	34	1121	0	12	13	12	22	0	9	14	11	7	6	36	4	0	6	65	15	1	24	9	86	0	1	2	15	19	19	4
MTCP1	557	162	183	280	302	74	94	93	106	89	93	121	41	55	81	56	119	136	354	179	22	613	123	107	140	74	173	49	60	174	34	31	167	138	338	617	82	235	100	87	118	24	44	225	278	118	190	878	67
GSG1L2	11	0	1	0	2	0	23	81	61	3	2	9014	2	1	64	0	0	0	190	5363	0	0	38	1210	117	0	14	9	0	0	0	5	9	0	0	81	11	1	0	0	74	0	0	0	0	0	0	528	5
RNF212B	14	5	0	3	6	10	30	4	4	11	14	3	7	13	0	5	5	1	3	2	19	9	5	6	10	8	0	2	0	24	0	100	57	6	2	11	12	1	10	10	22	25	1	17	2	7	14	10	6
SIAH3	17	5	5	2	11	11	21	1	5	8	5	0	1	1	2	11	2	0	15	3	5	4	9	5	5	3	3	0	1	8	3	2	12	7	0	2	27	8	0	5	12	39	18	3	7	4	1	9	1
GCGR	1	67	4	1	0	0	51	1	10	4	3	1	2	21	1	10	0	0	2	1	5668	2	0	0	0	0	0	0	0	25	5	1023	148	0	0	2	56	21	0	6	36	488	3	4	0	3	3	0	0
CKMT1A	6	4	3	0	1	0	10	15	24	123	1	3	0	5	0	3	1	7	78	23	218	3	1	15	1	3	0	0	0	13	151	1	7	3	6	1	7	1	0	0	7	108	41	1	0	0	1	0	2
TINCR	21	38	28	27	19	19	20	2	5	17	16	5	2	10	2	14	15	12	8	14	57	18	16	5	16	16	5	9	7	9	12	91	20	15	2	23	11	9	4	6	11	48	18	17	7	9	12	22	1
ERVMER34-1	41	9	12	49	7	4	114	26	5	54	16	28	7	0	13	16	7	2	485	106	48	53	5	29	47	5	10	67	6	12	13	186	68	4	6	9	82	31	11	6	63	246	29	9	7	44	4	21	0
MRLN	4	2	4	1	0	1	8	0	8	22	2	4	2	2	1	0	1	6	1	0	0	2	3	1	0	10	0	1	1	5	1	1	27	0	0	11	11	1	6	1	4	14	0	2	1	6	3	2	2
HLA-DQB2	4059	2276	467	2490	1231	289	728	1183	1074	6616	2560	937	282	1885	1008	6089	1378	1085	479	5214	27	974	880	3011	1626	8509	1436	1016	5480	243	137	5705	388	2934	26	1961	2621	1442	128	9220	3811	521	262	946	3964	7459	9088	6082	3073
CKMT1B	7	4	1	0	3	0	11	0	33	93	2	2	0	0	0	4	1	56	80	24	239	0	4	21	2	1	2	0	0	9	137	0	7	4	3	2	6	3	0	0	10	145	41	4	0	0	6	0	0
HLA-DQA1	9644	3537	715	7175	1148	230	1132	1194	2781	11574	4615	3235	109	227	2462	6950	1038	3472	1323	11539	7	1786	434	10032	2682	17445	3969	990	2703	238	363	819	147	4148	218	2189	4754	1805	4	19283	6192	1164	1702	2158	8130	11917	10001	16265	9265
HLA-DQA2	9644	3537	715	7175	1148	230	1132	1194	2781	11574	4615	3235	109	227	2462	6950	1038	3472	1323	11539	7	1786	434	10032	2682	17445	3969	990	2703	238	363	819	147	4148	218	2189	4754	1805	4	19283	6192	1164	1702	2158	8130	11917	10001	16265	9265
OR2I1P	5415	2815	8348	2658	1139	1477	1235	726	4222	14222	9646	29152	3914	20107	2066	29131	5917	5759	138	7305	121	53	1854	1261	2976	6353	1655	5338	31105	464	6277	2539	1621	4921	2277	3122	5574	4171	2326	21377	930	368	27507	1908	414	35366	69512	4901	6327
C1orf226	70	184	109	78	331	137	424	19	101	165	129	83	413	125	7	250	130	68	113	80	569	153	102	88	237	27	42	62	31	159	143	168	195	78	33	152	205	115	372	128	265	805	255	361	93	48	37	197	165
PNMA2	5496	10874	1947	1334	17352	3322	3036	3031	3262	2937	8231	1436	3231	13654	447	7353	9993	1504	1780	4339	56	6234	8303	2308	4709	952	3727	1417	2752	4794	2745	355	511	4684	2009	6426	8339	5678	7361	5524	4663	2093	976	3015	5681	4037	6147	2078	6100
C3orf85	148	37	17	1	119	3	73	0	11	41	33	179	60	32	0	23	17	100	0	104	0	2	20	1	1	105	14	8	19	31	1	0	57	15	0	3	113	41	159	2	26	197	0	3	0	110	4	114	8
UGT1A10	14	2	11	195	522	6	2	0	24	4	4	2061	4	2	3	0	0	2	1	49	0	0	0	1	4	170	0	1628	34	5	198	0	1	132	529	507	8	2	1	6	0	7	1	1	2	1	2	0	1
PSG4	10	0	0	1	6	0	16	21	4	3	1	0	0	0	0	9	0	0	275	1	42	1	1	0	13	1	6	11	8	1	12	2	12	0	0	2	5	5	0	2	11	2	6	1	1	33	2	0	0
ERVFRD-1	35	8	10	1	27	14	8	8	14	13	6	1	22	38	5	19	29	6	29	12	15	3	7	16	31	11	3	0	12	5	12	69	17	33	6	18	9	17	29	6	25	44	10	25	21	5	28	26	5
LILRA6	385	331	317	75	136	161	50	71	65	511	159	150	39	108	33	275	91	34	84	269	24	347	346	74	306	266	65	97	434	32	126	97	233	415	102	152	17	170	47	564	197	55	1228	111	391	281	607	146	77
ADH1C	39	11	60	30	20	2	268	2	19	39	5	2	0	26	2	66	1	4	6	15	127	2	25	7	13	9	27	27	14	32	37	0	133	13	15	22	56	15	4	25	44	163	17	20	11	17	8	13	1
C4orf54	0	0	4	2	0	0	55	1	1	2	1	0	0	0	2	0	0	0	5	1	1	1	1	0	0	0	0	2	0	8	2	105	14	1	0	2	27	14	0	0	4	55	1	2	2	0	1	0	0
PGA5	10	66	103	259	339	64	19	34	137	3	238	25	53	11	0	10	87	149	1	8	1	0	33	1	2	8	50	17	645	99	29	18	62	28	8	108	10	266	91	24	94	31	0	313	8	3	24	5	105
HP	30	166	3112	3239	35	23	141	1295	22	38	3	116	27	9	1684	295	1	3	20	78	18	31	11	56	111	17	93	5769	14	3769	23	8	591	35	8746	2	5	5	13	4	37	30	224	77	21	8	18	1099	2
NHLRC4	45	73	73	49	47	117	116	21	76	48	38	14	39	61	9	123	47	155	64	40	101	52	41	13	76	26	24	23	36	26	52	26	122	42	67	40	45	53	60	51	86	167	35	61	48	54	47	71	24
TMEM179	377	26	173	212	169	47	68	8	267	109	25	62	1691	46	17	157	25	123	25	5	5	626	155	263	24	22	287	0	50	369	25	4	668	132	250	49	383	191	127	5	89	44	2	89	6	22	13	18	473
MYZAP	43	18	26	10	15	30	38	43	20	22	12	5	7	28	1	40	44	5	16	14	321	11	27	10	18	22	11	20	19	18	17	6	36	32	31	29	23	17	36	25	33	41	8	15	29	23	18	18	35
SMIM22	128	6	11	0	5	2	6	0	2	13	11	17	0	5	0	8	3	211	6	1	29	2	4	3	3	180	5	6	3	3	6	0	3	5	173	4	7	6	4	3	2	25	5	4	0	2	5	29	0
ERVV-2	1	5	37	8	0	0	0	0	0	26	1	66	0	3	1	0	0	4	0	1	0	0	2	0	0	28	1	0	0	108	33	18874	160	43	11	40	2	3	0	1	0	1	84	0	1	0	0	0	0
ZNF728	7	3	2	4	5	5	20	17	4	22	3	0	2	3	0	14	7	1	179	0	5	3	0	0	20	2	0	4	1	2	1	36	9	0	0	22	5	3	2	6	5	30	3	7	1	6	3	5	2
CCL5	5911	1855	15582	4592	3436	1475	1066	1111	2055	7840	1280	1641	4392	4701	2784	7964	2575	2562	641	8401	387	917	1589	3230	2437	8516	3753	2779	9836	1129	1218	292	4343	6432	2511	1086	2292	1117	794	11944	1753	450	38329	1367	3287	8959	8110	7867	2496
LHX1	11	7	85	9	0	0	185	101	1	11	28	21	3	0	0	59	0	0	2251	1	56	8	3	0	1	0	31	77	10	23	78	15	79	19	1	99	175	9	6	1	53	1221	199	14	0	3	2	54	1
CCL4	1736	370	2599	1277	1529	310	193	485	344	2293	315	486	577	751	454	1281	529	747	240	1620	66	341	445	862	1589	1446	574	445	2040	140	249	131	998	1440	469	1566	297	372	199	2440	604	62	8305	319	1009	1848	1715	1434	813
CCL18	6065	58	2326	313	101	41	56	52	99	3563	17	515	13	14	132	545	320	10	236	201	26	80	236	283	3721	536	1085	111	793	110	70	211	2682	7184	239	283	13	9	2	187	2646	8	3739	944	5750	27	446	647	1226
PIK3R6	416	345	332	131	130	807	75	127	80	268	133	570	38	213	41	374	274	120	142	259	33	228	279	61	265	207	116	178	94	33	136	7602	629	1088	1700	363	126	96	126	203	152	58	805	150	279	198	379	231	84
LOC105371267	269	146	53	104	46	25	151	45	74	1797	15	47	20	52	18	83	15	1155	306	52	96	80	42	51	131	188	55	31	8	107	84	117	115	371	79	127	159	153	13	37	146	573	320	106	103	209	96	353	46
H3C10	316	76	103	271	466	151	3	100	384	37	183	46	82	590	61	95	103	94	43	30	39	464	226	209	16	17	344	38	899	87	81	154	107	52	250	56	442	239	5	197	187	5	85	415	193	156	13	15	83
ADORA3	2176	2048	478	407	472	78	248	233	355	1010	477	367	63	588	102	759	306	250	343	770	125	399	1014	634	954	924	1178	675	401	157	462	275	540	1689	438	828	299	704	169	700	788	63	2696	309	1881	748	2229	1243	442
MYOCOS	1429	1136	677	769	3530	498	311	758	590	257	1034	1758	1236	158	529	20	1134	417	673	599	1	116	642	1444	529	279	842	135	888	2025	38	2	548	1116	737	1905	1253	1312	1099	1193	1003	11	4	1871	1543	1110	1698	250	1470
SMIM38	46	34	23	11	103	46	5	13	1	5	67	10	7	12	4	3	31	14	49	11	4	38	140	13	12	5	1	2	2	10	6	5	12	2	0	21	25	47	32	10	19	3	1	95	20	44	35	15	6
[truncated: 95 more columns]
