# Supplementary material for: Construction of EMT related prognostic signature for kidney renal clear cell carcinoma, through integrating bulk and single-cell gene expression profiles
Source: Front Pharmacol. 2023 Nov 15;14:1302142. doi: 10.3389/fphar.2023.1302142 (PMC10684753; doi:10.3389/fphar.2023.1302142)
Supplement: Supplementary file 12 [file Table4.xlsx]

## Sheet: Sheet1
Table S4-The sequences of primers used in this study
Target Name	Primer
β-actin	F	CCTGGCACCAGCACAAT
	R	GGGCCGGACTCGTCATAC
LGALS1	F	GTGGCTCCTGACGCTAAGA
	R	GTATCCATCTGGCAGCTTGAC
SPARC	F	AAGGTGTGCGAGCTGGAT
	R	CGAAGGTCTTGTTGTCATTGC
TMSB10	F	TCGATAAGGCCAAGCTGAAGA
	R	TTCTCCTGCTCAATGGTCTCT
VEGFA	F	TTGCCTTGCTGCTCTACCT
	R	ACATCCATGAACTTCACCACTT
