# Supplementary material for: Construction of EMT related prognostic signature for kidney renal clear cell carcinoma, through integrating bulk and single-cell gene expression profiles
Source: Front Pharmacol. 2023 Nov 15;14:1302142. doi: 10.3389/fphar.2023.1302142 (PMC10684753; doi:10.3389/fphar.2023.1302142)
Supplement: Supplementary file 13 [file Table1.xlsx]

## Sheet: Sheet1
Table S1-Detailed information of samples in TCGA-KIRC cohort
sample	group	T	N	M	Stage	patient	sample	definition	sample_type_id	sample_type	intermediate_dimension	pathology_report_uuid	shortest_dimension	longest_dimension	synchronous_malignancy	ajcc_pathologic_stage	days_to_last_follow_up	age_at_diagnosis	prior_malignancy	year_of_diagnosis	prior_treatment	ajcc_pathologic_t	morphology	ajcc_pathologic_n	ajcc_pathologic_m	ajcc_staging_system_edition	race	gender	ethnicity	vital_status	age_at_index	days_to_birth	year_of_birth	demographic_id	year_of_death	days_to_death	paper_patient	paper_mRNA_cluster	paper_microRNA_cluster
TCGA-A3-3358-01A-01R-1541-07	TP	T1a	N0	M0	I	TCGA-A3-3358	TCGA-A3-3358-01A	Primary solid Tumor	1	Primary Tumor	0.6	75630d62-03f2-4e5f-b7d4-ea7885073d6c	0.4	1	Not Reported	Stage I	1307	21087	yes	2005	No	T1a	8310-03-01	N0	M0	NA	white	female	not hispanic or latino	Alive	57	-21087	1948	157e077e-0bcb-57f0-9312-f305e016a20d	NA	NA	TCGA-A3-3358	4	4
TCGA-A3-3358-11A-01R-1541-07	NT	T1a	N0	M0	I	TCGA-A3-3358	TCGA-A3-3358-11A	Solid Tissue Normal	11	Solid Tissue Normal	0.8	NA	0.5	1.6	Not Reported	Stage I	1307	21087	yes	2005	No	T1a	8310-03-01	N0	M0	NA	white	female	not hispanic or latino	Alive	57	-21087	1948	157e077e-0bcb-57f0-9312-f305e016a20d	NA	NA	NA	NA	NA
TCGA-A3-3387-01A-01R-1541-07	TP	T1a	N0	M0	I	TCGA-A3-3387	TCGA-A3-3387-01A	Primary solid Tumor	1	Primary Tumor	0.6	f5199278-aa10-477e-a9a8-000ed52065ac	0.2	0.9	No	Stage I	617	17920	no	2006	No	T1a	8310-03-01	N0	M0	NA	white	male	not hispanic or latino	Alive	49	-17920	1957	75332b76-08ad-5d6e-8901-8723515ad100	NA	NA	TCGA-A3-3387	3	4
TCGA-A3-3387-11A-01R-1541-07	NT	T1a	N0	M0	I	TCGA-A3-3387	TCGA-A3-3387-11A	Solid Tissue Normal	11	Solid Tissue Normal	0.9	NA	0.4	1	No	Stage I	617	17920	no	2006	No	T1a	8310-03-01	N0	M0	NA	white	male	not hispanic or latino	Alive	49	-17920	1957	75332b76-08ad-5d6e-8901-8723515ad100	NA	NA	NA	NA	NA
TCGA-B0-4700-01A-02R-1541-07	TP	T4	NX	M1	IV	TCGA-B0-4700	TCGA-B0-4700-01A	Primary solid Tumor	1	Primary Tumor	1.8	8aa37c12-4070-4ac3-aa59-184c93327bdd	0.2	3.3	No	Stage IV	NA	22034	no	2004	No	T4	8310-03-01	NX	M1	6th	white	male	not hispanic or latino	Dead	60	-22034	1944	583a613d-9b5f-5373-b1c8-9cfe1374bbe2	2009	1980	TCGA-B0-4700	3	2
TCGA-B0-4700-11A-01R-1541-07	NT	T4	NX	M1	IV	TCGA-B0-4700	TCGA-B0-4700-11A	Solid Tissue Normal	11	Solid Tissue Normal	1	NA	0.2	1.6	No	Stage IV	NA	22034	no	2004	No	T4	8310-03-01	NX	M1	6th	white	male	not hispanic or latino	Dead	60	-22034	1944	583a613d-9b5f-5373-b1c8-9cfe1374bbe2	2009	1980	NA	NA	NA
TCGA-B0-4712-01A-01R-1503-07	TP	T3a	NX	M1	IV	TCGA-B0-4712	TCGA-B0-4712-01A	Primary solid Tumor	1	Primary Tumor	1.2	01d92a98-9f18-44bf-83b6-ccc968d25c21	0.4	2	Not Reported	Stage IV	NA	28095	yes	2006	No	T3a	8310-03-01	NX	M1	NA	white	male	not hispanic or latino	Dead	76	-28095	1930	2f86fcc7-117e-5639-b58b-ca96fe856c57	2009	1337	TCGA-B0-4712	4	4
TCGA-B0-4712-11A-02R-1503-07	NT	T3a	NX	M1	IV	TCGA-B0-4712	TCGA-B0-4712-11A	Solid Tissue Normal	11	Solid Tissue Normal	1.1	NA	0.4	2	Not Reported	Stage IV	NA	28095	yes	2006	No	T3a	8310-03-01	NX	M1	NA	white	male	not hispanic or latino	Dead	76	-28095	1930	2f86fcc7-117e-5639-b58b-ca96fe856c57	2009	1337	NA	NA	NA
TCGA-B0-5402-01A-01R-1503-07	TP	T4	NX	M0	IV	TCGA-B0-5402	TCGA-B0-5402-01A	Primary solid Tumor	1	Primary Tumor	1.1	2b70bf77-1990-40cd-82f3-1390a8c883f3	0.1	1.6	No	Stage IV	1290	23477	no	2010	No	T4	8310-03-01	NX	M0	7th	white	male	not hispanic or latino	Alive	64	-23477	1946	13fa69ef-5baf-5cef-b618-e48bbd37a2d8	NA	NA	TCGA-B0-5402	1	1
TCGA-B0-5402-11A-01R-1503-07	NT	T4	NX	M0	IV	TCGA-B0-5402	TCGA-B0-5402-11A	Solid Tissue Normal	11	Solid Tissue Normal	1	NA	0.3	1.4	No	Stage IV	1290	23477	no	2010	No	T4	8310-03-01	NX	M0	7th	white	male	not hispanic or latino	Alive	64	-23477	1946	13fa69ef-5baf-5cef-b618-e48bbd37a2d8	NA	NA	NA	NA	NA
TCGA-B0-5690-01A-11R-1541-07	TP	T1b	NX	M0	I	TCGA-B0-5690	TCGA-B0-5690-01A	Primary solid Tumor	1	Primary Tumor	0.9	e29c0ac2-28df-4c36-8a4b-e7a2d038ab11	0.3	1.5	No	Stage I	3392	19685	no	2004	No	T1b	8310-03-01	NX	M0	6th	white	female	not hispanic or latino	Alive	53	-19685	1951	46bdc52b-4cc5-56fc-bd10-cc64f37665f8	NA	NA	TCGA-B0-5690	1	1
TCGA-B0-5690-11A-01R-1541-07	NT	T1b	NX	M0	I	TCGA-B0-5690	TCGA-B0-5690-11A	Solid Tissue Normal	11	Solid Tissue Normal	0.9	NA	0.3	2.5	No	Stage I	3392	19685	no	2004	No	T1b	8310-03-01	NX	M0	6th	white	female	not hispanic or latino	Alive	53	-19685	1951	46bdc52b-4cc5-56fc-bd10-cc64f37665f8	NA	NA	NA	NA	NA
TCGA-B0-5691-01A-11R-1541-07	TP	T1a	N0	M0	I	TCGA-B0-5691	TCGA-B0-5691-01A	Primary solid Tumor	1	Primary Tumor	0.6	6a7300f0-5029-45ce-bc46-00af73774198	0.4	1.4	Not Reported	Stage I	3431	24120	yes	2002	No	T1a	8310-03-01	N0	M0	NA	white	female	not hispanic or latino	Alive	66	-24120	1936	a607af4d-34fc-5746-bdd9-fd9710db39ce	NA	NA	TCGA-B0-5691	1	1
TCGA-B0-5691-11A-01R-1541-07	NT	T1a	N0	M0	I	TCGA-B0-5691	TCGA-B0-5691-11A	Solid Tissue Normal	11	Solid Tissue Normal	0.9	NA	0.3	1.4	Not Reported	Stage I	3431	24120	yes	2002	No	T1a	8310-03-01	N0	M0	NA	white	female	not hispanic or latino	Alive	66	-24120	1936	a607af4d-34fc-5746-bdd9-fd9710db39ce	NA	NA	NA	NA	NA
TCGA-B0-5694-01A-11R-1541-07	TP	T3a	N0	M0	III	TCGA-B0-5694	TCGA-B0-5694-01A	Primary solid Tumor	1	Primary Tumor	1.5	c28c9873-1da9-4647-854f-a71e0d5cbd89	0.3	2.5	Not Reported	Stage III	NA	26060	yes	2008	No	T3a	8310-03-01	N0	M0	NA	white	male	not hispanic or latino	Dead	71	-26060	1937	b8114567-42c1-58d0-a8fc-357818e709f1	2009	480	TCGA-B0-5694	2	3
TCGA-B0-5694-11A-01R-1541-07	NT	T3a	N0	M0	III	TCGA-B0-5694	TCGA-B0-5694-11A	Solid Tissue Normal	11	Solid Tissue Normal	0.6	NA	0.2	1.2	Not Reported	Stage III	NA	26060	yes	2008	No	T3a	8310-03-01	N0	M0	NA	white	male	not hispanic or latino	Dead	71	-26060	1937	b8114567-42c1-58d0-a8fc-357818e709f1	2009	480	NA	NA	NA
TCGA-B0-5696-01A-11R-1541-07	TP	T3a	N0	M0	III	TCGA-B0-5696	TCGA-B0-5696-01A	Primary solid Tumor	1	Primary Tumor	1	6bb0e08f-3c19-4f73-8c01-6fd1f063f4f8	0.5	1.2	No	Stage III	2609	25552	no	2007	No	T3a	8310-03-01	N0	M0	6th	white	male	hispanic or latino	Alive	69	-25552	1938	b6f2c269-047c-5606-be9a-30dad1b7e912	NA	NA	TCGA-B0-5696	4	4
TCGA-B0-5696-11A-01R-1541-07	NT	T3a	N0	M0	III	TCGA-B0-5696	TCGA-B0-5696-11A	Solid Tissue Normal	11	Solid Tissue Normal	0.7	NA	0.3	1.8	No	Stage III	2609	25552	no	2007	No	T3a	8310-03-01	N0	M0	6th	white	male	hispanic or latino	Alive	69	-25552	1938	b6f2c269-047c-5606-be9a-30dad1b7e912	NA	NA	NA	NA	NA
TCGA-B0-5697-01A-11R-1541-07	TP	T1a	N0	M0	I	TCGA-B0-5697	TCGA-B0-5697-01A	Primary solid Tumor	1	Primary Tumor	0.7	aa9fcaa9-ca62-4bc0-af7a-f7b4009b37f1	0.3	1.6	No	Stage I	2630	18486	no	2007	No	T1a	8310-03-01	N0	M0	6th	white	male	not hispanic or latino	Alive	50	-18486	1957	a83c6e71-7dad-5f37-935e-16e095138f49	NA	NA	TCGA-B0-5697	4	3
TCGA-B0-5697-11A-01R-1541-07	NT	T1a	N0	M0	I	TCGA-B0-5697	TCGA-B0-5697-11A	Solid Tissue Normal	11	Solid Tissue Normal	0.6	NA	0.3	1.5	No	Stage I	2630	18486	no	2007	No	T1a	8310-03-01	N0	M0	6th	white	male	not hispanic or latino	Alive	50	-18486	1957	a83c6e71-7dad-5f37-935e-16e095138f49	NA	NA	NA	NA	NA
TCGA-B0-5699-01A-11R-1541-07	TP	T1	N0	M0	I	TCGA-B0-5699	TCGA-B0-5699-01A	Primary solid Tumor	1	Primary Tumor	1	66aa1c8d-6b07-47cd-9408-6feba018e2f1	0.3	1.2	No	Stage I	3841	19647	no	2003	No	T1	8310-03-01	N0	M0	6th	white	male	not hispanic or latino	Alive	53	-19647	1950	4fa559a2-d7e7-5253-9432-5345bc13b321	NA	NA	TCGA-B0-5699	1	3
TCGA-B0-5699-11A-01R-1541-07	NT	T1	N0	M0	I	TCGA-B0-5699	TCGA-B0-5699-11A	Solid Tissue Normal	11	Solid Tissue Normal	0.7	NA	0.4	1.5	No	Stage I	3841	19647	no	2003	No	T1	8310-03-01	N0	M0	6th	white	male	not hispanic or latino	Alive	53	-19647	1950	4fa559a2-d7e7-5253-9432-5345bc13b321	NA	NA	NA	NA	NA
TCGA-B0-5701-01A-11R-1541-07	TP	T3b	N0	M0	III	TCGA-B0-5701	TCGA-B0-5701-01A	Primary solid Tumor	1	Primary Tumor	1.3	61def406-8bc0-4955-b59a-d1d43267c888	0.3	1.4	No	Stage III	2461	23915	no	2007	No	T3b	8310-03-01	N0	M0	6th	white	male	not hispanic or latino	Alive	65	-23915	1942	dd3683e8-222b-55d8-818f-6993b08a51f7	NA	NA	TCGA-B0-5701	4	2
TCGA-B0-5701-11A-01R-1541-07	NT	T3b	N0	M0	III	TCGA-B0-5701	TCGA-B0-5701-11A	Solid Tissue Normal	11	Solid Tissue Normal	0.9	NA	0.2	2	No	Stage III	2461	23915	no	2007	No	T3b	8310-03-01	N0	M0	6th	white	male	not hispanic or latino	Alive	65	-23915	1942	dd3683e8-222b-55d8-818f-6993b08a51f7	NA	NA	NA	NA	NA
TCGA-B0-5703-01A-11R-1541-07	TP	T1b	N0	M0	I	TCGA-B0-5703	TCGA-B0-5703-01A	Primary solid Tumor	1	Primary Tumor	0.8	8695872f-42db-44b9-a326-464bc1d0f411	0.4	1.8	No	Stage I	2246	26897	no	2009	No	T1b	8310-03-01	N0	M0	6th	white	male	not hispanic or latino	Alive	73	-26897	1936	f3562115-d343-56ae-ae77-7e979e7d95c9	NA	NA	TCGA-B0-5703	2	1
TCGA-B0-5703-11A-01R-1541-07	NT	T1b	N0	M0	I	TCGA-B0-5703	TCGA-B0-5703-11A	Solid Tissue Normal	11	Solid Tissue Normal	0.4	NA	0.2	2.4	No	Stage I	2246	26897	no	2009	No	T1b	8310-03-01	N0	M0	6th	white	male	not hispanic or latino	Alive	73	-26897	1936	f3562115-d343-56ae-ae77-7e979e7d95c9	NA	NA	NA	NA	NA
TCGA-B0-5705-01A-11R-1541-07	TP	T1	N0	M0	I	TCGA-B0-5705	TCGA-B0-5705-01A	Primary solid Tumor	1	Primary Tumor	0.8	e29a3387-2212-4514-823e-5f692e1e6799	0.3	2.1	No	Stage I	4537	23746	no	2002	No	T1	8310-03-01	N0	M0	5th	white	female	not hispanic or latino	Alive	65	-23746	1937	c8d5edba-ac65-5ac6-b538-e5b01a5b2687	NA	NA	TCGA-B0-5705	1	4
TCGA-B0-5705-11A-01R-1541-07	NT	T1	N0	M0	I	TCGA-B0-5705	TCGA-B0-5705-11A	Solid Tissue Normal	11	Solid Tissue Normal	0.8	NA	0.4	1.8	No	Stage I	4537	23746	no	2002	No	T1	8310-03-01	N0	M0	5th	white	female	not hispanic or latino	Alive	65	-23746	1937	c8d5edba-ac65-5ac6-b538-e5b01a5b2687	NA	NA	NA	NA	NA
TCGA-B0-5706-01A-11R-1541-07	TP	T2	N0	M0	II	TCGA-B0-5706	TCGA-B0-5706-01A	Primary solid Tumor	1	Primary Tumor	0.7	bcd56add-de3b-4e24-94bc-95648d30ad32	0.2	1	No	Stage II	3205	16442	no	2004	No	T2	8310-03-01	N0	M0	6th	white	male	not hispanic or latino	Alive	45	-16442	1959	bbed2aea-83be-5bc5-99d8-45d9c22a5ee3	NA	NA	TCGA-B0-5706	2	2
TCGA-B0-5706-11A-01R-1541-07	NT	T2	N0	M0	II	TCGA-B0-5706	TCGA-B0-5706-11A	Solid Tissue Normal	11	Solid Tissue Normal	0.5	NA	0.3	2	No	Stage II	3205	16442	no	2004	No	T2	8310-03-01	N0	M0	6th	white	male	not hispanic or latino	Alive	45	-16442	1959	bbed2aea-83be-5bc5-99d8-45d9c22a5ee3	NA	NA	NA	NA	NA
TCGA-B0-5709-01A-11R-1541-07	TP	T3a	NX	M0	III	TCGA-B0-5709	TCGA-B0-5709-01A	Primary solid Tumor	1	Primary Tumor	1	9783378c-0053-4d4f-acb0-b55c1e6c8849	0.4	1.6	No	Stage III	3974	22843	no	2003	No	T3a	8310-03-01	NX	M0	6th	white	female	not hispanic or latino	Alive	62	-22843	1941	43874f50-0f56-5159-bbea-2bd19bef03b6	NA	NA	TCGA-B0-5709	3	4
TCGA-B0-5709-11A-01R-1541-07	NT	T3a	NX	M0	III	TCGA-B0-5709	TCGA-B0-5709-11A	Solid Tissue Normal	11	Solid Tissue Normal	0.9	NA	0.3	1.2	No	Stage III	3974	22843	no	2003	No	T3a	8310-03-01	NX	M0	6th	white	female	not hispanic or latino	Alive	62	-22843	1941	43874f50-0f56-5159-bbea-2bd19bef03b6	NA	NA	NA	NA	NA
TCGA-B0-5711-01A-11R-1672-07	TP	T3b	NX	M0	III	TCGA-B0-5711	TCGA-B0-5711-01A	Primary solid Tumor	1	Primary Tumor	1.4	8113a12d-942e-4b6e-ac19-4a608a83cd3b	0.3	2.5	No	Stage III	3989	18444	no	2004	No	T3b	8310-03-01	NX	M0	6th	white	male	not hispanic or latino	Alive	50	-18444	1954	379396c0-7497-5745-abf8-51fd84025c2f	NA	NA	TCGA-B0-5711	1	1
TCGA-B0-5711-11A-01R-1672-07	NT	T3b	NX	M0	III	TCGA-B0-5711	TCGA-B0-5711-11A	Solid Tissue Normal	11	Solid Tissue Normal	1	NA	0.3	1.1	No	Stage III	3989	18444	no	2004	No	T3b	8310-03-01	NX	M0	6th	white	male	not hispanic or latino	Alive	50	-18444	1954	379396c0-7497-5745-abf8-51fd84025c2f	NA	NA	NA	NA	NA
TCGA-B0-5712-01A-11R-1672-07	TP	T2	N0	M1	IV	TCGA-B0-5712	TCGA-B0-5712-01A	Primary solid Tumor	1	Primary Tumor	0.5	2a7f0b05-442e-4e1e-99af-29ada019df35	0.2	1.7	No	Stage IV	2722	24988	no	2004	No	T2	8310-03-01	N0	M1	NA	black or african american	female	not hispanic or latino	Alive	68	-24988	1936	7951633a-1e79-5537-9007-486275610ec5	NA	NA	NA	NA	NA
TCGA-B0-5712-11A-01R-1672-07	NT	T2	N0	M1	IV	TCGA-B0-5712	TCGA-B0-5712-11A	Solid Tissue Normal	11	Solid Tissue Normal	0.8	NA	0.4	1.6	No	Stage IV	2722	24988	no	2004	No	T2	8310-03-01	N0	M1	NA	black or african american	female	not hispanic or latino	Alive	68	-24988	1936	7951633a-1e79-5537-9007-486275610ec5	NA	NA	NA	NA	NA
TCGA-B2-5636-01A-02R-1541-07	TP	T1a	NX	M0	I	TCGA-B2-5636	TCGA-B2-5636-01A	Primary solid Tumor	1	Primary Tumor	0.6	16f12096-8c16-4386-af76-cc3cb2c2d4e0	0.4	1.3	No	Stage I	919	28901	no	2010	No	T1a	8310-03-01	NX	M0	NA	white	male	not hispanic or latino	Alive	79	-28901	1931	497b6dbf-d70a-52b5-9366-f50d7f2dfbeb	NA	NA	TCGA-B2-5636	3	1
TCGA-B2-5636-11A-01R-1541-07	NT	T1a	NX	M0	I	TCGA-B2-5636	TCGA-B2-5636-11A	Solid Tissue Normal	11	Solid Tissue Normal	0.9	NA	0.9	2.6	No	Stage I	919	28901	no	2010	No	T1a	8310-03-01	NX	M0	NA	white	male	not hispanic or latino	Alive	79	-28901	1931	497b6dbf-d70a-52b5-9366-f50d7f2dfbeb	NA	NA	NA	NA	NA
TCGA-B2-5641-01A-01R-1541-07	TP	T1a	N0	M0	I	TCGA-B2-5641	TCGA-B2-5641-01A	Primary solid Tumor	1	Primary Tumor	0.9	4be0a476-ea29-414c-808f-3c7b07c3fecd	0.4	1	No	Stage I	656	28953	no	2010	No	T1a	8310-03-01	N0	M0	NA	white	male	not hispanic or latino	Alive	79	-28953	1931	209f75c5-77d5-598b-a0d5-9dd34e6c9b22	NA	NA	TCGA-B2-5641	1	4
TCGA-B2-5641-11A-01R-1541-07	NT	T1a	N0	M0	I	TCGA-B2-5641	TCGA-B2-5641-11A	Solid Tissue Normal	11	Solid Tissue Normal	0.9	NA	0.2	1	No	Stage I	656	28953	no	2010	No	T1a	8310-03-01	N0	M0	NA	white	male	not hispanic or latino	Alive	79	-28953	1931	209f75c5-77d5-598b-a0d5-9dd34e6c9b22	NA	NA	NA	NA	NA
TCGA-B8-4619-01A-02R-1325-07	TP	T1a	N0	M0	I	TCGA-B8-4619	TCGA-B8-4619-01A	Primary solid Tumor	1	Primary Tumor	0.7	321f89b0-5ae4-487f-b3d2-6008b462b747	0.4	1	No	Stage I	523	21206	no	2010	No	T1a	8310-03-01	N0	M0	7th	white	male	not hispanic or latino	Alive	58	-21206	1952	d69ea31b-a551-59db-9726-64fdf554dcb1	NA	NA	NA	NA	NA
TCGA-B8-4619-11A-01R-1758-07	NT	T1a	N0	M0	I	TCGA-B8-4619	TCGA-B8-4619-11A	Solid Tissue Normal	11	Solid Tissue Normal	0.5	NA	0.2	0.6	No	Stage I	523	21206	no	2010	No	T1a	8310-03-01	N0	M0	7th	white	male	not hispanic or latino	Alive	58	-21206	1952	d69ea31b-a551-59db-9726-64fdf554dcb1	NA	NA	NA	NA	NA
TCGA-B8-4620-01A-02R-1325-07	TP	T3a	N0	M0	III	TCGA-B8-4620	TCGA-B8-4620-01A	Primary solid Tumor	1	Primary Tumor	0.8	57336802-ddd7-46c3-98fc-92407721a34e	0.2	0.8	No	Stage III	777	25786	no	2010	No	T3a	8310-03-01	N0	M0	7th	white	female	not hispanic or latino	Alive	70	-25786	1940	6b63b406-cfdc-550c-b0d3-77fc1361c496	NA	NA	TCGA-B8-4620	3	2
TCGA-B8-4620-11A-01R-1758-07	NT	T3a	N0	M0	III	TCGA-B8-4620	TCGA-B8-4620-11A	Solid Tissue Normal	11	Solid Tissue Normal	0.8	NA	0.2	0.9	No	Stage III	777	25786	no	2010	No	T3a	8310-03-01	N0	M0	7th	white	female	not hispanic or latino	Alive	70	-25786	1940	6b63b406-cfdc-550c-b0d3-77fc1361c496	NA	NA	NA	NA	NA
TCGA-B8-4622-01A-02R-1277-07	TP	T3a	N0	M1	IV	TCGA-B8-4622	TCGA-B8-4622-01A	Primary solid Tumor	1	Primary Tumor	0.9	abb9b759-d869-41cd-b2d9-48e3082f1ff2	0.5	1.5	No	Stage IV	1525	21135	no	2010	No	T3a	8310-03-01	N0	M1	7th	white	male	not hispanic or latino	Alive	57	-21135	1953	945c631b-a71d-57f7-a337-438d3145128e	NA	NA	TCGA-B8-4622	1	3
TCGA-B8-4622-11A-01R-1758-07	NT	T3a	N0	M1	IV	TCGA-B8-4622	TCGA-B8-4622-11A	Solid Tissue Normal	11	Solid Tissue Normal	0.8	NA	0.2	1.3	No	Stage IV	1525	21135	no	2010	No	T3a	8310-03-01	N0	M1	7th	white	male	not hispanic or latino	Alive	57	-21135	1953	945c631b-a71d-57f7-a337-438d3145128e	NA	NA	NA	NA	NA
TCGA-B8-5549-01A-01R-1541-07	TP	T1b	N0	M0	I	TCGA-B8-5549	TCGA-B8-5549-01A	Primary solid Tumor	1	Primary Tumor	0.7	9aecb667-5c48-4f93-94e6-d3dd832c4056	0.2	0.9	No	Stage I	194	19561	no	2010	No	T1b	8310-03-01	N0	M0	7th	white	male	not hispanic or latino	Alive	53	-19561	1957	0aa8fc11-04dd-5f98-85af-5f2c17d7efed	NA	NA	TCGA-B8-5549	1	1
TCGA-B8-5549-11A-01R-1541-07	NT	T1b	N0	M0	I	TCGA-B8-5549	TCGA-B8-5549-11A	Solid Tissue Normal	11	Solid Tissue Normal	0.8	NA	0.3	1.4	No	Stage I	194	19561	no	2010	No	T1b	8310-03-01	N0	M0	7th	white	male	not hispanic or latino	Alive	53	-19561	1957	0aa8fc11-04dd-5f98-85af-5f2c17d7efed	NA	NA	NA	NA	NA
TCGA-B8-5552-01B-11R-1672-07	TP	T1b	NX	M0	I	TCGA-B8-5552	TCGA-B8-5552-01B	Primary solid Tumor	1	Primary Tumor	0.9	f2d158ca-eebd-44da-a8c0-294b7577e86f	0.4	1.2	No	Stage I	1046	15219	no	2010	No	T1b	8310-03-01	NX	M0	NA	white	female	not hispanic or latino	Alive	41	-15219	1969	cd2919fa-1e26-5fd1-8eba-a2e375fde2ea	NA	NA	TCGA-B8-5552	1	4
TCGA-B8-5552-11A-01R-1672-07	NT	T1b	NX	M0	I	TCGA-B8-5552	TCGA-B8-5552-11A	Solid Tissue Normal	11	Solid Tissue Normal	0.8	NA	0.2	1.5	No	Stage I	1046	15219	no	2010	No	T1b	8310-03-01	NX	M0	NA	white	female	not hispanic or latino	Alive	41	-15219	1969	cd2919fa-1e26-5fd1-8eba-a2e375fde2ea	NA	NA	NA	NA	NA
TCGA-CJ-5672-01A-11R-1541-07	TP	T1a	NX	M0	I	TCGA-CJ-5672	TCGA-CJ-5672-01A	Primary solid Tumor	1	Primary Tumor	0.8	2f7701d6-de6a-49c5-a53d-b6eea39993c0	0.8	3	No	Stage I	NA	30900	no	2004	No	T1a	8310-03-01	NX	M0	NA	white	male	not hispanic or latino	Dead	84	-30900	1920	cd99375f-d1c1-5a3b-a40b-e1ff5fe3eefe	2010	1972	TCGA-CJ-5672	2	3
TCGA-CJ-5672-11A-01R-1541-07	NT	T1a	NX	M0	I	TCGA-CJ-5672	TCGA-CJ-5672-11A	Solid Tissue Normal	11	Solid Tissue Normal	0.7	NA	0.6	3	No	Stage I	NA	30900	no	2004	No	T1a	8310-03-01	NX	M0	NA	white	male	not hispanic or latino	Dead	84	-30900	1920	cd99375f-d1c1-5a3b-a40b-e1ff5fe3eefe	2010	1972	NA	NA	NA
TCGA-CJ-5676-01A-11R-1541-07	TP	T3b	NX	M0	III	TCGA-CJ-5676	TCGA-CJ-5676-01A	Primary solid Tumor	1	Primary Tumor	0.7	4ca8373d-f747-46b2-92cf-edf14ba6fef4	0.5	1.8	No	Stage III	4067	17170	no	2004	No	T3b	8310-03-01	NX	M0	7th	white	male	hispanic or latino	Alive	47	-17170	1957	cd2e8f10-a069-58f3-bad7-d5e591cc5668	NA	NA	TCGA-CJ-5676	2	4
TCGA-CJ-5676-11A-01R-1541-07	NT	T3b	NX	M0	III	TCGA-CJ-5676	TCGA-CJ-5676-11A	Solid Tissue Normal	11	Solid Tissue Normal	0.6	NA	0.6	3.4	No	Stage III	4067	17170	no	2004	No	T3b	8310-03-01	NX	M0	7th	white	male	hispanic or latino	Alive	47	-17170	1957	cd2e8f10-a069-58f3-bad7-d5e591cc5668	NA	NA	NA	NA	NA
TCGA-CJ-5677-01A-11R-1541-07	TP	T3a	NX	M1	IV	TCGA-CJ-5677	TCGA-CJ-5677-01A	Primary solid Tumor	1	Primary Tumor	0.8	9725beec-cee9-47f3-8f29-8a5e22f51aa8	0.8	2.5	No	Stage IV	NA	19849	no	2004	No	T3a	8310-03-01	NX	M1	NA	white	female	not hispanic or latino	Dead	54	-19849	1950	f86719ce-2a6d-5688-a4d7-3bd267b5ea97	2006	782	TCGA-CJ-5677	4	2
TCGA-CJ-5677-11A-01R-1541-07	NT	T3a	NX	M1	IV	TCGA-CJ-5677	TCGA-CJ-5677-11A	Solid Tissue Normal	11	Solid Tissue Normal	0.9	NA	0.9	3	No	Stage IV	NA	19849	no	2004	No	T3a	8310-03-01	NX	M1	NA	white	female	not hispanic or latino	Dead	54	-19849	1950	f86719ce-2a6d-5688-a4d7-3bd267b5ea97	2006	782	NA	NA	NA
TCGA-CJ-5678-01A-11R-1541-07	TP	T2b	N0	M1	IV	TCGA-CJ-5678	TCGA-CJ-5678-01A	Primary solid Tumor	1	Primary Tumor	0.7	76f4b3f9-cf9c-439d-b1f1-b3b1e355abf3	0.6	2.5	No	Stage IV	NA	22944	no	2003	No	T2b	8310-03-01	N0	M1	NA	black or african american	male	not hispanic or latino	Dead	62	-22944	1941	c43b2151-0f8e-532d-bd2f-972d3ba7067f	2004	574	TCGA-CJ-5678	4	3
TCGA-CJ-5678-11A-01R-1541-07	NT	T2b	N0	M1	IV	TCGA-CJ-5678	TCGA-CJ-5678-11A	Solid Tissue Normal	11	Solid Tissue Normal	0.9	NA	0.9	3.6	No	Stage IV	NA	22944	no	2003	No	T2b	8310-03-01	N0	M1	NA	black or african american	male	not hispanic or latino	Dead	62	-22944	1941	c43b2151-0f8e-532d-bd2f-972d3ba7067f	2004	574	NA	NA	NA
TCGA-CJ-5679-01A-11R-1541-07	TP	T3b	NX	M0	III	TCGA-CJ-5679	TCGA-CJ-5679-01A	Primary solid Tumor	1	Primary Tumor	0.8	8d18b33f-f7bf-417c-8ea7-7194f1f9101b	0.8	2.6	No	Stage III	NA	26858	no	2003	No	T3b	8310-03-01	NX	M0	NA	white	male	not hispanic or latino	Dead	73	-26858	1930	bf108e96-8af7-59e2-b051-5964659a7575	2004	679	TCGA-CJ-5679	4	2
TCGA-CJ-5679-11A-01R-1541-07	NT	T3b	NX	M0	III	TCGA-CJ-5679	TCGA-CJ-5679-11A	Solid Tissue Normal	11	Solid Tissue Normal	0.8	NA	0.5	2.6	No	Stage III	NA	26858	no	2003	No	T3b	8310-03-01	NX	M0	NA	white	male	not hispanic or latino	Dead	73	-26858	1930	bf108e96-8af7-59e2-b051-5964659a7575	2004	679	NA	NA	NA
TCGA-CJ-5680-01A-11R-1541-07	TP	T3a	NX	M1	IV	TCGA-CJ-5680	TCGA-CJ-5680-01A	Primary solid Tumor	1	Primary Tumor	0.9	d93a58bd-230c-4b68-a4b5-9b5678c2dd88	0.7	3.1	No	Stage IV	NA	23778	no	2003	No	T3a	8310-03-01	NX	M1	NA	white	female	not hispanic or latino	Dead	65	-23778	1938	5006526c-124e-5cf4-80a8-e6715e9bec82	2005	768	TCGA-CJ-5680	4	3
TCGA-CJ-5680-11A-01R-1541-07	NT	T3a	NX	M1	IV	TCGA-CJ-5680	TCGA-CJ-5680-11A	Solid Tissue Normal	11	Solid Tissue Normal	0.8	NA	0.7	3.2	No	Stage IV	NA	23778	no	2003	No	T3a	8310-03-01	NX	M1	NA	white	female	not hispanic or latino	Dead	65	-23778	1938	5006526c-124e-5cf4-80a8-e6715e9bec82	2005	768	NA	NA	NA
TCGA-CJ-5681-01A-11R-1541-07	TP	T3a	NX	M1	IV	TCGA-CJ-5681	TCGA-CJ-5681-01A	Primary solid Tumor	1	Primary Tumor	0.9	193bc4ff-fc27-4cf5-9220-1d21a27f29e8	0.5	2.8	No	Stage IV	NA	16121	no	2003	No	T3a	8310-03-01	NX	M1	NA	white	female	not hispanic or latino	Dead	44	-16121	1959	46b09a42-8af8-5606-a0b9-9b54b0058588	2004	552	TCGA-CJ-5681	1	3
TCGA-CJ-5681-11A-01R-1541-07	NT	T3a	NX	M1	IV	TCGA-CJ-5681	TCGA-CJ-5681-11A	Solid Tissue Normal	11	Solid Tissue Normal	1	NA	1	3.7	No	Stage IV	NA	16121	no	2003	No	T3a	8310-03-01	NX	M1	NA	white	female	not hispanic or latino	Dead	44	-16121	1959	46b09a42-8af8-5606-a0b9-9b54b0058588	2004	552	NA	NA	NA
TCGA-CJ-5689-01A-11R-1541-07	TP	T1b	NX	M0	I	TCGA-CJ-5689	TCGA-CJ-5689-01A	Primary solid Tumor	1	Primary Tumor	0.8	c47345fa-df3e-4993-985e-1d1a877e9bcb	0.6	2.8	Not Reported	Stage I	NA	32872	yes	2005	No	T1b	8310-03-01	NX	M0	NA	white	male	hispanic or latino	Dead	90	-32872	1915	d206530c-e880-5953-83a7-fbd034c77bf0	2009	0	TCGA-CJ-5689	3	4
TCGA-CJ-5689-11A-01R-1541-07	NT	T1b	NX	M0	I	TCGA-CJ-5689	TCGA-CJ-5689-11A	Solid Tissue Normal	11	Solid Tissue Normal	1	NA	0.4	1.1	Not Reported	Stage I	NA	32872	yes	2005	No	T1b	8310-03-01	NX	M0	NA	white	male	hispanic or latino	Dead	90	-32872	1915	d206530c-e880-5953-83a7-fbd034c77bf0	2009	0	NA	NA	NA
TCGA-CJ-6030-01A-11R-1672-07	TP	T1a	N0	M0	I	TCGA-CJ-6030	TCGA-CJ-6030-01A	Primary solid Tumor	1	Primary Tumor	0.9	739fe9cd-eb85-4b49-897a-546fd12e895c	0.9	3.5	Not Reported	Stage I	NA	24096	yes	2003	No	T1a	8310-03-01	N0	M0	6th	white	male	not hispanic or latino	Dead	65	-24096	1938	faea76ff-fba3-50e1-8981-6e8635adadf2	2009	2299	TCGA-CJ-6030	3	2
TCGA-CJ-6030-11A-01R-1672-07	NT	T1a	N0	M0	I	TCGA-CJ-6030	TCGA-CJ-6030-11A	Solid Tissue Normal	11	Solid Tissue Normal	0.9	NA	0.9	3	Not Reported	Stage I	NA	24096	yes	2003	No	T1a	8310-03-01	N0	M0	6th	white	male	not hispanic or latino	Dead	65	-24096	1938	faea76ff-fba3-50e1-8981-6e8635adadf2	2009	2299	NA	NA	NA
TCGA-CJ-6033-01A-11R-1672-07	TP	T3a	N0	M1	IV	TCGA-CJ-6033	TCGA-CJ-6033-01A	Primary solid Tumor	1	Primary Tumor	0.9	e48095f2-59ef-457a-b864-426fc9a0f118	0.9	3	No	Stage IV	NA	19919	no	2004	No	T3a	8310-03-01	N0	M1	6th	white	female	not hispanic or latino	Dead	54	-19919	1950	e789092a-7827-5073-9079-fc45d341d259	2004	224	TCGA-CJ-6033	3	2
TCGA-CJ-6033-11A-01R-1858-07	NT	T3a	N0	M1	IV	TCGA-CJ-6033	TCGA-CJ-6033-11A	Solid Tissue Normal	11	Solid Tissue Normal	1	NA	0.6	2	No	Stage IV	NA	19919	no	2004	No	T3a	8310-03-01	N0	M1	6th	white	female	not hispanic or latino	Dead	54	-19919	1950	e789092a-7827-5073-9079-fc45d341d259	2004	224	NA	NA	NA
TCGA-CW-5580-01A-01R-1672-07	TP	T3a	NX	M1	IV	TCGA-CW-5580	TCGA-CW-5580-01A	Primary solid Tumor	1	Primary Tumor	0.7	2eb52034-fd54-417a-8073-3ed405e723a7	0.2	1.3	No	Stage IV	NA	26696	no	2003	No	T3a	8310-03-01	NX	M1	NA	white	female	not hispanic or latino	Dead	73	-26696	1930	6f91c9c4-d6a7-53e4-8e45-9397f0b9da8a	2008	1964	TCGA-CW-5580	1	3
TCGA-CW-5580-11A-02R-1672-07	NT	T3a	NX	M1	IV	TCGA-CW-5580	TCGA-CW-5580-11A	Solid Tissue Normal	11	Solid Tissue Normal	0.6	NA	0.6	1	No	Stage IV	NA	26696	no	2003	No	T3a	8310-03-01	NX	M1	NA	white	female	not hispanic or latino	Dead	73	-26696	1930	6f91c9c4-d6a7-53e4-8e45-9397f0b9da8a	2008	1964	NA	NA	NA
TCGA-CW-5581-01A-02R-1541-07	TP	T1b	NX	M0	I	TCGA-CW-5581	TCGA-CW-5581-01A	Primary solid Tumor	1	Primary Tumor	0.3	0c3f78b2-8b57-4966-8870-2214a1581214	0.1	1	No	Stage I	2799	16195	no	2003	No	T1b	8310-03-01	NX	M0	NA	white	male	not hispanic or latino	Alive	44	-16195	1959	681b8764-e114-5b49-b04e-d84a04119b25	NA	NA	TCGA-CW-5581	1	1
TCGA-CW-5581-11A-01R-1541-07	NT	T1b	NX	M0	I	TCGA-CW-5581	TCGA-CW-5581-11A	Solid Tissue Normal	11	Solid Tissue Normal	0.8	NA	0.2	1	No	Stage I	2799	16195	no	2003	No	T1b	8310-03-01	NX	M0	NA	white	male	not hispanic or latino	Alive	44	-16195	1959	681b8764-e114-5b49-b04e-d84a04119b25	NA	NA	NA	NA	NA
TCGA-CW-5584-01A-01R-1541-07	TP	T3b	N1	M0	III	TCGA-CW-5584	TCGA-CW-5584-01A	Primary solid Tumor	1	Primary Tumor	0.7	7293fd54-12cf-4b54-be83-eae6dadda483	0.3	1.3	No	Stage III	NA	27352	no	2003	No	T3b	8310-03-01	N1	M0	NA	white	male	not hispanic or latino	Dead	74	-27352	1929	cf5ca056-a43e-5e63-88e0-0347139b32be	2003	164	TCGA-CW-5584	1	3
TCGA-CW-5584-11A-01R-1541-07	NT	T3b	N1	M0	III	TCGA-CW-5584	TCGA-CW-5584-11A	Solid Tissue Normal	11	Solid Tissue Normal	0.5	NA	0.5	1.6	No	Stage III	NA	27352	no	2003	No	T3b	8310-03-01	N1	M0	NA	white	male	not hispanic or latino	Dead	74	-27352	1929	cf5ca056-a43e-5e63-88e0-0347139b32be	2003	164	NA	NA	NA
TCGA-CW-5585-01A-01R-1541-07	TP	T3b	N0	M1	IV	TCGA-CW-5585	TCGA-CW-5585-01A	Primary solid Tumor	1	Primary Tumor	0.4	454c3df5-9e2c-41fd-8315-7efee290173f	0.4	1.8	No	Stage IV	2609	18898	no	2003	No	T3b	8310-03-01	N0	M1	NA	white	male	not hispanic or latino	Alive	51	-18898	1952	0380a535-1f32-5b78-a256-38bc5e251c31	NA	NA	TCGA-CW-5585	1	1
TCGA-CW-5585-11A-01R-1541-07	NT	T3b	N0	M1	IV	TCGA-CW-5585	TCGA-CW-5585-11A	Solid Tissue Normal	11	Solid Tissue Normal	0.4	NA	0.3	1	No	Stage IV	2609	18898	no	2003	No	T3b	8310-03-01	N0	M1	NA	white	male	not hispanic or latino	Alive	51	-18898	1952	0380a535-1f32-5b78-a256-38bc5e251c31	NA	NA	NA	NA	NA
TCGA-CW-5587-01A-01R-1541-07	TP	T3b	N0	M0	III	TCGA-CW-5587	TCGA-CW-5587-01A	Primary solid Tumor	1	Primary Tumor	0.4	06d03baf-182a-483e-b969-317a2a3cced6	0.2	2.2	No	Stage III	2226	22693	no	2003	No	T3b	8310-03-01	N0	M0	NA	white	female	not hispanic or latino	Alive	62	-22693	1941	37a4ed71-7b69-5c7d-8e1b-3719f3e019e4	NA	NA	TCGA-CW-5587	1	1
TCGA-CW-5587-11A-01R-1541-07	NT	T3b	N0	M0	III	TCGA-CW-5587	TCGA-CW-5587-11A	Solid Tissue Normal	11	Solid Tissue Normal	0.6	NA	0.2	1	No	Stage III	2226	22693	no	2003	No	T3b	8310-03-01	N0	M0	NA	white	female	not hispanic or latino	Alive	62	-22693	1941	37a4ed71-7b69-5c7d-8e1b-3719f3e019e4	NA	NA	NA	NA	NA
TCGA-CW-5589-01A-01R-1541-07	TP	T1a	NX	M0	I	TCGA-CW-5589	TCGA-CW-5589-01A	Primary solid Tumor	1	Primary Tumor	0.6	21b34da2-1c07-4bb0-bc99-b21d6f9ebc35	0.4	1.1	No	Stage I	2378	19312	no	2004	No	T1a	8310-03-01	NX	M0	NA	white	male	not hispanic or latino	Alive	52	-19312	1952	afbc640d-86e7-529d-9d23-6c3f4d985840	NA	NA	TCGA-CW-5589	1	4
TCGA-CW-5589-11A-01R-1541-07	NT	T1a	NX	M0	I	TCGA-CW-5589	TCGA-CW-5589-11A	Solid Tissue Normal	11	Solid Tissue Normal	0.5	NA	0.3	1	No	Stage I	2378	19312	no	2004	No	T1a	8310-03-01	NX	M0	NA	white	male	not hispanic or latino	Alive	52	-19312	1952	afbc640d-86e7-529d-9d23-6c3f4d985840	NA	NA	NA	NA	NA
TCGA-CW-5591-01A-01R-1541-07	TP	T3a	N0	M1	IV	TCGA-CW-5591	TCGA-CW-5591-01A	Primary solid Tumor	1	Primary Tumor	0.7	c5bee382-df45-4a2c-8774-f39f93544810	0.3	1.2	No	Stage IV	2271	20712	no	2004	No	T3a	8310-03-01	N0	M1	NA	white	male	not hispanic or latino	Alive	56	-20712	1948	ecf1cafe-2a0c-552e-8827-baddc0c8c6ad	NA	NA	TCGA-CW-5591	1	1
TCGA-CW-5591-11A-01R-1541-07	NT	T3a	N0	M1	IV	TCGA-CW-5591	TCGA-CW-5591-11A	Solid Tissue Normal	11	Solid Tissue Normal	0.7	NA	0.2	0.9	No	Stage IV	2271	20712	no	2004	No	T3a	8310-03-01	N0	M1	NA	white	male	not hispanic or latino	Alive	56	-20712	1948	ecf1cafe-2a0c-552e-8827-baddc0c8c6ad	NA	NA	NA	NA	NA
TCGA-CW-6087-01A-11R-1672-07	TP	T3a	N1	M1	IV	TCGA-CW-6087	TCGA-CW-6087-01A	Primary solid Tumor	1	Primary Tumor	0.6	236a0265-e30c-4d52-839d-abb624e2feea	0.4	0.8	No	Stage IV	NA	22438	no	2003	No	T3a	8310-03-01	N1	M1	NA	white	male	not hispanic or latino	Dead	61	-22438	1942	6f558a6e-03b8-54b8-9d8d-bfd52d231460	2003	41	TCGA-CW-6087	3	NA
TCGA-CW-6087-11A-01R-1672-07	NT	T3a	N1	M1	IV	TCGA-CW-6087	TCGA-CW-6087-11A	Solid Tissue Normal	11	Solid Tissue Normal	0.6	NA	0.5	1.3	No	Stage IV	NA	22438	no	2003	No	T3a	8310-03-01	N1	M1	NA	white	male	not hispanic or latino	Dead	61	-22438	1942	6f558a6e-03b8-54b8-9d8d-bfd52d231460	2003	41	NA	NA	NA
TCGA-CW-6088-01A-11R-1672-07	TP	T1b	N0	M0	I	TCGA-CW-6088	TCGA-CW-6088-01A	Primary solid Tumor	1	Primary Tumor	0.7	7c0b8eeb-61ca-4e83-bc9b-19e58cb36df5	0.3	1.4	No	Stage I	3222	22020	no	2003	No	T1b	8310-03-01	N0	M0	NA	white	male	not hispanic or latino	Alive	60	-22020	1943	772b603c-eb41-574e-ad67-076aaccf308f	NA	NA	TCGA-CW-6088	1	4
TCGA-CW-6088-11A-01R-1672-07	NT	T1b	N0	M0	I	TCGA-CW-6088	TCGA-CW-6088-11A	Solid Tissue Normal	11	Solid Tissue Normal	0.6	NA	0.2	1	No	Stage I	3222	22020	no	2003	No	T1b	8310-03-01	N0	M0	NA	white	male	not hispanic or latino	Alive	60	-22020	1943	772b603c-eb41-574e-ad67-076aaccf308f	NA	NA	NA	NA	NA
TCGA-CW-6090-01A-11R-1672-07	TP	T1b	NX	M0	I	TCGA-CW-6090	TCGA-CW-6090-01A	Primary solid Tumor	1	Primary Tumor	0.4	869323ab-5d34-4eee-9a83-264d024450e0	0.3	0.8	No	Stage I	2552	24909	no	2003	No	T1b	8310-03-01	NX	M0	NA	white	male	not reported	Alive	68	-24909	1935	f6685f43-226f-5555-b340-0ba08de0399a	NA	NA	TCGA-CW-6090	3	2
TCGA-CW-6090-11A-01R-1672-07	NT	T1b	NX	M0	I	TCGA-CW-6090	TCGA-CW-6090-11A	Solid Tissue Normal	11	Solid Tissue Normal	0.6	NA	0.3	1.5	No	Stage I	2552	24909	no	2003	No	T1b	8310-03-01	NX	M0	NA	white	male	not reported	Alive	68	-24909	1935	f6685f43-226f-5555-b340-0ba08de0399a	NA	NA	NA	NA	NA
TCGA-CZ-4863-01A-01R-1503-07	TP	T3b	N0	M0	III	TCGA-CZ-4863	TCGA-CZ-4863-01A	Primary solid Tumor	1	Primary Tumor	0.6	700727c1-bd04-4753-adb9-308b05c29a45	0.3	1	No	Stage III	1928	18730	no	2006	No	T3b	8310-03-01	N0	M0	NA	white	female	not hispanic or latino	Alive	51	-18730	1955	e6e9d1cd-8bb0-5663-aeb7-ea0b11ee900a	NA	NA	TCGA-CZ-4863	1	4
TCGA-CZ-4863-11A-01R-1503-07	NT	T3b	N0	M0	III	TCGA-CZ-4863	TCGA-CZ-4863-11A	Solid Tissue Normal	11	Solid Tissue Normal	0.4	NA	0.3	1	No	Stage III	1928	18730	no	2006	No	T3b	8310-03-01	N0	M0	NA	white	female	not hispanic or latino	Alive	51	-18730	1955	e6e9d1cd-8bb0-5663-aeb7-ea0b11ee900a	NA	NA	NA	NA	NA
TCGA-CZ-4864-01A-01R-1503-07	TP	T2	N0	M0	II	TCGA-CZ-4864	TCGA-CZ-4864-01A	Primary solid Tumor	1	Primary Tumor	0.6	831779ef-9157-4393-9c8a-78c14fcd376d	0.2	1.2	No	Stage II	1315	31557	no	2002	No	T2	8310-03-01	N0	M0	NA	white	male	not hispanic or latino	Dead	86	-31557	1916	e3cb49ee-2455-5f9c-a34f-8a7fbd46455d	2009	1315	NA	NA	NA
TCGA-CZ-4864-11A-01R-1503-07	NT	T2	N0	M0	II	TCGA-CZ-4864	TCGA-CZ-4864-11A	Solid Tissue Normal	11	Solid Tissue Normal	0.7	NA	0.3	1	No	Stage II	1315	31557	no	2002	No	T2	8310-03-01	N0	M0	NA	white	male	not hispanic or latino	Dead	86	-31557	1916	e3cb49ee-2455-5f9c-a34f-8a7fbd46455d	2009	1315	NA	NA	NA
TCGA-CZ-4865-01A-02R-1503-07	TP	T1a	NX	M0	I	TCGA-CZ-4865	TCGA-CZ-4865-01A	Primary solid Tumor	1	Primary Tumor	1.4	b44898d2-5b0e-4f20-ba5f-ee1e10bb156b	0.2	2	Not Reported	Stage I	NA	25709	yes	2006	Yes	T1a	8310-03-01	NX	M0	NA	white	female	not hispanic or latino	Dead	70	-25709	1936	34653890-d87a-52d9-8cff-242a5948574c	2006	166	TCGA-CZ-4865	3	4
TCGA-CZ-4865-11A-01R-1503-07	NT	T1a	NX	M0	I	TCGA-CZ-4865	TCGA-CZ-4865-11A	Solid Tissue Normal	11	Solid Tissue Normal	0.6	NA	0.2	0.9	Not Reported	Stage I	NA	25709	yes	2006	Yes	T1a	8310-03-01	NX	M0	NA	white	female	not hispanic or latino	Dead	70	-25709	1936	34653890-d87a-52d9-8cff-242a5948574c	2006	166	NA	NA	NA
TCGA-CZ-5451-01A-01R-1503-07	TP	T2	N0	M0	II	TCGA-CZ-5451	TCGA-CZ-5451-01A	Primary solid Tumor	1	Primary Tumor	1.4	7809316e-40a5-442a-bb0d-9c175f08d38b	0.2	1.5	No	Stage II	1929	27312	no	2006	No	T2	8310-03-01	N0	M0	6th	white	male	not reported	Alive	74	-27312	1932	75411958-ed5e-51e2-991e-d00d050c2a2f	NA	NA	TCGA-CZ-5451	NA	1
TCGA-CZ-5451-11A-01R-1503-07	NT	T2	N0	M0	II	TCGA-CZ-5451	TCGA-CZ-5451-11A	Solid Tissue Normal	11	Solid Tissue Normal	0.8	NA	0.2	1.5	No	Stage II	1929	27312	no	2006	No	T2	8310-03-01	N0	M0	6th	white	male	not reported	Alive	74	-27312	1932	75411958-ed5e-51e2-991e-d00d050c2a2f	NA	NA	NA	NA	NA
TCGA-CZ-5452-01A-01R-1503-07	TP	T2	N0	M0	II	TCGA-CZ-5452	TCGA-CZ-5452-01A	Primary solid Tumor	1	Primary Tumor	1.1	9624f2f0-6ea5-45f5-9bd2-8ae9e5a62398	0.3	2	No	Stage II	1789	25486	no	2006	No	T2	8310-03-01	N0	M0	6th	white	male	not hispanic or latino	Alive	69	-25486	1937	56531d2a-3ae7-50ac-919a-ba7b1d9b88c3	NA	NA	TCGA-CZ-5452	4	3
TCGA-CZ-5452-11A-01R-1503-07	NT	T2	N0	M0	II	TCGA-CZ-5452	TCGA-CZ-5452-11A	Solid Tissue Normal	11	Solid Tissue Normal	0.9	NA	0.3	1.9	No	Stage II	1789	25486	no	2006	No	T2	8310-03-01	N0	M0	6th	white	male	not hispanic or latino	Alive	69	-25486	1937	56531d2a-3ae7-50ac-919a-ba7b1d9b88c3	NA	NA	NA	NA	NA
TCGA-CZ-5453-01A-01R-1503-07	TP	T2	NX	M0	II	TCGA-CZ-5453	TCGA-CZ-5453-01A	Primary solid Tumor	1	Primary Tumor	0.7	99715118-dc84-4fd0-868d-06d2399d5528	0.2	1.4	No	Stage II	25	24640	no	2006	No	T2	8310-03-01	NX	M0	6th	white	male	not reported	Dead	67	-24640	1939	c0e83303-0786-594b-a87e-56523b929b75	NA	2419	TCGA-CZ-5453	1	1
TCGA-CZ-5453-11A-01R-1503-07	NT	T2	NX	M0	II	TCGA-CZ-5453	TCGA-CZ-5453-11A	Solid Tissue Normal	11	Solid Tissue Normal	0.6	NA	0.2	1.1	No	Stage II	25	24640	no	2006	No	T2	8310-03-01	NX	M0	6th	white	male	not reported	Dead	67	-24640	1939	c0e83303-0786-594b-a87e-56523b929b75	NA	2419	NA	NA	NA
TCGA-CZ-5454-01A-01R-1503-07	TP	T2	N0	M1	IV	TCGA-CZ-5454	TCGA-CZ-5454-01A	Primary solid Tumor	1	Primary Tumor	1.3	a4c7e861-89f5-4ac0-b4e2-0279bb56c81e	0.3	2	No	Stage IV	NA	23083	no	2006	No	T2	8310-03-01	N0	M1	NA	white	male	not hispanic or latino	Dead	63	-23083	1943	e234cd4a-2cfa-5fff-b1a4-fe68bed3e17d	2007	722	TCGA-CZ-5454	3	4
TCGA-CZ-5454-11A-01R-1503-07	NT	T2	N0	M1	IV	TCGA-CZ-5454	TCGA-CZ-5454-11A	Solid Tissue Normal	11	Solid Tissue Normal	1.1	NA	0.3	1.9	No	Stage IV	NA	23083	no	2006	No	T2	8310-03-01	N0	M1	NA	white	male	not hispanic or latino	Dead	63	-23083	1943	e234cd4a-2cfa-5fff-b1a4-fe68bed3e17d	2007	722	NA	NA	NA
TCGA-CZ-5455-01A-01R-1503-07	TP	T3b	NX	M1	IV	TCGA-CZ-5455	TCGA-CZ-5455-01A	Primary solid Tumor	1	Primary Tumor	1	d5550340-3c15-4f8b-a895-246fb9432a8d	0.2	1.4	No	Stage IV	NA	23150	no	2006	No	T3b	8310-03-01	NX	M1	6th	white	male	not hispanic or latino	Dead	63	-23150	1943	6b97378e-96f2-5283-94aa-59151352a445	2007	561	TCGA-CZ-5455	1	4
TCGA-CZ-5455-11A-01R-1503-07	NT	T3b	NX	M1	IV	TCGA-CZ-5455	TCGA-CZ-5455-11A	Solid Tissue Normal	11	Solid Tissue Normal	1.3	NA	0.2	1.3	No	Stage IV	NA	23150	no	2006	No	T3b	8310-03-01	NX	M1	6th	white	male	not hispanic or latino	Dead	63	-23150	1943	6b97378e-96f2-5283-94aa-59151352a445	2007	561	NA	NA	NA
TCGA-CZ-5456-01A-01R-1503-07	TP	T2	N0	M0	II	TCGA-CZ-5456	TCGA-CZ-5456-01A	Primary solid Tumor	1	Primary Tumor	1	46d64733-fbf3-4c27-9b4e-d5fb3f42cefe	0.3	1.6	No	Stage II	2422	21164	no	2006	No	T2	8310-03-01	N0	M0	6th	white	male	not reported	Alive	57	-21164	1949	6acd5d3a-539e-5f52-bf66-0adc8aec8bee	NA	NA	TCGA-CZ-5456	NA	2
TCGA-CZ-5456-11A-02R-1503-07	NT	T2	N0	M0	II	TCGA-CZ-5456	TCGA-CZ-5456-11A	Solid Tissue Normal	11	Solid Tissue Normal	0.9	NA	0.2	1.8	No	Stage II	2422	21164	no	2006	No	T2	8310-03-01	N0	M0	6th	white	male	not reported	Alive	57	-21164	1949	6acd5d3a-539e-5f52-bf66-0adc8aec8bee	NA	NA	NA	NA	NA
TCGA-CZ-5457-01A-01R-1503-07	TP	T3a	NX	M0	III	TCGA-CZ-5457	TCGA-CZ-5457-01A	Primary solid Tumor	1	Primary Tumor	0.7	3689c7b9-f39e-4533-a986-1e215f1cdb91	0.2	1.5	No	Stage III	2754	22763	no	2006	No	T3a	8310-03-01	NX	M0	6th	white	male	not hispanic or latino	Alive	62	-22763	1944	e9bd4705-8a7a-5d71-8736-647126d17550	NA	NA	TCGA-CZ-5457	4	1
TCGA-CZ-5457-11A-01R-1503-07	NT	T3a	NX	M0	III	TCGA-CZ-5457	TCGA-CZ-5457-11A	Solid Tissue Normal	11	Solid Tissue Normal	1.3	NA	0.2	1.5	No	Stage III	2754	22763	no	2006	No	T3a	8310-03-01	NX	M0	6th	white	male	not hispanic or latino	Alive	62	-22763	1944	e9bd4705-8a7a-5d71-8736-647126d17550	NA	NA	NA	NA	NA
TCGA-CZ-5458-01A-01R-1503-07	TP	T3a	NX	M0	III	TCGA-CZ-5458	TCGA-CZ-5458-01A	Primary solid Tumor	1	Primary Tumor	0.5	110912de-59b9-4ead-bd97-ca82d14f4b0c	0.2	2.1	No	Stage III	2789	15790	no	2006	No	T3a	8310-03-01	NX	M0	6th	white	male	not reported	Alive	43	-15790	1963	ce9b5fca-cd6e-5ddf-a9be-3d1954f65820	NA	NA	TCGA-CZ-5458	1	1
TCGA-CZ-5458-11A-01R-1503-07	NT	T3a	NX	M0	III	TCGA-CZ-5458	TCGA-CZ-5458-11A	Solid Tissue Normal	11	Solid Tissue Normal	0.9	NA	0.2	1.7	No	Stage III	2789	15790	no	2006	No	T3a	8310-03-01	NX	M0	6th	white	male	not reported	Alive	43	-15790	1963	ce9b5fca-cd6e-5ddf-a9be-3d1954f65820	NA	NA	NA	NA	NA
TCGA-CZ-5461-01A-01R-1503-07	TP	T1b	NX	M1	IV	TCGA-CZ-5461	TCGA-CZ-5461-01A	Primary solid Tumor	1	Primary Tumor	1	1ad395ce-33b0-478f-bf99-47cd60319c94	0.2	1.1	No	Stage IV	330	19030	no	2006	No	T1b	8310-03-01	NX	M1	NA	white	male	not hispanic or latino	Dead	52	-19030	1954	db8114b4-7d6d-5498-b738-8721f6fe8031	2006	330	TCGA-CZ-5461	1	4
TCGA-CZ-5461-11A-01R-1503-07	NT	T1b	NX	M1	IV	TCGA-CZ-5461	TCGA-CZ-5461-11A	Solid Tissue Normal	11	Solid Tissue Normal	1.1	NA	0.2	1.4	No	Stage IV	330	19030	no	2006	No	T1b	8310-03-01	NX	M1	NA	white	male	not hispanic or latino	Dead	52	-19030	1954	db8114b4-7d6d-5498-b738-8721f6fe8031	2006	330	NA	NA	NA
TCGA-CZ-5462-01A-01R-1503-07	TP	T1b	NX	M1	IV	TCGA-CZ-5462	TCGA-CZ-5462-01A	Primary solid Tumor	1	Primary Tumor	1.3	5333f5cb-150e-46b1-8bf2-9adee22ccc02	0.4	1.7	No	Stage IV	NA	30659	no	2007	No	T1b	8310-03-01	NX	M1	6th	white	male	not reported	Dead	83	-30659	1924	1d90ecaf-f7b9-53da-952b-c1d215e1bacb	2007	311	TCGA-CZ-5462	4	3
TCGA-CZ-5462-11A-01R-1503-07	NT	T1b	NX	M1	IV	TCGA-CZ-5462	TCGA-CZ-5462-11A	Solid Tissue Normal	11	Solid Tissue Normal	0.8	NA	0.1	1	No	Stage IV	NA	30659	no	2007	No	T1b	8310-03-01	NX	M1	6th	white	male	not reported	Dead	83	-30659	1924	1d90ecaf-f7b9-53da-952b-c1d215e1bacb	2007	311	NA	NA	NA
TCGA-CZ-5463-01A-01R-1503-07	TP	T2	NX	M0	II	TCGA-CZ-5463	TCGA-CZ-5463-01A	Primary solid Tumor	1	Primary Tumor	0.7	324d4d25-e72e-4faa-bd17-6c2201a2d6ce	0.3	1.4	No	Stage II	662	27911	no	2007	No	T2	8310-03-01	NX	M0	6th	white	male	not reported	Alive	76	-27911	1931	7c5684fd-ee5d-5770-86d7-09086531dce2	NA	NA	TCGA-CZ-5463	1	3
TCGA-CZ-5463-11A-01R-1503-07	NT	T2	NX	M0	II	TCGA-CZ-5463	TCGA-CZ-5463-11A	Solid Tissue Normal	11	Solid Tissue Normal	0.8	NA	0.3	1.5	No	Stage II	662	27911	no	2007	No	T2	8310-03-01	NX	M0	6th	white	male	not reported	Alive	76	-27911	1931	7c5684fd-ee5d-5770-86d7-09086531dce2	NA	NA	NA	NA	NA
TCGA-CZ-5465-01A-01R-1503-07	TP	T3b	NX	M0	III	TCGA-CZ-5465	TCGA-CZ-5465-01A	Primary solid Tumor	1	Primary Tumor	1.2	0c23f13d-0910-4835-b9fa-06f10736b2dd	0.3	1.8	No	Stage III	1446	27838	no	2007	No	T3b	8310-03-01	NX	M0	6th	not reported	female	not reported	Dead	76	-27838	1931	c6d22833-d983-55fe-ae15-9fee9fadb6bb	NA	2564	TCGA-CZ-5465	1	4
TCGA-CZ-5465-11A-01R-1503-07	NT	T3b	NX	M0	III	TCGA-CZ-5465	TCGA-CZ-5465-11A	Solid Tissue Normal	11	Solid Tissue Normal	0.6	NA	0.2	2.1	No	Stage III	1446	27838	no	2007	No	T3b	8310-03-01	NX	M0	6th	not reported	female	not reported	Dead	76	-27838	1931	c6d22833-d983-55fe-ae15-9fee9fadb6bb	NA	2564	NA	NA	NA
TCGA-CZ-5466-01A-01R-1503-07	TP	T3a	NX	M0	III	TCGA-CZ-5466	TCGA-CZ-5466-01A	Primary solid Tumor	1	Primary Tumor	1.2	a4dfe5b5-27b4-49bb-99aa-87261fe267eb	0.3	1.6	No	Stage III	685	24669	no	2007	No	T3a	8310-03-01	NX	M0	6th	not reported	male	not reported	Alive	67	-24669	1940	7bd5e396-2187-54f0-aa10-722609f3be76	NA	NA	TCGA-CZ-5466	NA	3
TCGA-CZ-5466-11A-01R-1503-07	NT	T3a	NX	M0	III	TCGA-CZ-5466	TCGA-CZ-5466-11A	Solid Tissue Normal	11	Solid Tissue Normal	1.1	NA	0.4	1.2	No	Stage III	685	24669	no	2007	No	T3a	8310-03-01	NX	M0	6th	not reported	male	not reported	Alive	67	-24669	1940	7bd5e396-2187-54f0-aa10-722609f3be76	NA	NA	NA	NA	NA
TCGA-CZ-5467-01A-01R-1503-07	TP	T3a	N0	M0	III	TCGA-CZ-5467	TCGA-CZ-5467-01A	Primary solid Tumor	1	Primary Tumor	1.5	9c47b43a-cb8d-4f92-99de-40435a57c5e2	0.2	1.7	No	Stage III	NA	31473	no	2007	No	T3a	8310-03-01	N0	M0	NA	white	female	not hispanic or latino	Dead	86	-31473	1921	f286e1b3-42a4-5d5d-8134-949b147c6f7f	2007	73	TCGA-CZ-5467	1	4
TCGA-CZ-5467-11A-01R-1503-07	NT	T3a	N0	M0	III	TCGA-CZ-5467	TCGA-CZ-5467-11A	Solid Tissue Normal	11	Solid Tissue Normal	0.6	NA	0.3	1.5	No	Stage III	NA	31473	no	2007	No	T3a	8310-03-01	N0	M0	NA	white	female	not hispanic or latino	Dead	86	-31473	1921	f286e1b3-42a4-5d5d-8134-949b147c6f7f	2007	73	NA	NA	NA
TCGA-CZ-5468-01A-01R-1503-07	TP	T3b	NX	M1	IV	TCGA-CZ-5468	TCGA-CZ-5468-01A	Primary solid Tumor	1	Primary Tumor	1.5	05595cc4-53fb-432f-9131-31d60441e358	0.2	1.7	No	Stage IV	59	30729	no	2007	No	T3b	8310-03-01	NX	M1	NA	white	male	not hispanic or latino	Dead	84	-30729	1923	4111d157-5bb3-5c0f-916e-9ea6715de440	2007	59	TCGA-CZ-5468	3	2
TCGA-CZ-5468-11A-01R-1503-07	NT	T3b	NX	M1	IV	TCGA-CZ-5468	TCGA-CZ-5468-11A	Solid Tissue Normal	11	Solid Tissue Normal	0.6	NA	0.1	1.6	No	Stage IV	59	30729	no	2007	No	T3b	8310-03-01	NX	M1	NA	white	male	not hispanic or latino	Dead	84	-30729	1923	4111d157-5bb3-5c0f-916e-9ea6715de440	2007	59	NA	NA	NA
TCGA-CZ-5469-01A-01R-1503-07	TP	T2	N0	M0	II	TCGA-CZ-5469	TCGA-CZ-5469-01A	Primary solid Tumor	1	Primary Tumor	1.6	6fc67c3c-dd9b-4257-840e-6dba9e5831a6	0.3	1.8	No	Stage II	NA	15242	no	2007	No	T2	8310-03-01	N0	M0	6th	white	male	not hispanic or latino	Dead	41	-15242	1966	49004860-50ae-5483-87b0-a212f35e520e	2009	946	TCGA-CZ-5469	4	2
TCGA-CZ-5469-11A-01R-1503-07	NT	T2	N0	M0	II	TCGA-CZ-5469	TCGA-CZ-5469-11A	Solid Tissue Normal	11	Solid Tissue Normal	0.9	NA	0.3	1.7	No	Stage II	NA	15242	no	2007	No	T2	8310-03-01	N0	M0	6th	white	male	not hispanic or latino	Dead	41	-15242	1966	49004860-50ae-5483-87b0-a212f35e520e	2009	946	NA	NA	NA
TCGA-CZ-5470-01A-01R-1503-07	TP	T2	N0	M0	II	TCGA-CZ-5470	TCGA-CZ-5470-01A	Primary solid Tumor	1	Primary Tumor	0.8	a2f05c57-62e6-4de7-b34c-2afbc64d0164	0.2	1.6	No	Stage II	386	26494	no	2008	No	T2	8310-03-01	N0	M0	NA	not reported	female	not reported	Alive	72	-26494	1936	81703621-e8d8-52d2-96a9-1c8108bdff64	NA	NA	TCGA-CZ-5470	4	3
TCGA-CZ-5470-11A-01R-1503-07	NT	T2	N0	M0	II	TCGA-CZ-5470	TCGA-CZ-5470-11A	Solid Tissue Normal	11	Solid Tissue Normal	0.7	NA	0.2	1.1	No	Stage II	386	26494	no	2008	No	T2	8310-03-01	N0	M0	NA	not reported	female	not reported	Alive	72	-26494	1936	81703621-e8d8-52d2-96a9-1c8108bdff64	NA	NA	NA	NA	NA
TCGA-CZ-5982-01A-11R-1672-07	TP	T1a	NX	M0	I	TCGA-CZ-5982	TCGA-CZ-5982-01A	Primary solid Tumor	1	Primary Tumor	1.1	dee1c514-ba95-4b69-bd06-749a81f0cda7	0.1	1.2	No	Stage I	2439	21592	no	2005	No	T1a	8310-03-01	NX	M0	6th	white	female	not reported	Alive	59	-21592	1946	b77d0705-f7fd-501a-8c65-2848ade24d1e	NA	NA	TCGA-CZ-5982	1	4
TCGA-CZ-5982-11A-01R-1672-07	NT	T1a	NX	M0	I	TCGA-CZ-5982	TCGA-CZ-5982-11A	Solid Tissue Normal	11	Solid Tissue Normal	0.7	NA	0.3	1.2	No	Stage I	2439	21592	no	2005	No	T1a	8310-03-01	NX	M0	6th	white	female	not reported	Alive	59	-21592	1946	b77d0705-f7fd-501a-8c65-2848ade24d1e	NA	NA	NA	NA	NA
TCGA-CZ-5984-01A-11R-1672-07	TP	T1b	N0	M0	I	TCGA-CZ-5984	TCGA-CZ-5984-01A	Primary solid Tumor	1	Primary Tumor	1.3	d9612fed-e194-4538-a4e3-093e5bfeca53	0.2	1.4	No	Stage I	2067	18775	no	2005	No	T1b	8310-03-01	N0	M0	6th	white	male	not reported	Alive	51	-18775	1954	d479abc7-e5d2-5120-aee7-3769dc898215	NA	NA	TCGA-CZ-5984	4	2
TCGA-CZ-5984-11A-01R-1672-07	NT	T1b	N0	M0	I	TCGA-CZ-5984	TCGA-CZ-5984-11A	Solid Tissue Normal	11	Solid Tissue Normal	0.6	NA	0.2	1.5	No	Stage I	2067	18775	no	2005	No	T1b	8310-03-01	N0	M0	6th	white	male	not reported	Alive	51	-18775	1954	d479abc7-e5d2-5120-aee7-3769dc898215	NA	NA	NA	NA	NA
TCGA-CZ-5985-01A-11R-1672-07	TP	T2	N0	M0	II	TCGA-CZ-5985	TCGA-CZ-5985-01A	Primary solid Tumor	1	Primary Tumor	1	ab7974af-c359-4a8b-8669-84d5d07c3a46	0.2	1.8	No	Stage II	1997	21242	no	2006	No	T2	8310-03-01	N0	M0	6th	white	male	not hispanic or latino	Alive	58	-21242	1948	b37cc3b6-4de4-5aeb-8a41-bd8a65486ab5	NA	NA	TCGA-CZ-5985	1	2
TCGA-CZ-5985-11A-01R-1672-07	NT	T2	N0	M0	II	TCGA-CZ-5985	TCGA-CZ-5985-11A	Solid Tissue Normal	11	Solid Tissue Normal	1.2	NA	0.4	1.2	No	Stage II	1997	21242	no	2006	No	T2	8310-03-01	N0	M0	6th	white	male	not hispanic or latino	Alive	58	-21242	1948	b37cc3b6-4de4-5aeb-8a41-bd8a65486ab5	NA	NA	NA	NA	NA
TCGA-CZ-5986-01A-11R-1672-07	TP	T1	N0	M0	I	TCGA-CZ-5986	TCGA-CZ-5986-01A	Primary solid Tumor	1	Primary Tumor	1.3	5c4a838d-d4a3-4e44-9366-4025be55076f	0.2	1.5	No	Stage I	373	22456	no	2006	No	T1	8310-03-01	N0	M0	NA	white	male	not reported	Alive	61	-22456	1945	f7134a06-ff80-5bf3-b310-51657ef3b349	NA	NA	TCGA-CZ-5986	1	1
TCGA-CZ-5986-11A-01R-1672-07	NT	T1	N0	M0	I	TCGA-CZ-5986	TCGA-CZ-5986-11A	Solid Tissue Normal	11	Solid Tissue Normal	0.6	NA	0.2	1.5	No	Stage I	373	22456	no	2006	No	T1	8310-03-01	N0	M0	NA	white	male	not reported	Alive	61	-22456	1945	f7134a06-ff80-5bf3-b310-51657ef3b349	NA	NA	NA	NA	NA
TCGA-CZ-5987-01A-11R-1672-07	TP	T3b	NX	M1	IV	TCGA-CZ-5987	TCGA-CZ-5987-01A	Primary solid Tumor	1	Primary Tumor	0.6	2be0a489-f9ac-45a1-881e-67a217d5e2dc	0.4	1.5	No	Stage IV	NA	21928	no	2006	No	T3b	8310-03-01	NX	M1	6th	white	male	not hispanic or latino	Dead	60	-21928	1946	4a78bf85-8adc-5c84-992a-e29f806c84d5	2007	445	TCGA-CZ-5987	4	2
TCGA-CZ-5987-11A-01R-1672-07	NT	T3b	NX	M1	IV	TCGA-CZ-5987	TCGA-CZ-5987-11A	Solid Tissue Normal	11	Solid Tissue Normal	1	NA	0.2	1.3	No	Stage IV	NA	21928	no	2006	No	T3b	8310-03-01	NX	M1	6th	white	male	not hispanic or latino	Dead	60	-21928	1946	4a78bf85-8adc-5c84-992a-e29f806c84d5	2007	445	NA	NA	NA
TCGA-CZ-5988-01A-11R-1672-07	TP	T1b	N0	M0	I	TCGA-CZ-5988	TCGA-CZ-5988-01A	Primary solid Tumor	1	Primary Tumor	1	5d8de52f-5187-47ff-a550-f9f1ae2a8de1	0.2	1.5	No	Stage I	693	14131	no	2006	No	T1b	8310-03-01	N0	M0	NA	white	male	not reported	Alive	38	-14131	1968	ac7a9eec-6315-52d5-94ad-f598f0a12121	NA	NA	TCGA-CZ-5988	3	2
TCGA-CZ-5988-11A-01R-1672-07	NT	T1b	N0	M0	I	TCGA-CZ-5988	TCGA-CZ-5988-11A	Solid Tissue Normal	11	Solid Tissue Normal	0.5	NA	0.1	1.2	No	Stage I	693	14131	no	2006	No	T1b	8310-03-01	N0	M0	NA	white	male	not reported	Alive	38	-14131	1968	ac7a9eec-6315-52d5-94ad-f598f0a12121	NA	NA	NA	NA	NA
TCGA-CZ-5989-01A-11R-1672-07	TP	T2	N0	M0	II	TCGA-CZ-5989	TCGA-CZ-5989-01A	Primary solid Tumor	1	Primary Tumor	1.1	9fa904a6-4377-4faa-82b0-f0b313602c42	0.2	1.9	No	Stage II	1905	22170	no	2006	No	T2	8310-03-01	N0	M0	6th	white	male	not hispanic or latino	Alive	60	-22170	1946	d45918ee-bec9-51fe-af53-5692f045f253	NA	NA	TCGA-CZ-5989	1	4
TCGA-CZ-5989-11A-01R-1672-07	NT	T2	N0	M0	II	TCGA-CZ-5989	TCGA-CZ-5989-11A	Solid Tissue Normal	11	Solid Tissue Normal	1	NA	0.2	2	No	Stage II	1905	22170	no	2006	No	T2	8310-03-01	N0	M0	6th	white	male	not hispanic or latino	Alive	60	-22170	1946	d45918ee-bec9-51fe-af53-5692f045f253	NA	NA	NA	NA	NA
