# Supplementary material for: Construction of EMT related prognostic signature for kidney renal clear cell carcinoma, through integrating bulk and single-cell gene expression profiles
Source: Front Pharmacol. 2023 Nov 15;14:1302142. doi: 10.3389/fphar.2023.1302142 (PMC10684753; doi:10.3389/fphar.2023.1302142)
Supplement: Supplementary file 14 [file Table10.xlsx]

## Sheet: Sheet1
Table S10-Expression profiles of each cell type in single cell data
Gene_symbol	T_cells	Proximal_tubnlar_cells	Endothial_cells	Macrophage	Pericyte	Monocyte	NK	Epithelial_cells	Dendritic_cells	collecitng_ductal	Mast_cells
IL32	11.6324	5.89885	3.61796	0.62324	1.0798	0.663298	10.3979	9.19912	0.589989	2.13954	1.33768
LTB	5.68912	0.0826918	0.154271	0.302434	0.243207	0.748189	2.02778	0.205083	1.21171	0.56242	0.749418
RGS1	12.5958	0.166402	0.848938	21.3551	1.09192	2.36073	6.66877	0.47076	15.6853	0.948163	32.4102
GZMK	5.18953	0.0216791	0.156641	0.0968849	0.249003	0.1428	1.72002	0.080651	0.204752	0.12489	0.325465
KLRB1	10.0828	0.223897	0.970224	0.40961	1.09962	0.647224	22.4031	0.480563	0.309213	0.808584	2.47536
DUSP4	3.52763	0.0206936	0.516632	0.538137	0.439512	0.295466	1.22049	0.10017	2.29121	0.242997	0.338277
CD69	6.65004	0.0856789	0.402601	1.0287	0.508119	0.610904	9.74103	0.256874	1.09116	0.375547	44.6291
NKG7	10.4119	0.332958	1.68733	0.854314	1.69787	1.35771	43.1579	0.654123	0.653608	0.410551	1.94956
APOE	2.53693	50.3903	1.2239	40.8792	1.54355	2.88293	1.69634	12.2616	1.71969	3.78846	0.618192
SPP1	1.21223	10.1372	0.401917	15.3324	0.200321	11.4826	0.599239	23.9719	3.30852	6.47592	0.304531
CRYAB	2.23024	25.0437	1.01499	1.17029	3.47169	0.768748	1.56867	40.236	0.782667	7.30023	0.837827
MT1G	1.60499	304.997	1.96796	1.52982	0.845534	1.43797	1.7149	43.0959	1.12149	7.49176	0.134816
CXCL14	0.185185	15.1524	0.153426	0.158289	0.167922	0.130917	0.16429	9.37431	0.116832	0.841938	0.072503
MGST1	0.236139	8.31847	0.106368	0.206824	0.102078	0.431586	0.172408	6.39541	0.201517	0.726225	0.0609104
GSTA2	0.0934476	6.95963	0.0725603	0.0428038	0.0239827	0.0371903	0.0897868	3.20918	0.0499466	0.162997	0.00973861
GSTA1	0.278806	20.6442	0.248385	0.167737	0.0823529	0.138867	0.269485	9.89346	0.127751	0.640252	0.0179954
ALB	0.0850628	18.3151	0.151373	0.0532416	0.0456018	0.0510007	0.0856968	2.74064	0.0381275	0.417262	0
MIOX	0.187243	25.713	0.216328	0.111517	0.0841539	0.107114	0.178882	7.32574	0.107965	0.795539	0.00882048
NAT8	0.0986328	6.74804	0.114771	0.0557037	0.0500545	0.0590043	0.0720445	4.92351	0.0620132	0.305205	0.0230923
ATP1B1	0.387042	5.47023	0.43491	0.891276	0.227542	0.347918	0.327337	7.23628	0.999933	5.61755	0.600687
BHMT	0.0654865	3.74983	0.0515664	0.0333156	0.0231524	0.0361154	0.0439158	2.67895	0.0290567	0.163698	0.00849803
ACY1	0.0881411	6.32863	0.0936631	0.0848514	0.0994156	0.0595926	0.0949382	2.26769	0.0701123	0.333256	0.100743
MT1H	0.276957	49.6614	0.339479	0.377677	0.13302	0.391776	0.284105	7.50088	0.313714	1.27237	0.0293872
ALDOB	0.350976	34.4104	0.37872	0.167015	0.121501	0.14305	0.326195	12.0796	0.145314	1.08296	0.0274172
GPX3	1.12823	119.844	2.04584	1.26489	4.60826	0.840254	1.04493	30.1827	0.96796	5.70938	0.298522
AKR1C3	0.125029	2.57918	0.550874	0.138639	0.214863	0.0759239	0.709032	1.93474	0.610642	0.249464	0.0517486
FABP1	0.0749434	10.1321	0.0893427	0.0447153	0.0272644	0.0504521	0.0701626	2.73711	0.0316205	0.245578	0.0101724
PCK1	0.0554949	8.33842	0.0725272	0.040234	0.0591524	0.0558939	0.0633836	2.52759	0.0454118	1.22255	0.0255884
PRAP1	0.106526	9.54629	0.066483	0.0511213	0.0248272	0.0519101	0.0846805	2.69644	0.0329593	0.357561	0.00232238
TMEM176B	0.257118	4.60082	0.208199	2.47333	0.156531	1.07648	0.182965	6.3325	0.562756	0.489248	3.02118
NUPR1	0.388458	3.98099	0.377474	1.26991	1.48088	0.382831	0.287744	4.125	0.259775	0.553342	0.206842
BBOX1	0.0568434	4.91322	0.0690593	0.036883	0.0269519	0.0401293	0.0570906	2.76718	0.0272222	0.13309	0.0261708
MT1X	1.88359	46.7509	3.47112	1.97411	5.09052	1.78542	1.5334	18.5626	0.829016	4.26187	1.13389
GATM	0.253814	30.204	0.217472	0.626586	0.130402	0.201186	0.217801	8.59363	0.322753	0.907814	0.0984147
TMEM176A	0.264358	6.85012	0.183245	1.37828	0.120936	0.69377	0.207297	6.88895	0.506822	0.508338	1.12416
CYB5A	0.728287	16.6721	2.18542	0.631257	0.775425	0.573793	0.683843	13.5184	0.449397	3.81348	0.591594
GLYATL1	0.0273285	2.90929	0.0326272	0.0155219	0.00925602	0.0171873	0.0168551	1.15062	0.0138584	0.0876853	0.0031617
PDZK1IP1	0.51805	32.3705	0.33147	0.35147	0.15357	0.289812	0.414497	12.9638	0.249094	1.30845	0.0646712
IGFBP5	0.0904779	0.657762	16.8469	0.189524	6.39287	0.126357	0.0780828	1.89455	0.0649832	14.2288	0.309383
EMCN	0.0154572	0.0563019	5.08323	0.0402895	0.889444	0.0205049	0.0164568	0.0902429	0.0119876	0.0533771	0.177464
IGFBP3	0.175118	0.522828	10.2007	0.174614	0.803417	0.109534	0.143975	2.93172	0.107816	0.261545	0.570051
ESM1	0.0493059	0.0194056	8.15414	0.0844747	0.42057	0.0485354	0.0500357	0.0826908	0.0402211	0.0504549	0.335949
PLPP3	0.0200095	0.173894	4.97389	0.0628279	0.497442	0.0479997	0.0257554	0.3747	0.0407349	0.20924	0.123354
FN1	0.116353	0.0755636	3.92554	1.04456	3.95565	1.64883	0.0783799	0.637575	0.376864	0.0404409	0.369566
MGP	0.282857	0.178209	14.6153	0.568488	37.9561	0.221775	0.244824	1.15764	0.194405	0.260484	2.31286
CLDN5	0.0592735	0.027303	6.10361	0.0726429	0.285751	0.0601603	0.0307575	0.0937097	0.0303961	0.0336073	0.115578
SLC9A3R2	0.0599083	0.08305	8.48076	0.0698373	0.565328	0.0558977	0.0649462	0.134703	0.0405325	0.0626021	0.180811
STC1	0.0305501	0.0697737	7.18655	0.0801637	0.36549	0.0511549	0.0233347	0.402663	0.0289621	0.0585208	0.372631
TM4SF1	0.0998328	0.378617	9.87544	0.176571	1.7291	0.116748	0.0689283	2.30453	0.0923988	0.131272	0.491889
IGFBP7	0.617033	2.75541	45.3889	1.24571	55.8527	0.481012	0.755214	8.05878	0.631206	4.70076	3.78129
TIMP3	0.0696653	0.319295	15.3612	0.200286	3.98661	0.0899954	0.0563454	0.936231	0.0708278	0.606024	1.16323
TGFBR2	0.335509	0.115551	5.32722	0.501607	0.608802	0.389732	0.387823	0.208937	0.265471	0.12395	0.403785
RBP7	0.0424039	0.0304165	7.15393	0.328302	0.334656	0.848172	0.0327171	0.100397	0.035944	0.349384	0.212677
AQP1	0.0513106	0.901021	6.51385	0.0706798	0.487402	0.0438481	0.0500802	0.878441	0.0560368	0.103833	0.206522
FLT1	0.0374758	0.0222747	7.89259	0.110194	0.434935	0.111126	0.0319878	0.0880993	0.216078	0.0431519	0.232607
PLPP1	0.105539	0.160874	8.7268	0.123795	1.1201	0.0566847	0.117375	0.287461	0.170916	0.193056	0.544865
IFI27	0.480505	1.14117	26.1774	0.984569	6.94418	0.624456	0.3543	2.53803	0.333269	0.565837	1.33148
CCL14	0.0860801	0.128955	12.2511	0.160284	0.592141	0.107526	0.0492784	0.220775	0.078306	0.101698	0.464046
RGCC	2.94892	0.0980102	15.7841	1.189	1.57557	0.823691	2.0288	0.352646	2.5035	1.37693	1.08258
KDR	0.00948608	0.00973643	2.20062	0.0157878	0.112098	0.0113174	0.00227931	0.0231987	0.0107766	0.0156156	0.0658271
PLVAP	0.0910145	0.0444988	16.997	0.203532	1.19402	0.108647	0.0794197	0.20964	0.094194	0.0391498	0.615153
EMP1	0.0552482	0.0883698	6.15538	0.126622	0.797019	0.124395	0.0303912	0.40254	0.0634634	0.0989944	0.309974
S100A16	0.0788762	0.861145	3.25074	0.0695491	0.280958	0.0590332	0.0534633	1.56939	0.0533052	0.259125	0.136637
KLF2	0.736363	0.128833	3.63743	1.33928	0.983099	0.850982	0.920699	0.430856	0.243543	0.458581	0.316564
INSR	0.0895044	0.683711	10.8967	0.563435	1.0983	0.776654	0.0553464	0.602835	0.65819	0.457873	0.876753
APOLD1	0.259112	0.0422066	6.69779	0.138363	2.45977	0.114655	0.144385	0.146477	0.0934997	0.0816426	0.450772
TM4SF18	0.0169226	0.144259	2.17559	0.0209859	0.101281	0.0135008	0.0135185	0.400697	0.00364718	0.0202763	0.0430754
SERPINE1	0.0810287	0.0554968	2.68174	0.119646	0.456929	0.119492	0.0599698	0.260874	0.0524109	0.0402149	0.167005
APOC1	1.55875	0.149285	0.352267	28.2882	0.355178	3.45274	1.0175	0.607419	2.39695	2.09832	0.595186
GPNMB	0.0854752	0.0333889	0.0399122	2.58906	0.076314	0.532197	0.0504529	0.183853	0.236151	0.156126	0.124042
CCL3	1.88637	0.223137	0.928657	40.899	0.889767	16.7716	9.10296	0.522543	3.43898	0.299847	0.884915
C1QB	0.998335	0.144604	0.707457	30.8534	0.58347	1.59056	0.527324	0.33735	2.48252	0.126131	0.384585
LYZ	0.463414	0.0538168	0.233547	23.878	0.235645	27.1751	0.251019	0.201816	21.8178	0.130987	0.44004
IL1B	0.179047	0.0417475	0.152184	12.1592	0.151542	17.4004	0.150273	0.140364	4.0685	0.0804982	0.263615
CCL4L2	3.49595	0.271221	0.994426	26.1767	0.806742	6.14653	9.05985	0.479472	4.20629	0.296195	3.43849
CXCL8	0.380735	0.430494	1.50217	28.8722	0.556594	18.2613	0.264323	0.98028	10.6104	0.566406	0.551716
CCL3L1	0.63524	0.149104	0.455847	25.3399	0.29797	7.34214	1.03359	0.185567	3.61349	0.0903835	0.25542
C1QA	0.980997	0.163531	0.779214	32.2925	0.629188	2.57945	0.558591	0.33529	2.58509	0.152817	0.505279
C1QC	0.433929	0.0592193	0.271161	19.3071	0.228401	0.662127	0.230131	0.126448	1.30098	0.0590276	0.214591
HLA-DRA	6.98414	1.28364	8.69413	98.4573	2.03373	27.3438	2.07731	2.59122	97.17	0.952978	2.40111
CXCL3	0.185296	0.110886	0.727461	11.2839	0.20936	7.04013	0.114647	0.670638	0.650828	0.086216	1.06415
ET2	1.58301	1.26458	0.441784	7.00074	0.310697	5.21521	1.05055	4.55768	5.66693	0.68886	2.04084
HLA-DRB5	0.813315	0.0655171	0.826251	7.97007	0.0638211	1.96126	0.368041	0.351212	8.02908	0.129792	0.280763
CTSD	2.2298	2.17166	1.5697	10.2034	1.41259	3.42435	3.22286	4.5363	1.23771	7.808	7.50437
C15orf48	0.117572	0.226962	0.0550451	3.49589	0.0390094	2.05087	0.0741844	0.331718	6.18601	0.109609	0.138894
LIPA	0.235478	0.13472	0.975989	2.89973	0.412706	0.744259	0.27893	0.269768	0.34335	0.137405	0.423664
CFD	0.111879	0.0847548	0.0828755	3.46201	0.398409	5.06597	0.0905606	0.236909	0.238844	0.0740016	0.0547508
CXCL2	0.333637	0.795437	4.06322	19.7251	0.768098	15.4765	0.228687	3.04933	2.53729	0.242678	2.80069
CCL4	12.1967	0.383832	2.04566	22.5653	2.30591	10.6756	39.4366	0.894094	1.98021	0.702846	7.79474
CD14	0.0973199	0.0494254	0.21082	3.89702	0.0899227	0.98818	0.0552278	0.115434	0.371225	0.03553	0.146888
HLA-DPA1	4.23264	0.34942	3.6966	51.5459	1.06544	11.2593	2.02356	0.884384	50.7984	0.379502	1.1317
SDS	0.0471435	0.00647105	0.019477	2.44683	0.0205593	0.33212	0.0403387	0.0214745	0.638248	0.00286216	0.035413
TREM2	0.0685063	0.00485419	0.0237795	2.29387	0.0179488	0.18549	0.0370867	0.0177615	0.273062	0.0131234	0.00151515
HLA-DQA1	1.42995	0.0882691	0.678584	13.9275	0.224497	1.92316	0.420404	0.286097	18.306	0.114858	0.239793
CD74	14.8255	2.74626	28.5156	135.12	4.39475	29.9972	6.03967	7.09341	130.382	2.34843	5.24433
HLA-DRB1	4.93151	0.711823	5.93187	52.2419	0.923759	11.6068	1.98946	1.99012	47.4145	0.535914	1.81254
MAFB	0.115163	0.0562566	0.52779	3.648	0.38869	2.20531	0.0694704	0.218983	0.554771	0.253955	0.0952783
CST3	1.67138	7.50163	3.74154	40.9929	12.4921	26.5855	0.918554	7.76231	57.0079	5.83192	8.28816
CPE	0.0691888	0.0745506	0.388595	0.059742	3.39543	0.0209865	0.0482409	1.61691	0.0220801	0.0898199	0.105333
ACTA2	0.196373	0.0714917	0.143847	0.127197	16.1155	0.0780809	0.15338	0.222664	0.0536714	0.104689	0.37701
COL1A2	0.0545352	0.0390027	0.103449	0.0653896	4.47235	0.0241227	0.0477518	0.483366	0.0437626	0.0431659	0.142611
NDUFA4L2	0.971378	6.38237	0.806032	0.757053	26.1035	0.529458	0.709776	22.6116	0.391013	1.7059	1.44689
MT1A	0.0243188	0.230962	0.548063	0.0545803	3.5127	0.0525507	0.0250615	0.993847	0.0369632	0.194185	0.174657
COL3A1	0.0291841	0.00552745	0.307258	0.0329899	2.90198	0.0112728	0.0240563	0.0747707	0.0185586	0.0054262	0.18592
TAGLN	0.109803	0.0467789	0.36846	0.259253	25.4132	0.433318	0.0904808	0.351244	0.122286	0.16768	0.614595
TIMP1	0.901812	1.10906	3.15367	2.63662	16.0816	14.4925	0.685203	5.07553	4.98991	0.621372	5.91735
CYGB	0.017151	0.00521536	0.136603	0.0380966	2.10599	0.00363245	0.0218072	0.055411	0.0325753	0.00229479	0.12801
RGS5	0.236841	0.116138	1.60001	1.21081	122.717	0.533259	0.297378	1.51883	0.479604	0.190423	4.86093
MYH11	0.0346464	0.00481603	0.0519156	0.0368445	3.81113	0.015747	0.0334184	0.0510033	0.0225987	0.0498915	0.101877
C11orf96	0.0386103	0.106843	2.72444	0.141735	5.55004	0.0768895	0.0372346	0.559311	0.0844633	0.0874626	0.232322
RGS16	0.377971	0.023418	0.448028	0.360279	5.26213	0.0704441	0.582013	0.151328	0.16132	0.443438	0.417899
CD36	0.0271586	0.0100884	0.272535	0.417949	4.71231	0.727703	0.014882	0.0509672	0.162118	0.0205971	0.234172
TPM1	0.260848	3.12725	1.16811	0.346241	10.7995	0.283706	0.210685	4.9298	0.26208	2.83331	1.05681
COX4I2	0.0110738	0.00817621	0.0476609	0.0369666	3.32113	0.0154595	0.0120225	0.0360238	0.0125383	0.01111	0.0677562
MYL9	0.109013	0.2723	0.988378	0.211098	22.2766	0.102371	0.10227	0.944659	0.119395	0.236043	0.64592
GEM	0.313627	0.1053	0.100241	0.453623	3.47078	0.121859	0.146564	0.629142	0.288429	0.285632	0.156364
FRZB	0.0197619	0.0778949	0.0892514	0.0617404	6.99118	0.0351934	0.0109087	0.324739	0.0303824	0.0466721	0.289581
BGN	0.108786	0.278391	1.77394	0.330697	26.4332	0.100718	0.0905168	1.26723	0.105965	0.16039	0.923772
THY1	0.0661612	1.16178	1.04227	0.0710828	7.18762	0.0261484	0.0335662	1.01288	0.0328818	0.0368721	0.235465
PLN	0.0146613	0.00496764	0.0384842	0.0455127	5.38298	0.0124315	0.0183416	0.0706135	0.0163202	0.0555988	0.172078
TPM2	0.123891	0.0611317	0.302685	0.242381	16.7031	0.0922451	0.107542	0.628248	0.129435	0.140206	0.465135
ADAMTS1	0.044705	0.144639	1.5734	0.0600676	3.88855	0.0347051	0.117676	0.582237	0.0390937	0.167158	0.254921
JUN	6.501	2.2903	13.6917	9.66257	20.1766	2.70106	6.07282	9.4118	3.12869	14.8366	8.81686
PPP1R14A	0.0421444	0.0144771	0.507477	0.0933174	4.41709	0.0257441	0.0229243	0.0762018	0.458674	0.0173946	0.183963
SERPINA1	0.5022	3.25723	0.122111	2.30548	0.0890905	5.48294	0.340093	7.15142	1.18529	0.412149	0.169938
S100A8	0.090793	0.0369562	0.0626658	0.725376	0.0544746	12.0602	0.0702084	0.0893693	0.218855	0.0407306	0.0951118
CCL20	1.17702	0.186224	0.0637802	6.49029	0.0828841	7.90403	0.499908	1.29609	0.54847	0.292336	0.250272
S100A9	0.155381	0.0479262	0.0829815	1.30398	0.0681164	18.0325	0.0974266	0.201453	0.610936	0.0819424	0.101228
G0S2	0.349521	1.40361	0.172888	7.68743	0.429706	19.6245	0.1873	2.24872	9.27805	3.46028	0.402297
EREG	0.03198	0.0206054	0.0248237	2.42586	0.0214812	7.28036	0.0686004	0.0608611	1.1103	0.0193456	0.182708
S100A11	5.06978	4.25077	4.70761	15.8448	4.74766	20.1989	3.78264	12.275	10.1161	8.25522	7.80721
PSAP	1.30893	1.85551	3.79932	15.5157	3.32877	12.6729	1.3877	3.13937	3.94468	3.5116	2.79348
FCGR3A	0.258508	0.0202232	0.0974532	3.78399	0.0967084	4.85266	3.21553	0.0538395	0.451575	0.0466793	0.126497
S100A6	11.9488	10.6263	17.455	10.5719	9.4145	36.7906	9.44773	32.2189	14.3097	29.233	30.4652
BCL2A1	0.339705	0.0232548	0.0714679	3.6966	0.0730398	9.00989	0.448918	0.0812913	1.88657	0.0597156	4.1964
CTSS	0.728861	0.0370409	0.392553	5.928	0.194676	11.5281	0.783103	0.144234	2.53239	0.155799	0.545184
FCN1	0.0123635	0.00757496	0.0199091	0.425757	0.0161771	7.67718	0.0159892	0.0185345	0.447004	0.0201684	0.0224556
SOD2	1.06575	1.93472	2.49547	8.28953	0.741183	10.7366	0.790294	4.71743	2.34847	1.52404	0.755958
C5AR1	0.0469307	0.0193408	0.0604121	2.94426	0.0486729	3.81517	0.045577	0.0581985	0.283603	0.0344825	0.112341
PLAUR	0.345354	0.0481482	0.340362	10.0116	0.237222	9.80062	0.240958	0.277515	7.44999	0.182598	7.91007
FCER1G	0.59871	0.0836899	0.316987	13.1236	0.253412	18.9956	4.71458	0.209805	7.4724	0.195186	11.6006
SMIM25	0.0221962	0.0103044	0.0210426	0.303709	0.0150524	5.42317	0.0194176	0.0208953	0.111082	0.0335101	0.0729838
TYROBP	1.65966	0.247411	0.946435	36.2136	0.778672	38.8181	10.2143	0.454867	19.1616	0.413315	10.8697
MS4A7	0.123691	0.0339598	0.181999	7.49575	0.132392	5.41809	0.0722376	0.0623149	1.65254	0.0395831	0.136362
IFI30	0.419997	0.241564	0.201424	9.19477	0.165077	17.4441	0.313012	0.359084	7.08333	0.576263	0.68221
AIF1	0.711949	0.120745	0.295023	13.3424	0.355159	20.8155	0.259198	0.227908	7.90745	0.0959442	0.557744
GZMB	1.66023	0.0608772	0.342391	0.2806	0.372263	0.326795	17.594	0.115677	0.409107	0.14475	1.06032
GNLY	2.96256	0.21269	1.06383	0.438475	1.12647	0.641321	41.6724	0.347473	0.265386	0.174445	1.39963
XCL2	1.17606	0.00990919	0.0708088	0.0379782	0.0797222	0.0529542	3.56084	0.0409225	0.0217174	0.11577	0.20611
PLAC8	0.819329	0.0335029	0.105286	0.370973	0.104456	2.20209	4.25535	0.266578	1.70449	0.0721996	0.339853
KLRC1	0.271582	0.0105039	0.0609005	0.0230765	0.0770219	0.0330016	4.17312	0.0242541	0.0133104	0.01567	0.198762
FGFBP2	0.245546	0.025242	0.193378	0.0634296	0.183075	0.0754963	5.83323	0.051044	0.022993	0.0217209	0.122534
TRDC	0.41948	0.00769069	0.0583096	0.0281456	0.0845659	0.0404032	4.05007	0.0236345	0.0297202	0.0125999	0.226917
SPON2	0.562287	0.535201	0.160023	0.141024	0.773843	0.167925	4.89918	0.845672	0.105092	0.163872	0.197636
PRF1	0.611975	0.0141079	0.102324	0.0489982	0.10907	0.0886256	5.60797	0.0315493	0.0350637	0.0338547	0.142624
CLIC3	0.413069	0.0363153	0.146632	0.103057	0.0977877	0.0776321	3.54932	0.12238	0.176627	0.0536513	0.220641
GZMH	1.93686	0.0589014	0.273901	0.114124	0.290655	0.189938	7.0075	0.102244	0.0712748	0.0883776	0.446816
FABP7	0.262973	1.22448	0.0566787	0.192433	0.0513839	0.213664	0.157494	6.69914	0.14409	0.446971	0.0466992
WFDC2	0.167765	4.16232	0.0318598	0.104344	0.0350086	0.0749025	0.0902699	8.64335	0.103921	19.8164	0.0907748
ALDOA	0.226351	0.646759	0.468443	0.645568	0.479137	0.552925	0.349677	4.6654	0.645464	1.0653	0.310409
S100A1	0.0540713	2.66588	0.04947	0.0611755	0.0302767	0.0428897	0.0431379	4.182	0.0377056	0.353428	0.0195201
NNMT	1.04075	4.61538	1.5614	0.571638	1.03258	0.362432	0.765103	18.3878	0.314773	1.77868	0.365169
PKM	1.57118	1.53239	1.05289	1.56974	1.30552	1.65175	1.13684	5.6343	1.5767	3.19071	1.50895
CD24	0.403769	4.98596	0.218564	0.302637	0.114296	0.264626	0.212797	12.4489	0.315802	6.54909	0.259121
ANGPTL4	0.158446	1.37779	0.27656	0.174887	1.24225	0.169674	0.123185	5.34177	0.0925943	0.435439	0.143801
DEFB1	0.314539	4.22851	0.13043	0.20968	0.166785	0.220755	0.227901	15.0063	0.203724	23.9069	0.202458
CLU	0.246139	3.6509	1.53824	0.170912	0.616557	0.120667	0.165422	7.96153	0.129548	1.97254	7.70964
KRT18	0.443857	3.09432	0.166592	0.163434	0.447058	0.133119	0.301494	5.84377	0.163927	5.81177	0.119096
RARRES2	1.22797	2.78972	0.15471	0.375676	0.702857	0.255225	0.894532	6.11904	0.307428	4.0285	0.243288
KRT8	0.289508	2.49871	0.261914	0.166585	0.257537	0.11601	0.190969	5.47231	0.143789	5.84398	0.0961951
ANXA4	0.238918	1.78593	0.291889	0.335245	0.385061	0.324589	0.31909	3.6104	0.244813	3.22452	1.27914
TNFRSF12A	0.202336	1.8682	0.169911	0.272548	0.579062	0.126773	0.206144	3.91364	0.350543	2.33104	1.19139
HILPDA	0.169373	0.92082	0.145962	0.132945	0.130153	0.127498	0.0956344	2.78694	0.127082	0.32164	0.126361
CLDN4	0.0800696	1.03129	0.0482825	0.0487074	0.030412	0.0364179	0.0539131	2.68641	0.0444872	5.25825	0.0314885
BNIP3	0.348159	3.23452	0.386082	0.295931	0.366435	0.258683	0.336155	4.15899	0.180869	2.01209	0.196318
FCER1A	0.0254714	0.00444573	0.00683404	0.885692	0.00525268	0.0637801	0.00149726	0.00630125	5.42621	0	1.26795
AREG	2.61877	0.107721	1.04661	9.55986	0.357094	10.385	9.05938	1.04093	20.7442	0.417998	53.5842
HLA-DPB1	5.58305	0.483174	4.42945	64.9577	1.49361	14.7013	2.86595	0.976745	83.1928	0.454225	1.58608
CD1E	0.0089968	0.000231712	0.000603589	0.162318	0.00384155	0.0145001	0.000710841	0.00183865	2.08594	0.00823484	0
CD1C	0.0149277	0.000223157	0.00250955	0.221373	0.00201214	0.0484141	0.00287465	0.00178445	2.47735	0.000192286	0.00754349
HLA-DQB1	1.86572	0.214609	1.00616	14.7198	0.331941	2.79291	0.711263	1.07948	19.2158	0.225059	0.608608
CLEC10A	0.0129214	0.00578334	0.0110845	1.13336	0.0139393	0.337007	0.00573229	0.00702839	4.04767	0	0.00735747
GPR183	2.00076	0.0412822	0.170565	10.8472	0.189787	3.35572	0.640535	0.115109	11.0416	0.243384	1.10449
MS4A6A	0.400889	0.0375031	0.16749	8.9436	0.126213	2.05398	0.104454	0.0758839	5.2863	0.0558253	0.167933
HLA-DMB	0.384791	0.0474472	0.475319	4.92446	0.114764	0.944609	0.156038	0.1302	3.80365	0.176851	0.110783
CD83	0.742692	0.11723	0.578738	5.89444	0.180141	2.94133	0.6031	0.207888	5.36223	0.348492	5.29322
PKIB	0.038064	0.0276291	0.0142729	0.907563	0.00607911	0.107577	0.0123889	0.0423887	2.08634	0.350388	0.151078
HERPUD1	4.21692	1.39531	3.63836	12.3964	1.67713	3.48425	2.80747	2.79146	13.0349	5.30215	2.07467
TYMP	0.787327	0.546563	0.70374	3.70746	0.684205	2.97651	0.50514	1.63673	3.98389	0.236361	0.523926
PHACTR1	0.125831	0.0209988	0.192155	2.60628	0.0906455	1.31244	0.0387809	0.127926	2.56806	0.0325845	0.619373
SPINK1	0.0457277	0.188206	0.0114541	0.0571372	0.0107773	0.073875	0.0479386	0.996207	0.0506607	38.1268	0.0222204
S100A2	0.0491304	0.213386	0.0388981	0.0254502	0.0186897	0.0314013	0.03667	3.56418	0.0372637	5.72933	0.0143429
KRT7	0.0183118	0.235964	0.0164114	0.0120216	0.0175519	0.0293756	0.00906166	0.551421	0.0128126	10.5491	0
TMEM213	0.00672291	0.0147898	0.0114131	0.00409841	0.00370096	0.00596811	0.00680279	0.25203	0.0148864	12.5872	0.0038021
RHCG	0.00404982	0.0139058	0.0028964	0.010816	0.000149745	0.0106061	0.00520848	0.106693	0.00474439	3.838	0
ATP6V1G3	0.00402014	0.024981	0.00351722	0.00354356	0.00162619	0.00374884	0.00527017	0.028955	0.00730315	9.47827	0.00424798
GDF15	0.0806177	0.45413	0.144551	0.0993373	0.14289	0.059533	0.0607116	2.83723	0.0342973	3.22143	0.0571064
SLC4A1	0.0224246	0.00723106	0.0140415	0.0116587	0.00737561	0.0124208	0.00797339	0.00978468	0.00546233	2.40524	0
SLC26A7	0.00395156	0.00486204	0.00452566	0.000630206	0.00240185	0.000717074	0.00300337	0.0522244	0.00231034	3.07192	0.00791751
ATP6V0D2	0.00283979	0.00726858	0.00337343	0.0082613	0.00148405	0.00587953	0.00404608	0.0258037	0.00162736	5.10232	0
CKB	0.163348	1.20154	0.109484	0.143402	0.229775	0.491861	0.117346	2.48111	0.232592	7.42912	0.0841373
LINC01187	0.000913285	0.00293297	0.000893765	0.00186989	0.000178238	0.00115125	0.00116739	0.00476078	0	3.36285	0
ELF3	0.0398388	0.717905	0.0254675	0.0434658	0.0216621	0.0255908	0.0250925	1.87501	0.0285775	3.05479	0.00151515
FOXI1	0.00265255	0.00661591	0.000771587	0.000613424	0.000894803	0.00156393	0.00103726	0.00605413	0.00110818	1.98187	0
CA12	0.0472449	0.482328	0.0313698	0.0361079	0.0177806	0.045137	0.042213	1.47508	0.0274886	7.56594	0.0349671
MAL	0.235546	0.335929	0.0181725	0.0193901	0.0181478	0.0186723	0.0453275	1.29196	0.0152813	5.44167	0.0645028
LGALS3	0.640993	0.823719	0.735876	2.54749	1.13348	2.01959	0.405592	1.88775	1.31315	8.87948	1.4359
CLCNKB	0.0064043	0.0190008	0.00246308	0.0051604	0.000750926	0.00454332	0.00510681	0.249377	0.00124886	2.0612	0
FAM24B	0.0920405	0.0390319	0.0330265	0.0373109	0.0345404	0.0422187	0.0944332	0.0618241	0.0357349	3.86783	0.0423629
EPCAM	0.0257408	0.692274	0.0234694	0.0188314	0.0127492	0.00505867	0.0201624	1.30277	0.0208806	3.21824	0.00558791
MTRNR2L12	0.311104	0.206906	0.908348	0.610735	1.02097	0.558724	0.375457	0.660035	0.602408	7.057	0.461306
ATP6V1C2	0.00273634	0.00772021	0.00586321	0.00167572	0.000459259	0.0020686	0.00375914	0.00800216	0.00102535	2.11014	0
CLDN7	0.0377842	0.560074	0.0259222	0.0639212	0.0445566	0.0237365	0.0609039	0.999791	0.0349297	2.08979	0.00800254
TPSAB1	0.0538901	0.00546561	0.0330218	0.0291421	0.0314026	0.0340664	0.0326679	0.0222265	0.0205147	0.0107192	157.4
TPSB2	0.0492347	0.00525799	0.0924187	0.0495704	0.0811114	0.0469052	0.0269121	0.0347112	0.0278914	0.0329111	108.063
IL1RL1	0.0234444	0.0230837	0.245162	0.00985456	0.180522	0.00371566	0.010708	0.0737363	0.00862888	0.0118526	4.17051
CPA3	0.00964006	0.0018651	0.0255164	0.0104663	0.0167708	0.011839	0.0072935	0.0111233	0.00370825	0.00412917	21.4645
HPGDS	0.0193306	0.00232995	0.00787661	0.136893	0.0108933	0.0160559	0.00665089	0.00642741	0.19864	0.00192133	13.9482
CAPG	0.779623	0.968216	0.124064	2.78896	0.0615736	0.914957	0.627701	1.27797	1.68018	2.93527	7.45587
MS4A2	0.00386606	0.0010891	0.00801611	0.00600577	0.00771768	0.0053661	0.00494496	0.0038103	0.00358205	0.0032783	7.6719
HPGD	0.205658	0.707902	0.0374564	0.0240662	0.0385795	0.0564198	0.242963	0.286005	0.0380637	0.0946351	15.5498
ALOX5AP	2.29286	0.0418036	0.160289	2.94964	0.209224	1.70556	3.69274	0.117867	3.61935	0.290933	8.9006
RGS13	0.0692723	0.00175885	0.0125948	0.0698692	0.0126827	0.0272192	0.0254438	0.00489665	0.134631	0.00275278	9.17047
SLC18A2	0.004503	0.000141028	0.00583572	0.00375415	0.00788096	0.00288878	0.00173019	0.00180398	0.0109339	0.00464722	4.48843
HDC	0.00324997	9.58333e-05	0.00270181	0.0011503	0.00330916	0.00120038	0.00492734	0.00222833	0.00194447	0.00275278	3.84812
RGS2	4.3922	0.0842599	0.490113	8.2315	0.647312	6.74908	3.43427	0.579999	9.2391	0.551424	18.3583
LMNA	1.6879	1.20025	5.22578	1.90856	5.62109	0.453953	1.0182	4.26372	1.57565	2.89717	23.4618
BIRC3	3.04679	0.636759	0.830936	1.94488	0.33297	4.17889	1.64331	2.73854	2.9452	0.638717	12.7339
NFKBIA	4.33416	1.46737	9.73203	21.9835	5.63203	17.9082	6.60257	4.88184	8.27987	2.47755	32.5326
CD9	0.188085	0.726537	4.81424	3.27231	4.63672	0.556909	0.409379	2.36378	1.15545	16.1347	12.2311
CD63	2.25556	5.89596	7.25594	9.77179	10.9274	3.80193	4.38488	11.5641	4.07943	9.42604	25.2782
ANXA1	5.12006	0.667273	2.54616	2.35337	1.37885	3.23832	5.55047	3.15272	2.64422	1.39727	11.9403
GLUL	0.83255	0.520629	1.13753	6.3942	1.2384	5.65581	1.13294	1.55243	2.55634	2.44003	8.87615
PLIN2	1.89007	2.28976	1.21918	5.83254	0.521138	4.41291	1.55872	4.70936	1.85151	1.13397	10.4818
