# Supplementary material for: Construction of EMT related prognostic signature for kidney renal clear cell carcinoma, through integrating bulk and single-cell gene expression profiles
Source: Front Pharmacol. 2023 Nov 15;14:1302142. doi: 10.3389/fphar.2023.1302142 (PMC10684753; doi:10.3389/fphar.2023.1302142)
Supplement: Supplementary file 15 [file Table12.xlsx]

## Sheet: UniCoxSurForest
Table S12-UniCox pvalue significant data
	HR	L95CI	H95CI	pvalue
LGALS1	2.87369	1.55402	5.31403	0.00076414
SPARC	0.507227	0.293553	0.876432	0.0149889
TMSB10	9.45649	2.23951	39.9307	0.00223558
VEGFA	0.748257	0.564969	0.991007	0.0430752
