# Supplementary material for: Construction of EMT related prognostic signature for kidney renal clear cell carcinoma, through integrating bulk and single-cell gene expression profiles
Source: Front Pharmacol. 2023 Nov 15;14:1302142. doi: 10.3389/fphar.2023.1302142 (PMC10684753; doi:10.3389/fphar.2023.1302142)
Supplement: Supplementary file 16 [file Table5.xlsx]

## Sheet: Sheet1
Table S5-LGALS1 siRNA sequences
Target Name	Primer
LGALS1#1	F	CGCUAAGAGCUUCGUGCUGAA
	R	UUCAGCACGAAGCUCUUAGCG
LGALS1#2	F	CCAGCAACCUGAAUCUCAATT
	R	UUGAGAUUCAGGUUGCUGGTI
