# Supplementary material for: Construction of EMT related prognostic signature for kidney renal clear cell carcinoma, through integrating bulk and single-cell gene expression profiles
Source: Front Pharmacol. 2023 Nov 15;14:1302142. doi: 10.3389/fphar.2023.1302142 (PMC10684753; doi:10.3389/fphar.2023.1302142)
Supplement: Supplementary file 17 [file Table13.xlsx]

## Sheet: multiCoxSurForest
Table S13-MultiCox data
	HR	L95CI	H95CI	pvalue
SPARC	0.632436	0.358823	1.11468	0.113081
VEGFA	0.833625	0.556769	1.24815	0.376903
LGALS1	2.54254	1.28316	5.03795	0.00748238
TMSB10	3.46508	0.6264	19.1679	0.154453
