# Supplementary material for: Construction of EMT related prognostic signature for kidney renal clear cell carcinoma, through integrating bulk and single-cell gene expression profiles
Source: Front Pharmacol. 2023 Nov 15;14:1302142. doi: 10.3389/fphar.2023.1302142 (PMC10684753; doi:10.3389/fphar.2023.1302142)
Supplement: Supplementary file 18 [file Table7.xlsx]

## Sheet: TCGA_DEG_KIRC
Table S7-DEGs in TCGA-KIRC cohort
ID	logFC	logCPM	LR	PValue	FDR	gene_name	gene_type	ID	mRNA	logFC	FDR	Delta	Tumor	Normal	start	end
ENSG00000000003	-0.992939	6.62279	106.551	5.58e-25	3.87e-24	TSPAN6	protein_coding	ENSG00000000003	ENSG00000000003	-0.992939	3.87e-24	-3876.6	3904.17	8401.79	100627108	100639991
ENSG00000000005	1.24566	2.08617	11.4916	0.00069911	0.00114222	TNMD	protein_coding	ENSG00000000005	ENSG00000000005	1.24566	0.00114222	456.153	366.194	152.681	100584936	100599885
ENSG00000000457	-0.342556	3.69407	30.58	3.2e-08	7.6e-08	SCYL3	protein_coding	ENSG00000000457	ENSG00000000457	-0.342556	7.6e-08	-232.662	679.194	904.528	169849631	169894267
ENSG00000000460	0.548157	1.62315	47.9038	4.48e-12	1.41e-11	C1orf112	protein_coding	ENSG00000000460	ENSG00000000460	0.548157	1.41e-11	118.585	216.333	153.208	169662007	169854080
ENSG00000000938	1.46146	3.78646	146.715	9.06e-34	1.05e-32	FGR	protein_coding	ENSG00000000938	ENSG00000000938	1.46146	1.05e-32	1771.15	1211.9	451.861	27612064	27635185
ENSG00000000971	0.697934	6.3497	13.7944	0.00020394	0.00035049	CFH	protein_coding	ENSG00000000971	ENSG00000000971	0.697934	0.00035049	4002.5	5734.78	3694.53	196652043	196747504
ENSG00000001036	0.217303	5.86606	12.2126	0.00047467	0.00078841	FUCA2	protein_coding	ENSG00000001036	ENSG00000001036	0.217303	0.00078841	793.393	3651.08	3357.06	143494812	143511720
ENSG00000001084	0.264117	5.11695	8.1391	0.00433209	0.00648606	GCLC	protein_coding	ENSG00000001084	ENSG00000001084	0.264117	0.00648606	603.402	2284.6	1926.6	53497341	53616970
ENSG00000001460	-0.574766	3.79413	53.2174	2.99e-13	1.03e-12	STPG1	protein_coding	ENSG00000001460	ENSG00000001460	-0.574766	1.03e-12	-381.525	663.792	1049.72	24356999	24416934
ENSG00000001461	-0.51848	6.49351	20.68	5.43e-06	1.08e-05	NIPAL3	protein_coding	ENSG00000001461	ENSG00000001461	-0.51848	1.08e-05	-2310.09	4455.5	6874.44	24415802	24472976
ENSG00000001497	0.404503	5.43078	27.5635	1.52e-07	3.44e-07	LAS1L	protein_coding	ENSG00000001497	ENSG00000001497	0.404503	3.44e-07	1202.73	2973.36	2314.36	65438549	65534810
ENSG00000001561	-0.302407	5.98718	9.38896	0.00218296	0.00338108	ENPP4	protein_coding	ENSG00000001561	ENSG00000001561	-0.302407	0.00338108	-1025.7	3391.79	4457.35	46129989	46146688
ENSG00000001617	1.19745	6.55181	122.946	1.43e-28	1.22e-27	SEMA3F	protein_coding	ENSG00000001617	ENSG00000001617	1.19745	1.22e-27	9340.33	7800.19	3586.38	50155045	50189075
ENSG00000001626	1.46913	3.42073	12.6207	0.00038149	0.00063979	CFTR	protein_coding	ENSG00000001626	ENSG00000001626	1.46913	0.00063979	1232.72	839.083	328.944	117287120	117715971
ENSG00000001630	-0.908838	1.28483	53.9754	2.03e-13	7.05e-13	CYP51A1	protein_coding	ENSG00000001630	ENSG00000001630	-0.908838	7.05e-13	-89.0156	97.9444	193.417	92112153	92134803
ENSG00000001631	0.359128	2.47977	32.1698	1.41e-08	3.44e-08	KRIT1	protein_coding	ENSG00000001631	ENSG00000001631	0.359128	3.44e-08	131.097	365.042	297.403	92198969	92246166
ENSG00000002330	0.347694	3.2861	9.38385	0.00218905	0.00339015	BAD	protein_coding	ENSG00000002330	ENSG00000002330	0.347694	0.00339015	219.096	630.139	525.111	64269830	64284704
ENSG00000002586	1.24101	7.04504	161.176	6.26e-37	8.71e-36	CD99	protein_coding	ENSG00000002586	ENSG00000002586	1.24101	8.71e-36	13268.2	10691.5	4775.32	2691187	2741309
ENSG00000002587	-0.878319	4.37117	24.5477	7.25e-07	1.55e-06	HS3ST1	protein_coding	ENSG00000002587	ENSG00000002587	-0.878319	1.55e-06	-765.394	871.431	1678.5	11393150	11429564
ENSG00000002746	-3.31948	3.48074	89.6381	2.86e-21	1.58e-20	HECW1	protein_coding	ENSG00000002746	ENSG00000002746	-3.31948	1.58e-20	-351.127	105.778	1183.9	43112629	43566001
ENSG00000002834	0.372202	7.96153	29.271	6.29e-08	1.46e-07	LASP1	protein_coding	ENSG00000002834	ENSG00000002834	0.372202	1.46e-07	6197.62	16651.2	13534.7	38869859	38921770
ENSG00000002919	-0.226182	4.86438	14.2677	0.00015856	0.00027508	SNX11	protein_coding	ENSG00000002919	ENSG00000002919	-0.226182	0.00027508	-363.887	1608.82	1965.64	48103357	48123601
ENSG00000002933	1.36045	8.67523	109.109	1.54e-25	1.1e-24	TMEM176A	protein_coding	ENSG00000002933	ENSG00000002933	1.36045	1.1e-24	46593.1	34248.2	13858.7	150800403	150805118
ENSG00000003056	0.258162	6.41255	12.6108	0.00038353	0.00064283	M6PR	protein_coding	ENSG00000003056	ENSG00000003056	0.258162	0.00064283	1441.88	5585.15	4865.82	8940361	8949761
ENSG00000003096	-1.84896	5.19217	230.034	5.86e-52	2.37e-50	KLHL13	protein_coding	ENSG00000003096	ENSG00000003096	-1.84896	2.37e-50	-1756.05	949.75	3557.29	117897813	118117340
ENSG00000003137	-1.27166	4.15363	45.3893	1.62e-11	4.91e-11	CYP26B1	protein_coding	ENSG00000003137	ENSG00000003137	-1.27166	4.91e-11	-778.063	611.847	1558.18	72129238	72148038
ENSG00000003147	-1.18029	3.99119	156.491	6.61e-36	8.76e-35	ICA1	protein_coding	ENSG00000003147	ENSG00000003147	-1.18029	8.76e-35	-677.538	574.042	1367.22	8113184	8262687
ENSG00000003402	0.367829	7.45153	21.7425	3.12e-06	6.33e-06	CFLAR	protein_coding	ENSG00000003402	ENSG00000003402	0.367829	6.33e-06	4339.82	11798.5	9523.08	201116154	201176687
ENSG00000003436	1.20556	7.52892	63.0369	2.03e-15	7.99e-15	TFPI	protein_coding	ENSG00000003436	ENSG00000003436	1.20556	7.99e-15	18437.3	15293.6	6833.75	187464230	187565760
ENSG00000003989	0.537466	5.94539	9.52024	0.00203218	0.00315597	SLC7A2	protein_coding	ENSG00000003989	ENSG00000003989	0.537466	0.00315597	2236.88	4161.9	3091.38	17497088	17570573
ENSG00000004139	0.244513	2.88282	9.14255	0.00249733	0.00383889	SARM1	protein_coding	ENSG00000004139	ENSG00000004139	0.244513	0.00383889	116.174	475.125	414.694	28364356	28404049
ENSG00000004142	-0.480618	7.27093	54.1742	1.83e-13	6.39e-13	POLDIP2	protein_coding	ENSG00000004142	ENSG00000004142	-0.480618	6.39e-13	-3657.33	7609.64	11203.9	28346633	28357527
ENSG00000004399	1.55061	7.5406	190.905	2.02e-43	4.41e-42	PLXND1	protein_coding	ENSG00000004399	ENSG00000004399	1.55061	4.41e-42	25400.5	16380.9	5855.44	129555214	129606676
ENSG00000004455	-0.248384	7.38858	19.4056	1.06e-05	2.05e-05	AK2	protein_coding	ENSG00000004455	ENSG00000004455	-0.248384	2.05e-05	-2272.48	9149.07	11316	33007940	33080996
ENSG00000004468	1.91307	2.67412	100.449	1.22e-23	7.74e-23	CD38	protein_coding	ENSG00000004468	ENSG00000004468	1.91307	7.74e-23	1096.53	573.181	161.75	15778275	15853232
ENSG00000004478	-0.809861	6.79306	111.221	5.29e-26	3.88e-25	FKBP4	protein_coding	ENSG00000004478	ENSG00000004478	-0.809861	3.88e-25	-3906.45	4823.61	8913.17	2794970	2805423
ENSG00000004487	-0.363527	6.02245	30.9299	2.68e-08	6.38e-08	KDM1A	protein_coding	ENSG00000004487	ENSG00000004487	-0.363527	6.38e-08	-1225.5	3371.14	4612.01	23019443	23083689
ENSG00000004534	-0.512161	5.42787	38.5713	5.28e-10	1.44e-09	RBM6	protein_coding	ENSG00000004534	ENSG00000004534	-0.512161	1.44e-09	-1081.91	2112.44	3157.21	49940007	50100045
ENSG00000004660	1.21487	3.42883	125.846	3.32e-29	2.93e-28	CAMKK1	protein_coding	ENSG00000004660	ENSG00000004660	1.21487	2.93e-28	1081.08	889.875	407.014	3860315	3894891
ENSG00000004700	0.77449	4.69826	74.0773	7.51e-18	3.43e-17	RECQL	protein_coding	ENSG00000004700	ENSG00000004700	0.77449	3.43e-17	1527.68	1972.5	1195.31	21468910	21501669
ENSG00000004766	-0.385362	4.95979	34.9119	3.45e-09	8.82e-09	VPS50	protein_coding	ENSG00000004766	ENSG00000004766	-0.385362	8.82e-09	-618.661	1605.4	2211.03	93232340	93361123
ENSG00000004776	-1.37814	1.98386	32.2876	1.33e-08	3.25e-08	HSPB6	protein_coding	ENSG00000004776	ENSG00000004776	-1.37814	3.25e-08	-167.156	121.292	331.903	35754566	35758079
ENSG00000004777	1.17993	2.14696	63.2583	1.81e-15	7.15e-15	ARHGAP33	protein_coding	ENSG00000004777	ENSG00000004777	1.17993	7.15e-15	423.103	358.583	159.319	35774532	35788822
ENSG00000004799	0.699765	9.40685	10.1703	0.00142724	0.00225759	PDK4	protein_coding	ENSG00000004799	ENSG00000004799	0.699765	0.00225759	35073.7	50122.2	33053.2	95583499	95596516
ENSG00000004866	0.217775	5.02664	8.51853	0.00351549	0.00531889	ST7	protein_coding	ENSG00000004866	ENSG00000004866	0.217775	0.00531889	455.75	2092.75	1854.33	116953238	117230176
ENSG00000004897	0.229296	5.96797	10.4318	0.00123866	0.00197286	CDC27	protein_coding	ENSG00000004897	ENSG00000004897	0.229296	0.00197286	922.201	4021.88	3587.54	47117703	47189422
ENSG00000004939	-4.68773	7.13738	115.781	5.31e-27	4.12e-26	SLC4A1	protein_coding	ENSG00000004939	ENSG00000004939	-4.68773	4.12e-26	-2669.99	569.569	17026.5	44248390	44268141
ENSG00000004948	1.23887	2.41779	22.7266	1.87e-06	3.87e-06	CALCR	protein_coding	ENSG00000004948	ENSG00000004948	1.23887	3.87e-06	510.33	411.931	188	93424486	93574730
ENSG00000004961	-0.350668	4.79061	34.3588	4.58e-09	1.16e-08	HCCS	protein_coding	ENSG00000004961	ENSG00000004961	-0.350668	1.16e-08	-507.338	1446.78	1949.07	11111301	11123086
ENSG00000004975	0.287365	4.73267	17.9505	2.27e-05	4.26e-05	DVL2	protein_coding	ENSG00000004975	ENSG00000004975	0.287365	4.26e-05	496.899	1729.15	1478.71	7225342	7234517
ENSG00000005001	-5.01863	1.66667	183.422	8.68e-42	1.68e-40	PRSS22	protein_coding	ENSG00000005001	ENSG00000005001	-5.01863	1.68e-40	-50.6743	10.0972	389.889	2852730	2858170
ENSG00000005007	-0.394765	7.01141	33.588	6.81e-09	1.7e-08	UPF1	protein_coding	ENSG00000005007	ENSG00000005007	-0.394765	1.7e-08	-2609.41	6610.04	9164.28	18831959	18868230
ENSG00000005020	0.344661	6.81444	22.4397	2.17e-06	4.46e-06	SKAP2	protein_coding	ENSG00000005020	ENSG00000005020	0.344661	4.46e-06	2601.52	7548.07	6228.78	26667068	26995239
ENSG00000005022	-1.23628	8.2558	180.195	4.39e-41	8.14e-40	SLC25A5	protein_coding	ENSG00000005022	ENSG00000005022	-1.23628	8.14e-40	-13330.1	10782.5	26850.7	119468422	119471396
ENSG00000005059	1.645	3.06988	127.99	1.13e-29	1.03e-28	MCUB	protein_coding	ENSG00000005059	ENSG00000005059	1.645	1.03e-28	1246.66	757.847	244.667	109560209	109688719
ENSG00000005073	-1.73221	1.87219	93.4461	4.17e-22	2.43e-21	HOXA11	protein_coding	ENSG00000005073	ENSG00000005073	-1.73221	2.43e-21	-167.038	96.4306	354.097	27181157	27185232
ENSG00000005075	0.582819	4.6442	34.8557	3.55e-09	9.07e-09	POLR2J	protein_coding	ENSG00000005075	ENSG00000005075	0.582819	9.07e-09	1007.04	1727.88	1226.47	102473118	102478907
ENSG00000005108	-1.73525	6.14632	113.78	1.46e-26	1.1e-25	THSD7A	protein_coding	ENSG00000005108	ENSG00000005108	-1.73525	1.1e-25	-3246.48	1870.9	6991.89	11370365	11832198
ENSG00000005175	-0.179613	4.66594	7.57381	0.00592226	0.00874325	RPAP3	protein_coding	ENSG00000005175	ENSG00000005175	-0.179613	0.00874325	-255.2	1420.83	1688.68	47661249	47706030
ENSG00000005187	-0.867747	5.64109	41.8012	1.01e-10	2.9e-10	ACSM3	protein_coding	ENSG00000005187	ENSG00000005187	-0.867747	2.9e-10	-1837.36	2117.39	3957.81	20610243	20797581
ENSG00000005189	0.463015	1.68521	18.6287	1.59e-05	3.03e-05	REXO5	protein_coding	ENSG00000005189	ENSG00000005189	0.463015	3.03e-05	101.677	219.597	172.347	20806429	20849665
ENSG00000005206	0.531283	4.86674	29.9742	4.38e-08	1.03e-07	SPPL2B	protein_coding	ENSG00000005206	ENSG00000005206	0.531283	1.03e-07	1054.6	1985.01	1455.49	2328615	2355095
ENSG00000005238	0.369796	4.52551	30.6223	3.13e-08	7.45e-08	FAM214B	protein_coding	ENSG00000005238	ENSG00000005238	0.369796	7.45e-08	568.31	1536.82	1231.4	35104112	35116341
ENSG00000005243	0.708713	4.04819	42.3107	7.79e-11	2.26e-10	COPZ2	protein_coding	ENSG00000005243	ENSG00000005243	0.708713	2.26e-10	834.726	1177.81	775.75	48026167	48038030
ENSG00000005249	-2.2439	4.36529	271.489	5.38e-61	3.84e-59	PRKAR2B	protein_coding	ENSG00000005249	ENSG00000005249	-2.2439	3.84e-59	-953.44	424.903	2172.99	107044705	107161811
ENSG00000005302	0.332316	4.46091	30.1503	4e-08	9.42e-08	MSL3	protein_coding	ENSG00000005302	ENSG00000005302	0.332316	9.42e-08	485.329	1460.44	1204.06	11758159	11775772
ENSG00000005339	0.309389	6.78304	17.3075	3.18e-05	5.9e-05	CREBBP	protein_coding	ENSG00000005339	ENSG00000005339	0.309389	5.9e-05	2229.61	7206.51	6033.74	3725054	3880713
ENSG00000005379	-0.680751	3.98364	27.6016	1.49e-07	3.37e-07	TSPOAP1	protein_coding	ENSG00000005379	ENSG00000005379	-0.680751	3.37e-07	-495.067	727.236	1213.94	58301228	58328795
ENSG00000005436	-0.256521	4.4432	12.462	0.00041531	0.00069322	GCFC2	protein_coding	ENSG00000005436	ENSG00000005436	-0.256521	0.00069322	-301.199	1174.17	1482.99	75652000	75710985
ENSG00000005448	1.06535	4.55641	133.088	8.65e-31	8.47e-30	WDR54	protein_coding	ENSG00000005448	ENSG00000005448	1.06535	8.47e-30	1999.82	1877.15	950.972	74421678	74425755
ENSG00000005469	-1.18314	5.02071	221.559	4.13e-50	1.45e-48	CROT	protein_coding	ENSG00000005469	ENSG00000005469	-1.18314	1.45e-48	-1382.31	1168.35	2845.28	87345664	87399794
ENSG00000005471	2.0884	2.03588	114.722	9.06e-27	6.93e-26	ABCB4	protein_coding	ENSG00000005471	ENSG00000005471	2.0884	6.93e-26	797.913	382.069	92.8611	87401696	87480435
ENSG00000005483	0.323854	6.58343	19.9818	7.82e-06	1.53e-05	KMT2E	protein_coding	ENSG00000005483	ENSG00000005483	0.323854	1.53e-05	2046.55	6319.35	5285.21	105014190	105115019
ENSG00000005486	-0.597315	6.65568	49.6573	1.83e-12	5.95e-12	RHBDD2	protein_coding	ENSG00000005486	ENSG00000005486	-0.597315	5.95e-12	-2773.44	4643.18	7559.81	75842602	75888926
ENSG00000005801	0.347493	4.34398	28.7244	8.34e-08	1.92e-07	ZNF195	protein_coding	ENSG00000005801	ENSG00000005801	0.347493	1.92e-07	471.355	1356.44	1103.64	3339261	3379222
ENSG00000005812	-0.224106	6.17364	8.70195	0.0031787	0.00482644	FBXL3	protein_coding	ENSG00000005812	ENSG00000005812	-0.224106	0.00482644	-875.152	3905.08	4841.9	76992598	77027195
ENSG00000005844	2.56037	4.63046	189.547	3.99e-43	8.53e-42	ITGAL	protein_coding	ENSG00000005844	ENSG00000005844	2.56037	8.53e-42	6496.17	2537.19	424.806	30472658	30523567
ENSG00000005882	-0.427378	6.05994	17.7939	2.46e-05	4.61e-05	PDK2	protein_coding	ENSG00000005882	ENSG00000005882	-0.427378	4.61e-05	-1461.98	3420.81	4729.29	50094737	50112152
ENSG00000005884	0.773028	8.42366	35.6356	2.38e-09	6.16e-09	ITGA3	protein_coding	ENSG00000005884	ENSG00000005884	0.773028	6.16e-09	19378.5	25068.4	15250.2	50055968	50090481
ENSG00000005893	0.185269	8.47375	8.39176	0.00376926	0.00567974	LAMP2	protein_coding	ENSG00000005893	ENSG00000005893	0.185269	0.00567974	4186.66	22597.8	20717.2	120426148	120469365
ENSG00000006007	-0.451584	5.93947	43.1405	5.09e-11	1.5e-10	GDE1	protein_coding	ENSG00000006007	ENSG00000006007	-0.451584	1.5e-10	-1392.95	3084.58	4432.14	19501693	19522123
ENSG00000006015	0.367183	3.79179	11.6565	0.00063978	0.00104882	REX1BD	protein_coding	ENSG00000006015	ENSG00000006015	0.367183	0.00104882	333.336	907.819	737.069	18588685	18592337
ENSG00000006016	-1.11454	1.30916	17.6071	2.72e-05	5.07e-05	CRLF1	protein_coding	ENSG00000006016	ENSG00000006016	-1.11454	5.07e-05	-103.033	92.4444	200.986	18572220	18607741
ENSG00000006042	0.44782	5.68365	10.6655	0.00109154	0.00175083	TMEM98	protein_coding	ENSG00000006042	ENSG00000006042	0.44782	0.00175083	1554.97	3472.32	2612.08	32927910	32945106
ENSG00000006047	0.964167	1.0286	18.5797	1.63e-05	3.1e-05	YBX2	protein_coding	ENSG00000006047	ENSG00000006047	0.964167	3.1e-05	145.924	151.347	83.0278	7288263	7294639
ENSG00000006062	1.43962	4.79114	129.686	4.8e-30	4.47e-29	MAP3K14	protein_coding	ENSG00000006062	ENSG00000006062	1.43962	4.47e-29	3491.45	2425.26	923.819	45263119	45317029
ENSG00000006118	1.20063	4.80476	58.0982	2.49e-14	9.15e-14	TMEM132A	protein_coding	ENSG00000006118	ENSG00000006118	1.20063	9.15e-14	2728.48	2272.54	1065.71	60924460	60937159
ENSG00000006125	-0.418357	8.45955	46.4783	9.26e-12	2.86e-11	AP2B1	protein_coding	ENSG00000006125	ENSG00000006125	-0.418357	2.86e-11	-7509.11	17949.1	25251.5	35578046	35726413
ENSG00000006128	-2.65659	0.058801	33.4367	7.36e-09	1.84e-08	TAC1	protein_coding	ENSG00000006128	ENSG00000006128	-2.65659	1.84e-08	-36.6019	13.7778	97.125	97732084	97740472
ENSG00000006194	0.275856	4.86031	23.7233	1.11e-06	2.34e-06	ZNF263	protein_coding	ENSG00000006194	ENSG00000006194	0.275856	2.34e-06	527.919	1913.75	1636.14	3263800	3301401
ENSG00000006210	1.1526	7.69396	131.887	1.58e-30	1.52e-29	CX3CL1	protein_coding	ENSG00000006210	ENSG00000006210	1.1526	1.52e-29	19697.4	17089.6	7908.82	57372477	57385044
ENSG00000006282	0.470526	6.26734	30.5453	3.26e-08	7.74e-08	SPATA20	protein_coding	ENSG00000006282	ENSG00000006282	0.470526	7.74e-08	2473.59	5257.08	4048.88	50543058	50555852
ENSG00000006327	0.734493	6.33081	16.2349	5.6e-05	0.0001017	TNFRSF12A	protein_coding	ENSG00000006327	ENSG00000006327	0.734493	0.0001017	4264.37	5805.86	3755.76	3018445	3022383
ENSG00000006432	-2.04191	3.3945	195.316	2.2e-44	5.08e-43	MAP3K9	protein_coding	ENSG00000006432	ENSG00000006432	-2.04191	5.08e-43	-478.829	234.5	1065.03	70722526	70809534
ENSG00000006451	0.384067	5.74566	34.7347	3.78e-09	9.64e-09	RALA	protein_coding	ENSG00000006451	ENSG00000006451	0.384067	9.64e-09	1384.48	3604.79	2891.54	39623565	39708120
ENSG00000006453	-0.596673	3.85812	15.3337	9.01e-05	0.00016009	BAIAP2L1	protein_coding	ENSG00000006453	ENSG00000006453	-0.596673	0.00016009	-396.191	664	1096.18	98291650	98401090
ENSG00000006530	-0.216279	4.86438	13.5249	0.00023542	0.00040231	AGK	protein_coding	ENSG00000006530	ENSG00000006530	-0.216279	0.00040231	-340.401	1573.9	1959.14	141551278	141655244
ENSG00000006534	0.966809	5.72511	33.8787	5.87e-09	1.47e-08	ALDH3B1	protein_coding	ENSG00000006534	ENSG00000006534	0.966809	1.47e-08	3990.85	4127.86	2120.58	68008578	68029282
ENSG00000006576	0.451355	4.5309	29.9471	4.44e-08	1.04e-07	PHTF2	protein_coding	ENSG00000006576	ENSG00000006576	0.451355	1.04e-07	709.216	1571.31	1211.21	77798792	77957503
ENSG00000006607	-0.465827	4.96501	30.2326	3.83e-08	9.04e-08	FARP2	protein_coding	ENSG00000006607	ENSG00000006607	-0.465827	9.04e-08	-730.359	1567.88	2261.6	241356285	241494841
ENSG00000006611	1.21044	7.04448	32.8126	1.01e-08	2.5e-08	USH1C	protein_coding	ENSG00000006611	ENSG00000006611	1.21044	2.5e-08	13271.3	10964	4703.07	17493895	17544416
ENSG00000006634	0.762834	2.26317	51.2748	8.03e-13	2.69e-12	DBF4	protein_coding	ENSG00000006634	ENSG00000006634	0.762834	2.69e-12	268.02	351.347	218.181	87876216	87909553
ENSG00000006638	0.5059	2.95333	13.7028	0.00021413	0.00036722	TBXA2R	protein_coding	ENSG00000006638	ENSG00000006638	0.5059	0.00036722	270.601	534.889	378.792	3594507	3606875
ENSG00000006652	0.603185	2.69523	29.2762	6.28e-08	1.46e-07	IFRD1	protein_coding	ENSG00000006652	ENSG00000006652	0.603185	1.46e-07	273.846	454	318.514	112422887	112481017
ENSG00000006695	-0.48706	4.22114	57.6985	3.06e-14	1.12e-13	COX10	protein_coding	ENSG00000006695	ENSG00000006695	-0.48706	1.12e-13	-446.499	916.722	1361.04	14069490	14231736
ENSG00000006704	-0.367184	4.79334	17.064	3.61e-05	6.67e-05	GTF2IRD1	protein_coding	ENSG00000006704	ENSG00000006704	-0.367184	6.67e-05	-526.149	1432.93	1939.79	74453790	74602605
ENSG00000006740	-0.680797	3.40194	27.8449	1.31e-07	2.98e-07	ARHGAP44	protein_coding	ENSG00000006740	ENSG00000006740	-0.680797	2.98e-07	-318.83	468.319	817.139	12789498	12991643
ENSG00000006747	-2.25888	7.37358	111.614	4.34e-26	3.2e-25	SCIN	protein_coding	ENSG00000006747	ENSG00000006747	-2.25888	3.2e-25	-7962.47	3524.96	17627.6	12570577	12660182
ENSG00000006756	-0.819516	6.94958	86.3444	1.51e-20	8.01e-20	ARSD	protein_coding	ENSG00000006756	ENSG00000006756	-0.819516	8.01e-20	-4339.19	5294.82	9983.86	2903972	2929349
ENSG00000006757	-0.782967	5.14388	86.8225	1.19e-20	6.31e-20	PNPLA4	protein_coding	ENSG00000006757	ENSG00000006757	-0.782967	6.31e-20	-1216.19	1553.31	2785.75	7898247	7927739
ENSG00000007001	-3.33554	3.97277	100.274	1.33e-23	8.43e-23	UPP2	protein_coding	ENSG00000007001	ENSG00000007001	-3.33554	8.43e-23	-595.394	178.5	1680.18	157876702	158136154
ENSG00000007047	0.405405	5.1437	35.8064	2.18e-09	5.66e-09	MARK4	protein_coding	ENSG00000007047	ENSG00000007047	0.405405	5.66e-09	953.924	2353.01	1866.92	45079288	45305284
ENSG00000007062	-0.865821	7.08959	7.62362	0.00576089	0.00851974	PROM1	protein_coding	ENSG00000007062	ENSG00000007062	-0.865821	0.00851974	-4771.68	5511.17	11300.1	15963076	16084378
ENSG00000007080	0.389228	5.34749	16.3412	5.29e-05	9.64e-05	CCDC124	protein_coding	ENSG00000007080	ENSG00000007080	0.389228	9.64e-05	1052.42	2703.88	2174.17	17933015	17943991
ENSG00000007129	1.85611	0.647148	135.71	2.31e-31	2.34e-30	CEACAM21	protein_coding	ENSG00000007129	ENSG00000007129	1.85611	2.34e-30	266.996	143.847	40.4722	41549518	41586844
ENSG00000007168	-0.208526	7.28611	12.5841	0.00038905	0.00065149	PAFAH1B1	protein_coding	ENSG00000007168	ENSG00000007168	-0.208526	0.00065149	-1797.98	8622.31	10457.8	2593210	2685615
ENSG00000007171	1.12886	2.06543	35.5134	2.53e-09	6.54e-09	NOS2	protein_coding	ENSG00000007171	ENSG00000007171	1.12886	6.54e-09	374.843	332.056	159.736	27756766	27800529
ENSG00000007174	-0.922235	1.56015	24.8611	6.16e-07	1.33e-06	DNAH9	protein_coding	ENSG00000007174	ENSG00000007174	-0.922235	1.33e-06	-108.363	117.5	242.542	11598470	11969748
ENSG00000007202	-0.386214	7.26154	23.7344	1.11e-06	2.33e-06	KIAA0100	protein_coding	ENSG00000007202	ENSG00000007202	-0.386214	2.33e-06	-3090.44	8001.89	10856.7	28614446	28645454
ENSG00000007216	-4.9444	5.01863	123.598	1.03e-28	8.85e-28	SLC13A2	protein_coding	ENSG00000007216	ENSG00000007216	-4.9444	8.85e-28	-555.009	112.25	3770.86	28473293	28497781
ENSG00000007237	0.818504	4.2116	28.5417	9.17e-08	2.11e-07	GAS7	protein_coding	ENSG00000007237	ENSG00000007237	0.818504	2.11e-07	1171.7	1431.51	837.361	9910606	10198606
ENSG00000007255	-0.471482	4.45742	28.4387	9.67e-08	2.22e-07	TRAPPC6A	protein_coding	ENSG00000007255	ENSG00000007255	-0.471482	2.22e-07	-506.515	1074.31	1574.58	45162928	45178237
ENSG00000007264	1.97849	1.69644	135.782	2.23e-31	2.26e-30	MATK	protein_coding	ENSG00000007264	ENSG00000007264	1.97849	2.26e-30	600.17	303.347	74.9722	3777970	3802129
ENSG00000007312	1.02477	1.44474	53.1025	3.17e-13	1.09e-12	CD79B	protein_coding	ENSG00000007312	ENSG00000007312	1.02477	1.09e-12	211.501	206.389	108.903	63928740	63932336
ENSG00000007314	1.53937	2.3203	59.729	1.09e-14	4.09e-14	SCN4A	protein_coding	ENSG00000007314	ENSG00000007314	1.53937	4.09e-14	683.397	443.944	161.569	63938554	63972918
ENSG00000007341	-0.271878	3.3233	15.6892	7.47e-05	0.00013368	ST7L	protein_coding	ENSG00000007341	ENSG00000007341	-0.271878	0.00013368	-147.543	542.681	681.472	112523514	112620825
ENSG00000007376	0.529005	3.85208	32.4615	1.22e-08	2.98e-08	RPUSD1	protein_coding	ENSG00000007376	ENSG00000007376	0.529005	2.98e-08	526.507	995.278	730.833	784974	788397
ENSG00000007384	0.314905	4.31812	9.39021	0.00218148	0.00337915	RHBDF1	protein_coding	ENSG00000007384	ENSG00000007384	0.314905	0.00337915	405.515	1287.74	1111.06	58059	76355
ENSG00000007402	-2.34956	2.39075	223.766	1.36e-50	4.9e-49	CACNA2D2	protein_coding	ENSG00000007402	ENSG00000007402	-2.34956	4.9e-49	-229.8	97.8056	542.944	50362613	50504244
ENSG00000007516	-1.47842	3.76146	114.9	8.28e-27	6.35e-26	BAIAP3	protein_coding	ENSG00000007516	ENSG00000007516	-1.47842	6.35e-26	-612.661	414.403	1247.99	1333638	1349441
ENSG00000007520	0.416916	4.85673	25.442	4.56e-07	9.93e-07	TSR3	protein_coding	ENSG00000007520	ENSG00000007520	0.416916	9.93e-07	816.925	1959.44	1534.5	1349240	1351878
ENSG00000007541	-0.609948	5.6669	38.8398	4.6e-10	1.26e-09	PIGQ	protein_coding	ENSG00000007541	ENSG00000007541	-0.609948	1.26e-09	-1437.31	2356.44	3794.01	566995	584109
ENSG00000007866	-0.451994	4.31702	29.0779	6.95e-08	1.61e-07	TEAD3	protein_coding	ENSG00000007866	ENSG00000007866	-0.451994	1.61e-07	-441.14	975.986	1405.68	35473597	35497079
ENSG00000007908	-1.87395	3.61342	62.5457	2.6e-15	1.02e-14	SELE	protein_coding	ENSG00000007908	ENSG00000007908	-1.87395	1.02e-14	-581.964	310.556	1190.11	169722640	169764705
ENSG00000007923	-1.23477	5.83649	116.512	3.67e-27	2.87e-26	DNAJC11	protein_coding	ENSG00000007923	ENSG00000007923	-1.23477	2.87e-26	-2503.93	2027.85	5170.43	6634168	6701924
ENSG00000007944	0.24566	5.75549	7.81685	0.00517612	0.0076918	MYLIP	protein_coding	ENSG00000007944	ENSG00000007944	0.24566	0.0076918	869.353	3538.85	3028.71	16129086	16148248
ENSG00000007968	2.3445	0.508101	124.836	5.53e-29	4.83e-28	E2F2	protein_coding	ENSG00000007968	ENSG00000007968	2.3445	4.83e-28	320.871	136.861	26.5278	23506438	23531233
ENSG00000008018	0.303142	6.98651	20.5498	5.81e-06	1.15e-05	PSMB1	protein_coding	ENSG00000008018	ENSG00000008018	0.303142	1.15e-05	2531.68	8351.47	7071.46	170535120	170553307
ENSG00000008056	1.0601	0.314771	34.431	4.42e-09	1.12e-08	SYN1	protein_coding	ENSG00000008056	ENSG00000008056	1.0601	1.12e-08	98.5007	92.9167	48.2083	47571901	47619857
ENSG00000008083	0.408212	4.28805	31.7134	1.79e-08	4.32e-08	JARID2	protein_coding	ENSG00000008083	ENSG00000008083	0.408212	4.32e-08	537.785	1317.42	1039.51	15246069	15522042
ENSG00000008118	-1.43547	2.25539	70.8846	3.79e-17	1.65e-16	CAMK1G	protein_coding	ENSG00000008118	ENSG00000008118	-1.43547	1.65e-16	-214.862	149.681	441.764	209583714	209613939
ENSG00000008196	-6.12421	4.42651	180.59	3.6e-41	6.72e-40	TFAP2B	protein_coding	ENSG00000008196	ENSG00000008196	-6.12421	6.72e-40	-192.232	31.3889	2675.97	50818723	50847619
ENSG00000008256	-0.245309	5.29807	8.45433	0.00364175	0.00549959	CYTH3	protein_coding	ENSG00000008256	ENSG00000008256	-0.245309	0.00549959	-523.747	2135.06	2655.62	6161776	6272644
ENSG00000008282	-0.29953	7.65555	19.7842	8.67e-06	1.69e-05	SYPL1	protein_coding	ENSG00000008282	ENSG00000008282	-0.29953	1.69e-05	-3224.7	10765.8	14051.3	106090505	106112576
ENSG00000008294	0.313344	7.41172	14.7341	0.00012379	0.00021693	SPAG9	protein_coding	ENSG00000008294	ENSG00000008294	0.313344	0.00021693	3551.81	11335.2	9360.78	50962174	51120868
ENSG00000008300	0.869251	0.571818	34.3586	4.58e-09	1.16e-08	CELSR3	protein_coding	ENSG00000008300	ENSG00000008300	0.869251	1.16e-08	94.9173	109.194	61.3611	48636463	48662886
ENSG00000008311	-1.16821	4.7502	84.132	4.63e-20	2.39e-19	AASS	protein_coding	ENSG00000008311	ENSG00000008311	-1.16821	2.39e-19	-1139.62	975.528	2263.67	122073549	122144255
ENSG00000008323	0.666103	2.07131	15.18	9.77e-05	0.00017303	PLEKHG6	protein_coding	ENSG00000008323	ENSG00000008323	0.666103	0.00017303	197.999	297.25	202.472	6310436	6328506
ENSG00000008382	0.255554	3.57174	8.71123	0.00316255	0.00480444	MPND	protein_coding	ENSG00000008382	ENSG00000008382	0.255554	0.00480444	193.501	757.181	661.375	4343527	4360086
ENSG00000008394	0.900524	7.27212	22.5501	2.05e-06	4.22e-06	MGST1	protein_coding	ENSG00000008394	ENSG00000008394	0.900524	4.22e-06	10742	11928.6	6481.89	16347142	16609259
ENSG00000008405	-0.361825	4.66205	17.3823	3.06e-05	5.68e-05	CRY1	protein_coding	ENSG00000008405	ENSG00000008405	-0.361825	5.68e-05	-477.418	1319.47	1779.57	106991364	107093549
ENSG00000008441	0.794781	6.00245	59.4032	1.28e-14	4.81e-14	NFIX	protein_coding	ENSG00000008441	ENSG00000008441	0.794781	4.81e-14	3721.99	4683.04	2822.88	12995475	13098796
ENSG00000008513	-0.400732	6.66523	8.07748	0.00448188	0.00670133	ST3GAL1	protein_coding	ENSG00000008513	ENSG00000008513	-0.400732	0.00670133	-2074.89	5177.75	6877.62	133454848	133571940
ENSG00000008516	1.59496	0.222206	138.555	5.51e-32	5.84e-31	MMP25	protein_coding	ENSG00000008516	ENSG00000008516	1.59496	5.84e-31	159.363	99.9167	33.7083	3046561	3060726
ENSG00000008517	2.05768	7.5167	117.878	1.84e-27	1.47e-26	IL32	protein_coding	ENSG00000008517	ENSG00000008517	2.05768	1.47e-26	35075.6	17046.2	4186.92	3065297	3082192
ENSG00000008710	0.616936	5.16937	31.8961	1.63e-08	3.95e-08	PKD1	protein_coding	ENSG00000008710	ENSG00000008710	0.616936	3.95e-08	1601.62	2596.08	1743.25	2088708	2135898
ENSG00000008869	0.31253	5.56782	16.7595	4.24e-05	7.79e-05	HEATR5B	protein_coding	ENSG00000008869	ENSG00000008869	0.31253	7.79e-05	990.528	3169.39	2648.44	36968383	37084372
ENSG00000008952	-0.177808	8.11461	8.41613	0.00371906	0.00560701	SEC62	protein_coding	ENSG00000008952	ENSG00000008952	-0.177808	0.00560701	-2760.39	15524.6	18385.6	169966635	169998373
ENSG00000008988	0.91143	9.28827	85.5397	2.27e-20	1.19e-19	RPS20	protein_coding	ENSG00000008988	ENSG00000008988	0.91143	1.19e-19	43664.5	47907.6	26702.8	56067254	56074510
ENSG00000009694	2.31774	3.84326	136.81	1.33e-31	1.37e-30	TENM1	protein_coding	ENSG00000009694	ENSG00000009694	2.31774	1.37e-30	3376.89	1456.97	285.097	124375903	124963817
ENSG00000009765	-3.52089	4.71575	116.5	3.69e-27	2.89e-26	IYD	protein_coding	ENSG00000009765	ENSG00000009765	-3.52089	2.89e-26	-853.424	242.389	2859.86	150368892	150405969
ENSG00000009780	-0.290293	3.88776	16.1111	5.97e-05	0.00010808	FAM76A	protein_coding	ENSG00000009780	ENSG00000009780	-0.290293	0.00010808	-232.226	799.972	1017.24	27725961	27763116
ENSG00000009790	1.66	2.41567	101.344	7.73e-24	4.99e-23	TRAF3IP3	protein_coding	ENSG00000009790	ENSG00000009790	1.66	4.99e-23	805.01	484.944	151.736	209756032	209782320
ENSG00000009954	0.404653	6.76369	37.0438	1.16e-09	3.07e-09	BAZ1B	protein_coding	ENSG00000009954	ENSG00000009954	0.404653	3.07e-09	2979.35	7362.72	5823.21	73440406	73522293
ENSG00000010030	2.83115	2.7434	319.631	1.74e-71	2.61e-69	ETV7	protein_coding	ENSG00000010030	ENSG00000010030	2.83115	2.61e-69	2017.82	712.722	101.764	36354091	36387800
ENSG00000010219	0.272834	3.60117	18.2727	1.91e-05	3.62e-05	DYRK4	protein_coding	ENSG00000010219	ENSG00000010219	0.272834	3.62e-05	213.822	783.708	681.972	4562204	4615302
ENSG00000010244	0.242086	6.575	25.2832	4.95e-07	1.08e-06	ZNF207	protein_coding	ENSG00000010244	ENSG00000010244	0.242086	1.08e-06	1486.55	6140.6	5430.12	32350132	32381885
ENSG00000010256	-1.11173	7.70873	164.425	1.22e-37	1.78e-36	UQCRC1	protein_coding	ENSG00000010256	ENSG00000010256	-1.11173	1.78e-36	-8609.07	7743.83	17854.3	48599002	48610976
ENSG00000010270	0.528782	5.7262	68.8891	1.04e-16	4.42e-16	STARD3NL	protein_coding	ENSG00000010270	ENSG00000010270	0.528782	4.42e-16	1979.49	3743.49	2694.88	38178245	38230670
ENSG00000010278	-0.854372	8.22959	55.7156	8.38e-14	2.98e-13	CD9	protein_coding	ENSG00000010278	ENSG00000010278	-0.854372	2.98e-13	-10905.6	12764.5	24979.9	6199715	6238271
ENSG00000010292	0.389338	5.5622	27.244	1.79e-07	4.03e-07	NCAPD2	protein_coding	ENSG00000010292	ENSG00000010292	0.389338	4.03e-07	1245.52	3199.08	2530.1	6493356	6531955
ENSG00000010295	1.25343	3.75103	161.849	4.46e-37	6.23e-36	IFFO1	protein_coding	ENSG00000010295	ENSG00000010295	1.25343	6.23e-36	1405.75	1121.53	477.806	6538961	6556073
ENSG00000010310	-1.38495	-0.0116024	37.2515	1.04e-09	2.77e-09	GIPR	protein_coding	ENSG00000010310	ENSG00000010310	-1.38495	2.77e-09	-42.8374	30.9306	90.9722	45668221	45683722
ENSG00000010318	-0.589333	1.96337	56.0724	6.99e-14	2.5e-13	PHF7	protein_coding	ENSG00000010318	ENSG00000010318	-0.589333	2.5e-13	-108.421	183.972	288.25	52410660	52423641
ENSG00000010319	-1.51723	6.01713	79.4829	4.86e-19	2.39e-18	SEMA3G	protein_coding	ENSG00000010319	ENSG00000010319	-1.51723	2.39e-18	-3008.85	1983.12	5961.86	52433035	52445103
ENSG00000010322	-0.917414	6.33066	138.635	5.29e-32	5.62e-31	NISCH	protein_coding	ENSG00000010322	ENSG00000010322	-0.917414	5.62e-31	-3021.49	3293.49	6579.5	52455118	52493068
ENSG00000010327	1.54195	6.52643	116.659	3.41e-27	2.67e-26	STAB1	protein_coding	ENSG00000010327	ENSG00000010327	1.54195	2.67e-26	12647	8201.96	2839.15	52495338	52524495
ENSG00000010379	1.14619	7.03086	31.0344	2.54e-08	6.06e-08	SLC6A13	protein_coding	ENSG00000010379	ENSG00000010379	1.14619	6.06e-08	12182.6	10628.8	4910.03	220621	262873
ENSG00000010404	0.435503	3.11734	17.3893	3.05e-05	5.66e-05	IDS	protein_coding	ENSG00000010404	ENSG00000010404	0.435503	5.66e-05	261.604	600.694	452	149476988	149521096
ENSG00000010539	0.2902	3.08	22.4416	2.17e-06	4.46e-06	ZNF200	protein_coding	ENSG00000010539	ENSG00000010539	0.2902	4.46e-06	160.166	551.917	472.625	3222325	3236221
ENSG00000010610	1.92796	6.25518	176.806	2.41e-40	4.21e-39	CD4	protein_coding	ENSG00000010610	ENSG00000010610	1.92796	4.21e-39	14083.7	7305.01	1901.31	6786858	6820799
ENSG00000010626	0.723852	4.15145	77.055	1.66e-18	7.88e-18	LRRC23	protein_coding	ENSG00000010626	ENSG00000010626	0.723852	7.88e-18	947.814	1309.4	838.306	6873569	6914241
ENSG00000010671	2.37441	3.0203	166.613	4.06e-38	6.05e-37	BTK	protein_coding	ENSG00000010671	ENSG00000010671	2.37441	6.05e-37	1966.11	828.042	152.833	101349447	101390796
ENSG00000010704	0.925999	4.62431	154.919	1.46e-35	1.89e-34	HFE	protein_coding	ENSG00000010704	ENSG00000010704	0.925999	1.89e-34	1769.12	1910.5	1058.24	26087281	26098343
ENSG00000010803	0.51447	5.63553	68.4183	1.32e-16	5.59e-16	SCMH1	protein_coding	ENSG00000010803	ENSG00000010803	0.51447	5.59e-16	1786.3	3472.11	2537.72	41027200	41242154
ENSG00000010810	0.943337	5.88302	74.957	4.81e-18	2.22e-17	FYN	protein_coding	ENSG00000010810	ENSG00000010810	0.943337	2.22e-17	4291.49	4549.26	2411.28	111660332	111873452
ENSG00000011007	-0.219674	5.53692	14.2644	0.00015884	0.00027553	ELOA	protein_coding	ENSG00000011007	ENSG00000011007	-0.219674	0.00027553	-561.106	2554.26	3116.85	23743155	23762059
ENSG00000011009	-0.408847	6.02182	30.3487	3.61e-08	8.53e-08	LYPLA2	protein_coding	ENSG00000011009	ENSG00000011009	-0.408847	8.53e-08	-1348.54	3298.4	4564.54	23791145	23795539
ENSG00000011028	-0.397358	5.86606	8.68426	0.00320969	0.00487044	MRC2	protein_coding	ENSG00000011028	ENSG00000011028	-0.397358	0.00487044	-1162.03	2924.39	4099.68	62627670	62693597
ENSG00000011105	0.347476	7.56979	18.2949	1.89e-05	3.58e-05	TSPAN9	protein_coding	ENSG00000011105	ENSG00000011105	0.347476	3.58e-05	4286.98	12337.5	10260.5	3077355	3286564
ENSG00000011132	0.714398	3.72205	75.6378	3.41e-18	1.59e-17	APBA3	protein_coding	ENSG00000011132	ENSG00000011132	0.714398	1.59e-17	686.05	960.319	611.486	3750772	3761692
ENSG00000011198	-0.874012	4.65908	148.543	3.61e-34	4.3e-33	ABHD5	protein_coding	ENSG00000011198	ENSG00000011198	-0.874012	4.3e-33	-931.709	1066.01	2060.03	43690108	43734371
ENSG00000011201	1.0304	3.03721	39.8721	2.71e-10	7.52e-10	ANOS1	protein_coding	ENSG00000011201	ENSG00000011201	1.0304	7.52e-10	695.72	675.194	335.5	8528874	8732137
ENSG00000011295	-0.544718	5.99822	69.0834	9.44e-17	4.02e-16	TTC19	protein_coding	ENSG00000011295	ENSG00000011295	-0.544718	4.02e-16	-1700.69	3122.14	4761.06	15999784	16045015
ENSG00000011304	0.264384	7.67699	23.9708	9.78e-07	2.07e-06	PTBP1	protein_coding	ENSG00000011304	ENSG00000011304	0.264384	2.07e-06	3496.16	13223.8	11457.2	797075	812327
ENSG00000011347	-4.86589	4.50543	382.567	3.44e-85	1.35e-82	SYT7	protein_coding	ENSG00000011347	ENSG00000011347	-4.86589	1.35e-82	-416.304	85.5556	2870.89	61513714	61581148
ENSG00000011376	-1.35144	5.14509	281.027	4.49e-63	3.74e-61	LARS2	protein_coding	ENSG00000011376	ENSG00000011376	-1.35144	3.74e-61	-1586.46	1173.9	3190.26	45388561	45554726
ENSG00000011405	-0.414918	6.90089	22.8941	1.71e-06	3.55e-06	PIK3C2A	protein_coding	ENSG00000011405	ENSG00000011405	-0.414918	3.55e-06	-2529.77	6097.03	8505.88	17077730	17207983
ENSG00000011422	1.60486	4.16971	74.3664	6.49e-18	2.98e-17	PLAUR	protein_coding	ENSG00000011422	ENSG00000011422	1.60486	2.98e-17	2589.42	1613.49	538.083	43646095	43670547
ENSG00000011426	2.11653	3.10435	88.625	4.77e-21	2.61e-20	ANLN	protein_coding	ENSG00000011426	ENSG00000011426	2.11653	2.61e-20	1735.73	820.083	188.847	36389821	36453791
ENSG00000011454	-0.220701	6.10055	9.48237	0.00207456	0.003218	RABGAP1	protein_coding	ENSG00000011454	ENSG00000011454	-0.220701	0.003218	-837.657	3795.44	4614.85	122940833	123104866
ENSG00000011465	-2.40963	8.25184	60.7633	6.44e-15	2.45e-14	DCN	protein_coding	ENSG00000011465	ENSG00000011465	-2.40963	2.45e-14	-12209.4	5066.9	31736.8	91140484	91183217
ENSG00000011478	0.82119	3.27678	84.2954	4.26e-20	2.2e-19	QPCTL	protein_coding	ENSG00000011478	ENSG00000011478	0.82119	2.2e-19	583.604	710.681	427.208	45692403	45703989
ENSG00000011485	-0.21295	5.70239	12.3044	0.0004519	0.00075205	PPP5C	protein_coding	ENSG00000011485	ENSG00000011485	-0.21295	0.00075205	-611.901	2873.44	3497.4	46347087	46392981
ENSG00000011566	-0.823085	5.7165	92.9269	5.43e-22	3.13e-21	MAP4K3	protein_coding	ENSG00000011566	ENSG00000011566	-0.823085	3.13e-21	-1840.65	2236.28	4197.28	39249266	39437301
ENSG00000011600	2.76301	5.83234	237.649	1.28e-53	5.86e-52	TYROBP	protein_coding	ENSG00000011600	ENSG00000011600	2.76301	5.86e-52	16397.6	5934.71	858.208	35904401	35908295
ENSG00000011638	1.03062	5.6453	118.62	1.27e-27	1.02e-26	TMEM159	protein_coding	ENSG00000011638	ENSG00000011638	1.03062	1.02e-26	4154.39	4030.96	2010.4	21158377	21180616
ENSG00000012048	0.851101	2.72651	70.6404	4.29e-17	1.86e-16	BRCA1	protein_coding	ENSG00000012048	ENSG00000012048	0.851101	1.86e-16	428.73	503.736	289.514	43044295	43170245
ENSG00000012061	0.397562	5.26209	41.5541	1.15e-10	3.27e-10	ERCC1	protein_coding	ENSG00000012061	ENSG00000012061	0.397562	3.27e-10	1028.9	2588.01	2051.82	45407334	45478828
ENSG00000012124	1.11898	1.76646	35.7342	2.26e-09	5.87e-09	CD22	protein_coding	ENSG00000012124	ENSG00000012124	1.11898	5.87e-09	305.902	273.375	128.444	35319261	35347361
ENSG00000012171	-1.27729	5.65614	50.0662	1.49e-12	4.87e-12	SEMA3B	protein_coding	ENSG00000012171	ENSG00000012171	-1.27729	4.87e-12	-2145.49	1679.72	4341.94	50267558	50277546
ENSG00000012174	0.286148	5.21802	14.9223	0.00011203	0.00019721	MBTPS2	protein_coding	ENSG00000012174	ENSG00000012174	0.286148	0.00019721	695.047	2428.97	2106.53	21839617	21885423
ENSG00000012211	0.474601	2.74304	29.1684	6.64e-08	1.54e-07	PRICKLE3	protein_coding	ENSG00000012211	ENSG00000012211	0.474601	1.54e-07	215.495	454.056	345.653	49174802	49186528
ENSG00000012504	1.02179	5.37296	79.1633	5.72e-19	2.79e-18	NR1H4	protein_coding	ENSG00000012504	ENSG00000012504	1.02179	2.79e-18	3347.15	3275.78	1682.35	100473708	100564414
ENSG00000012660	0.808324	6.30241	67.6481	1.95e-16	8.18e-16	ELOVL5	protein_coding	ENSG00000012660	ENSG00000012660	0.808324	8.18e-16	4807.84	5947.92	3452.58	53267398	53349179
ENSG00000012779	2.30174	5.12117	113.902	1.37e-26	1.04e-25	ALOX5	protein_coding	ENSG00000012779	ENSG00000012779	2.30174	1.04e-25	7783.38	3381.51	702.958	45374176	45446119
ENSG00000012822	-0.226952	6.80626	10.2871	0.00133962	0.00212641	CALCOCO1	protein_coding	ENSG00000012822	ENSG00000012822	-0.226952	0.00212641	-1409.37	6210.01	7580.1	53708517	53727745
ENSG00000012963	0.221254	5.58612	11.4696	0.00070745	0.00115505	UBR7	protein_coding	ENSG00000012963	ENSG00000012963	0.221254	0.00115505	680.4	3075.19	2799.69	93207241	93229215
ENSG00000013016	-1.20805	5.93152	58.6032	1.93e-14	7.13e-14	EHD3	protein_coding	ENSG00000013016	ENSG00000013016	-1.20805	7.13e-14	-2651.4	2194.78	5023.79	31234152	31269451
ENSG00000013297	-2.35747	2.73564	89.0504	3.85e-21	2.12e-20	CLDN11	protein_coding	ENSG00000013297	ENSG00000013297	-2.35747	2.12e-20	-287.775	122.069	673.125	170418868	170454733
ENSG00000013306	-0.651564	7.13233	48.6114	3.12e-12	9.98e-12	SLC25A39	protein_coding	ENSG00000013306	ENSG00000013306	-0.651564	9.98e-12	-4126.03	6332.5	10625.9	44319625	44324870
ENSG00000013364	0.981955	8.23276	96.6068	8.46e-23	5.1e-22	MVP	protein_coding	ENSG00000013364	ENSG00000013364	0.981955	5.1e-22	23125.6	23550.5	12317.8	29820394	29848039
ENSG00000013374	0.330622	6.31162	23.6979	1.13e-06	2.37e-06	NUB1	protein_coding	ENSG00000013374	ENSG00000013374	0.330622	2.37e-06	1756	5311.21	4445.4	151341699	151378449
ENSG00000013375	0.809024	4.94456	132.343	1.26e-30	1.22e-29	PGM3	protein_coding	ENSG00000013375	ENSG00000013375	0.809024	1.22e-29	1885.82	2330.99	1365.38	83161150	83193936
ENSG00000013441	0.629304	5.84537	33.3432	7.72e-09	1.92e-08	CLK1	protein_coding	ENSG00000013441	ENSG00000013441	0.629304	1.92e-08	2606.94	4142.57	2746.21	200853009	200864744
ENSG00000013503	-1.02988	4.03156	136.759	1.36e-31	1.4e-30	POLR3B	protein_coding	ENSG00000013503	ENSG00000013503	-1.02988	1.4e-30	-656.018	636.986	1388.54	106357748	106510198
ENSG00000013523	-0.461784	4.58811	40.0387	2.49e-10	6.93e-10	ANGEL1	protein_coding	ENSG00000013523	ENSG00000013523	-0.461784	6.93e-10	-553.904	1199.49	1757.01	76786009	76826246
ENSG00000013563	0.477007	3.60204	51.6948	6.48e-13	2.18e-12	DNASE1L1	protein_coding	ENSG00000013563	ENSG00000013563	0.477007	2.18e-12	405.21	849.486	630.361	154401236	154412112
ENSG00000013573	0.886671	3.51567	53.0827	3.2e-13	1.1e-12	DDX11	protein_coding	ENSG00000013573	ENSG00000013573	0.886671	1.1e-12	777.696	877.097	507.083	31073860	31104799
ENSG00000013583	-0.478827	5.93838	44.4159	2.66e-11	7.97e-11	HEBP1	protein_coding	ENSG00000013583	ENSG00000013583	-0.478827	7.97e-11	-1460.12	3049.36	4549.93	12974870	13000265
ENSG00000013588	-1.77675	5.37048	43.4574	4.33e-11	1.28e-10	GPRC5A	protein_coding	ENSG00000013588	ENSG00000013588	-1.77675	1.28e-10	-1778.61	1001.04	3922.78	12891559	12917937
ENSG00000013619	0.429364	2.87849	14.477	0.00014188	0.00024714	MAMLD1	protein_coding	ENSG00000013619	ENSG00000013619	0.429364	0.00024714	216.161	503.444	376	150361422	150514178
ENSG00000013725	2.30959	2.83224	145.848	1.4e-33	1.61e-32	CD6	protein_coding	ENSG00000013725	ENSG00000013725	2.30959	1.61e-32	1614.27	698.944	140.208	60971680	61020377
ENSG00000013810	1.35242	3.72609	110.738	6.75e-26	4.92e-25	TACC3	protein_coding	ENSG00000013810	ENSG00000013810	1.35242	4.92e-25	1508.55	1115.44	460.569	1712891	1745171
ENSG00000014123	0.221077	5.97943	8.88617	0.00287339	0.00438307	UFL1	protein_coding	ENSG00000014123	ENSG00000014123	0.221077	0.00438307	900.437	4072.96	3636.78	96521595	96555276
ENSG00000014164	0.493776	4.38525	28.3269	1.02e-07	2.34e-07	ZC3H3	protein_coding	ENSG00000014164	ENSG00000014164	0.493776	2.34e-07	694.222	1405.94	1061.53	143437659	143541447
ENSG00000014216	-0.284214	7.58084	10.0937	0.0014878	0.00234903	CAPN1	protein_coding	ENSG00000014216	ENSG00000014216	-0.284214	0.00234903	-2892.99	10178.9	13411.9	65180566	65212006
ENSG00000014257	-5.39307	4.85685	544.314	2.17e-120	1.58e-116	ACP3	protein_coding	ENSG00000014257	ENSG00000014257	-5.39307	1.58e-116	-407.776	75.6111	3436.57	132317369	132368298
ENSG00000014641	-0.691729	7.62494	107.503	3.45e-25	2.42e-24	MDH1	protein_coding	ENSG00000014641	ENSG00000014641	-0.691729	2.42e-24	-6206.29	8972.14	15245.1	63588609	63607197
ENSG00000014824	-0.711862	7.03228	96.8934	7.32e-23	4.44e-22	SLC30A9	protein_coding	ENSG00000014824	ENSG00000014824	-0.711862	4.44e-22	-4180.6	5872.76	10153.1	41990502	42090461
ENSG00000014914	1.47925	5.24151	133.181	8.25e-31	8.09e-30	MTMR11	protein_coding	ENSG00000014914	ENSG00000014914	1.47925	8.09e-30	4949.92	3346.24	1198.01	149928651	149936879
ENSG00000015133	-0.4424	4.71326	20.7162	5.33e-06	1.06e-05	CCDC88C	protein_coding	ENSG00000015133	ENSG00000015133	-0.4424	1.06e-05	-569.295	1286.83	1879.89	91271323	91417844
ENSG00000015153	0.413149	4.19933	34.8638	3.54e-09	9.04e-09	YAF2	protein_coding	ENSG00000015153	ENSG00000015153	0.413149	9.04e-09	511.202	1237.33	964.236	42157104	42238349
ENSG00000015171	-0.605868	6.95731	70.9339	3.69e-17	1.61e-16	ZMYND11	protein_coding	ENSG00000015171	ENSG00000015171	-0.605868	1.61e-16	-3559.7	5875.36	9425.12	134465	254637
ENSG00000015285	2.21955	3.6477	185.604	2.9e-42	5.84e-41	WAS	protein_coding	ENSG00000015285	ENSG00000015285	2.21955	5.84e-41	2692.4	1213.04	259.5	48676596	48691427
ENSG00000015413	-4.38721	6.98902	134.967	3.36e-31	3.37e-30	DPEP1	protein_coding	ENSG00000015413	ENSG00000015413	-4.38721	3.37e-30	-2654.57	605.069	14516.6	89613308	89638456
ENSG00000015475	1.05732	4.31613	194.245	3.76e-44	8.57e-43	BID	protein_coding	ENSG00000015475	ENSG00000015475	1.05732	8.57e-43	1680.03	1588.94	787.208	17734138	17774770
ENSG00000015479	0.55924	1.02277	22.2187	2.43e-06	4.98e-06	MATR3	protein_coding	ENSG00000015479	ENSG00000015479	0.55924	4.98e-06	78.5576	140.472	97.9722	139293674	139331677
ENSG00000015520	0.970424	1.87331	7.55457	0.00598582	0.0088263	NPC1L1	protein_coding	ENSG00000015520	ENSG00000015520	0.970424	0.0088263	270.627	278.875	147.444	44512535	44541330
ENSG00000015532	0.450846	5.41035	31.2117	2.31e-08	5.55e-08	XYLT2	protein_coding	ENSG00000015532	ENSG00000015532	0.450846	5.55e-08	1298.44	2880	2251.75	50346126	50363138
ENSG00000015676	0.322746	6.8425	40.007	2.53e-10	7.05e-10	NUDCD3	protein_coding	ENSG00000015676	ENSG00000015676	0.322746	7.05e-10	2445.41	7576.89	6355.57	44379119	44490658
ENSG00000016391	-0.917809	6.60996	32.2273	1.37e-08	3.35e-08	CHDH	protein_coding	ENSG00000016391	ENSG00000016391	-0.917809	3.35e-08	-3698.73	4029.96	7792.92	53812335	53846419
ENSG00000016864	-0.409291	5.46736	48.6619	3.04e-12	9.74e-12	GLT8D1	protein_coding	ENSG00000016864	ENSG00000016864	-0.409291	9.74e-12	-918.199	2243.39	3168.72	52694488	52706032
ENSG00000017260	-0.32697	7.21557	20.352	6.44e-06	1.27e-05	ATP2C1	protein_coding	ENSG00000017260	ENSG00000017260	-0.32697	1.27e-05	-2606.72	7972.36	10452	130850595	131016712
ENSG00000017483	2.03932	3.53269	41.9768	9.24e-11	2.66e-10	SLC38A5	protein_coding	ENSG00000017483	ENSG00000017483	2.03932	2.66e-10	2056.63	1008.49	287.569	48458537	48470260
ENSG00000017797	-1.26343	7.23242	156.17	7.77e-36	1.03e-34	RALBP1	protein_coding	ENSG00000017797	ENSG00000017797	-1.26343	1.03e-34	-6667.56	5277.35	13739.9	9475009	9538114
ENSG00000018189	0.50786	5.56788	35.5087	2.54e-09	6.55e-09	RUFY3	protein_coding	ENSG00000018189	ENSG00000018189	0.50786	6.55e-09	1662.42	3273.38	2420.38	70704204	70808619
ENSG00000018236	-3.74605	4.48872	101.755	6.28e-24	4.07e-23	CNTN1	protein_coding	ENSG00000018236	ENSG00000018236	-3.74605	4.07e-23	-635.371	169.611	2546.83	40692439	41072415
ENSG00000018280	1.90104	2.72569	162.871	2.67e-37	3.81e-36	SLC11A1	protein_coding	ENSG00000018280	ENSG00000018280	1.90104	3.81e-36	1175.61	618.403	168.25	218382029	218396894
ENSG00000018408	0.594898	7.93008	54.0667	1.94e-13	6.74e-13	WWTR1	protein_coding	ENSG00000018408	ENSG00000018408	0.594898	6.74e-13	10336.7	17375.6	11999.5	149517235	149736714
ENSG00000018510	0.361167	6.41014	20.6236	5.59e-06	1.11e-05	AGPS	protein_coding	ENSG00000018510	ENSG00000018510	0.361167	1.11e-05	2071.62	5735.9	4585.85	177392768	177559299
ENSG00000018699	0.382481	4.40923	49.3741	2.12e-12	6.84e-12	TTC27	protein_coding	ENSG00000018699	ENSG00000018699	0.382481	6.84e-12	548.68	1434.53	1150.15	32628032	32821051
ENSG00000018869	-1.18656	1.18883	151.979	6.4e-35	7.99e-34	ZNF582	protein_coding	ENSG00000018869	ENSG00000018869	-1.18656	7.99e-34	-96.1604	81.0417	193.458	56375846	56393545
ENSG00000019102	-1.13127	1.09962	27.8428	1.32e-07	2.99e-07	VSIG2	protein_coding	ENSG00000019102	ENSG00000019102	-1.13127	2.99e-07	-83.2901	73.625	173.167	124747474	124752255
ENSG00000019169	2.16847	1.64476	65.3758	6.19e-16	2.51e-15	MARCO	protein_coding	ENSG00000019169	ENSG00000019169	2.16847	2.51e-15	686.744	316.694	69.1389	118942166	118994660
ENSG00000019186	-1.43278	4.3523	15.2017	9.66e-05	0.00017116	CYP24A1	protein_coding	ENSG00000019186	ENSG00000019186	-1.43278	0.00017116	-1053.15	735.042	1710.57	54153446	54173986
ENSG00000019485	-0.569729	4.13832	40.8002	1.69e-10	4.76e-10	PRDM11	protein_coding	ENSG00000019485	ENSG00000019485	-0.569729	4.76e-10	-475.826	835.181	1309.62	45095806	45235110
ENSG00000019505	0.905683	6.22335	17.228	3.32e-05	6.14e-05	SYT13	protein_coding	ENSG00000019505	ENSG00000019505	0.905683	6.14e-05	4968.44	5485.85	3228.21	45240302	45286341
ENSG00000019582	1.8633	11.6721	199.485	2.71e-45	6.6e-44	CD74	protein_coding	ENSG00000019582	ENSG00000019582	1.8633	6.6e-44	568089	304883	85764.2	150400041	150412929
ENSG00000019995	-0.304127	3.99499	13.669	0.00021802	0.0003734	ZRANB1	protein_coding	ENSG00000019995	ENSG00000019995	-0.304127	0.0003734	-261.178	858.778	1095.94	124942123	124988189
ENSG00000020129	-0.237537	5.04226	8.26792	0.00403516	0.00605901	NCDN	protein_coding	ENSG00000020129	ENSG00000020129	-0.237537	0.00605901	-426.181	1794.17	2238.54	35557473	35567274
ENSG00000020181	1.17271	5.50472	73.338	1.09e-17	4.93e-17	ADGRA2	protein_coding	ENSG00000020181	ENSG00000020181	1.17271	4.93e-17	4303.05	3669.33	1712.96	37784191	37844896
ENSG00000020256	0.417137	4.00144	48.179	3.89e-12	1.23e-11	ZFP64	protein_coding	ENSG00000020256	ENSG00000020256	0.417137	1.23e-11	453.614	1087.44	842.958	52051663	52204308
ENSG00000020426	-0.33974	3.24315	28.4057	9.84e-08	2.25e-07	MNAT1	protein_coding	ENSG00000020426	ENSG00000020426	-0.33974	2.25e-07	-167.464	492.917	657.556	60734742	60969965
ENSG00000020633	2.72085	4.03198	188.182	7.93e-43	1.66e-41	RUNX3	protein_coding	ENSG00000020633	ENSG00000020633	2.72085	1.66e-41	4499.72	1653.79	253	24899511	24965121
ENSG00000020922	0.210296	4.57282	8.91064	0.00283515	0.00432882	MRE11	protein_coding	ENSG00000020922	ENSG00000020922	0.210296	0.00432882	319.887	1521.12	1376.96	94415570	94493885
ENSG00000021300	-2.43935	4.38329	173.205	1.48e-39	2.44e-38	PLEKHB1	protein_coding	ENSG00000021300	ENSG00000021300	-2.43935	2.44e-38	-931.459	381.847	2275.72	73646178	73662819
ENSG00000021355	0.845806	6.42766	152.25	5.59e-35	6.98e-34	SERPINB1	protein_coding	ENSG00000021355	ENSG00000021355	0.845806	6.98e-34	5603.3	6624.81	3822.28	2832332	2841959
ENSG00000021488	-1.09064	4.89531	13.7732	0.00020626	0.00035427	SLC7A9	protein_coding	ENSG00000021488	ENSG00000021488	-1.09064	0.00035427	-1224.39	1122.64	2413.51	32830509	32869767
ENSG00000021574	0.26468	4.41434	13.2391	0.00027417	0.00046635	SPAST	protein_coding	ENSG00000021574	ENSG00000021574	0.26468	0.00046635	363.582	1373.67	1198.04	32063556	32157637
ENSG00000021645	1.25721	3.14341	44.0367	3.22e-11	9.61e-11	NRXN3	protein_coding	ENSG00000021645	ENSG00000021645	1.25721	9.61e-11	947.396	753.569	312.569	78170373	79868291
ENSG00000021762	0.341154	4.75321	10.1578	0.00143692	0.00227215	OSBPL5	protein_coding	ENSG00000021762	ENSG00000021762	0.341154	0.00227215	598.194	1753.44	1469.14	3087107	3166739
ENSG00000021826	-0.931966	2.86111	18.8429	1.42e-05	2.72e-05	CPS1	protein_coding	ENSG00000021826	ENSG00000021826	-0.931966	2.72e-05	-255.501	274.153	557.403	210477682	210679107
ENSG00000022267	1.99442	8.1376	120.147	5.87e-28	4.82e-27	FHL1	protein_coding	ENSG00000022267	ENSG00000022267	1.99442	4.82e-27	54930.4	27542.1	6897.04	136146702	136211359
ENSG00000022277	0.181698	6.37582	13.2389	0.00027421	0.00046635	RTF2	protein_coding	ENSG00000022277	ENSG00000022277	0.181698	0.00046635	956.239	5262.79	4880.64	56468585	56519449
ENSG00000022556	-1.88814	2.4319	51.3722	7.64e-13	2.56e-12	NLRP2	protein_coding	ENSG00000022556	ENSG00000022556	-1.88814	2.56e-12	-264.655	140.167	539.181	54953130	55001142
ENSG00000022567	-0.66033	5.77686	23.41	1.31e-06	2.74e-06	SLC45A4	protein_coding	ENSG00000022567	ENSG00000022567	-0.66033	2.74e-06	-1632.77	2472.65	4243.46	141207166	141308305
ENSG00000022840	-0.482512	7.63158	76.9658	1.74e-18	8.23e-18	RNF10	protein_coding	ENSG00000022840	ENSG00000022840	-0.482512	8.23e-18	-4673.59	9685.94	14427.4	120533480	120577588
ENSG00000022976	-0.587411	2.58296	50.312	1.31e-12	4.31e-12	ZNF839	protein_coding	ENSG00000022976	ENSG00000022976	-0.587411	4.31e-12	-165.634	281.972	444.625	102317377	102342702
ENSG00000023041	-0.660068	5.82371	92.1708	7.95e-22	4.53e-21	ZDHHC6	protein_coding	ENSG00000023041	ENSG00000023041	-0.660068	4.53e-21	-1725.44	2614.04	4245.15	112424428	112446917
ENSG00000023171	-0.844392	4.7328	18.6735	1.55e-05	2.96e-05	GRAMD1B	protein_coding	ENSG00000023171	ENSG00000023171	-0.844392	2.96e-05	-943.585	1117.47	2051.42	123358428	123627774
ENSG00000023228	-0.961978	7.56941	116.757	3.25e-27	2.55e-26	NDUFS1	protein_coding	ENSG00000023228	ENSG00000023228	-0.961978	2.55e-26	-7419.64	7712.9	15766.3	206114817	206159509
ENSG00000023330	-0.986294	5.84546	136.847	1.3e-31	1.34e-30	ALAS1	protein_coding	ENSG00000023330	ENSG00000023330	-0.986294	1.34e-30	-2256.7	2288.06	4732.57	52198086	52214327
ENSG00000023445	2.47813	7.01245	205.008	1.69e-46	4.44e-45	BIRC3	protein_coding	ENSG00000023445	ENSG00000023445	2.47813	4.44e-45	32254.6	13015.7	2384.11	102317450	102339403
ENSG00000023697	0.522971	6.13184	38.6845	4.98e-10	1.36e-09	DERA	protein_coding	ENSG00000023697	ENSG00000023697	0.522971	1.36e-09	2544.01	4864.53	3534.69	15911302	16037381
ENSG00000023734	-0.272291	6.93282	24.7502	6.53e-07	1.4e-06	STRAP	protein_coding	ENSG00000023734	ENSG00000023734	-0.272291	1.4e-06	-1797.09	6599.89	8324.4	15882387	15903478
ENSG00000023839	0.824867	5.24016	9.83611	0.00171119	0.00268449	ABCC2	protein_coding	ENSG00000023839	ENSG00000023839	0.824867	0.00268449	2305.16	2794.58	1619.71	99782640	99852594
ENSG00000023892	2.14335	3.11137	171.076	4.31e-39	6.89e-38	DEF6	protein_coding	ENSG00000023892	ENSG00000023892	2.14335	6.89e-38	1781.66	831.25	188.708	35297818	35321771
ENSG00000023902	1.72018	5.16566	163.464	1.98e-37	2.84e-36	PLEKHO1	protein_coding	ENSG00000023902	ENSG00000023902	1.72018	2.84e-36	5550.47	3226.68	988.514	150149183	150164720
ENSG00000023909	0.45799	5.17832	27.1266	1.91e-07	4.27e-07	GCLM	protein_coding	ENSG00000023909	ENSG00000023909	0.45799	4.27e-07	1138.46	2485.78	1897.26	93885199	93909456
ENSG00000024422	2.18814	7.77914	227.918	1.7e-51	6.65e-50	EHD2	protein_coding	ENSG00000024422	ENSG00000024422	2.18814	6.65e-50	45613.3	20845.8	4816.97	47713422	47743134
ENSG00000024526	1.95628	0.774411	65.2406	6.63e-16	2.68e-15	DEPDC1	protein_coding	ENSG00000024526	ENSG00000024526	1.95628	2.68e-15	306.539	156.694	39.7639	68474152	68497221
ENSG00000024862	-0.207413	5.42107	10.2322	0.00138012	0.0021864	CCDC28A	protein_coding	ENSG00000024862	ENSG00000024862	-0.207413	0.0021864	-489.607	2360.54	2879.29	138773769	138793319
ENSG00000025156	-0.266553	3.529	12.1898	0.00048051	0.00079792	HSF2	protein_coding	ENSG00000025156	ENSG00000025156	-0.266553	0.00079792	-166.099	623.139	788.597	122399551	122433119
ENSG00000025293	0.177335	5.63429	8.90845	0.00283854	0.00433309	PHF20	protein_coding	ENSG00000025293	ENSG00000025293	0.177335	0.00433309	558.163	3147.51	2898	35771974	35950370
ENSG00000025423	-1.43085	0.240749	67.5721	2.03e-16	8.49e-16	HSD17B6	protein_coding	ENSG00000025423	ENSG00000025423	-1.43085	8.49e-16	-51.2722	35.8333	102.222	56752161	56787790
ENSG00000025434	0.967143	4.89298	112.775	2.42e-26	1.81e-25	NR1H3	protein_coding	ENSG00000025434	ENSG00000025434	0.967143	1.81e-25	2268.26	2345.32	1213.6	47248300	47269033
ENSG00000025708	2.77082	5.56424	243.109	8.26e-55	3.99e-53	TYMP	protein_coding	ENSG00000025708	ENSG00000025708	2.77082	3.99e-53	13492.1	4869.36	714.167	50525752	50530032
ENSG00000025770	0.546893	5.09375	58.6157	1.92e-14	7.09e-14	NCAPH2	protein_coding	ENSG00000025770	ENSG00000025770	0.546893	7.09e-14	1318.12	2410.19	1719.46	50508224	50524780
ENSG00000025772	-0.40172	5.44032	36.1791	1.8e-09	4.71e-09	TOMM34	protein_coding	ENSG00000025772	ENSG00000025772	-0.40172	4.71e-09	-895.619	2229.46	3099.67	44942130	44960397
ENSG00000025796	0.208863	6.7157	9.47701	0.00208063	0.00322638	SEC63	protein_coding	ENSG00000025796	ENSG00000025796	0.208863	0.00322638	1410.52	6753.32	6077.99	107867756	107958208
ENSG00000025800	-0.296501	6.49368	20.9257	4.77e-06	9.54e-06	KPNA6	protein_coding	ENSG00000025800	ENSG00000025800	-0.296501	9.54e-06	-1436.44	4844.64	6193.6	32108056	32176563
ENSG00000026025	2.67739	10.1036	356.869	1.35e-79	3.38e-77	VIM	protein_coding	ENSG00000026025	ENSG00000026025	2.67739	3.38e-77	300734	112324	17917.8	17228241	17237593
ENSG00000026103	1.39493	4.77311	144.133	3.32e-33	3.74e-32	FAS	protein_coding	ENSG00000026103	ENSG00000026103	1.39493	3.74e-32	3303.5	2368.22	919.014	88990531	89017059
ENSG00000026297	3.65153	6.49868	326.277	6.22e-73	1.06e-70	RNASET2	protein_coding	ENSG00000026297	ENSG00000026297	3.65153	1.06e-70	34565	9465.88	832.083	166922113	166957191
ENSG00000026508	1.25455	6.9546	57.7736	2.94e-14	1.08e-13	CD44	protein_coding	ENSG00000026508	ENSG00000026508	1.25455	1.08e-13	12565.2	10015.7	4346.15	35138882	35232402
ENSG00000026652	-0.94599	4.06135	77.5338	1.3e-18	6.22e-18	AGPAT4	protein_coding	ENSG00000026652	ENSG00000026652	-0.94599	6.22e-18	-634.129	670.333	1379.67	161129967	161274061
ENSG00000026751	2.95023	3.8539	141.306	1.38e-32	1.51e-31	SLAMF7	protein_coding	ENSG00000026751	ENSG00000026751	2.95023	1.51e-31	4331.67	1468.25	193.069	160739057	160754821
ENSG00000026950	1.89937	5.85823	314.406	2.4e-70	3.34e-68	BTN3A1	protein_coding	ENSG00000026950	ENSG00000026950	1.89937	3.34e-68	10646.4	5605.25	1515.71	26402237	26415208
ENSG00000027001	-0.596304	5.15391	69.4037	8.02e-17	3.42e-16	MIPEP	protein_coding	ENSG00000027001	ENSG00000027001	-0.596304	3.42e-16	-1007.26	1689.17	2702.24	23730189	23889400
ENSG00000027075	1.01814	5.23264	118.995	1.05e-27	8.47e-27	PRKCH	protein_coding	ENSG00000027075	ENSG00000027075	1.01814	8.47e-27	3055.84	3001.39	1542.33	61187559	61550976
ENSG00000027644	-3.33334	1.55503	75.1703	4.32e-18	2e-17	INSRR	protein_coding	ENSG00000027644	ENSG00000027644	-3.33334	2e-17	-75.7871	22.7361	310.528	156840063	156859117
ENSG00000027697	0.813888	6.5555	109.527	1.24e-25	8.93e-25	IFNGR1	protein_coding	ENSG00000027697	ENSG00000027697	0.813888	8.93e-25	5845.16	7181.78	4197.89	137197485	137219449
ENSG00000027847	0.654181	4.93823	49.5324	1.95e-12	6.33e-12	B4GALT7	protein_coding	ENSG00000027847	ENSG00000027847	0.654181	6.33e-12	1427.35	2181.89	1478.99	177600132	177610330
ENSG00000027869	2.55905	1.84972	151.617	7.68e-35	9.52e-34	SH2D2A	protein_coding	ENSG00000027869	ENSG00000027869	2.55905	9.52e-34	891.973	348.556	60.1389	156806243	156816848
ENSG00000028116	0.295287	3.51113	15.7973	7.05e-05	0.00012663	VRK2	protein_coding	ENSG00000028116	ENSG00000028116	0.295287	0.00012663	222.019	751.875	640.472	57907629	58159920
ENSG00000028137	1.45847	5.94786	149.813	1.9e-34	2.31e-33	TNFRSF1B	protein_coding	ENSG00000028137	ENSG00000028137	1.45847	2.31e-33	7866.24	5393.5	2014.03	12166991	12209228
ENSG00000028203	0.30234	5.93322	21.3248	3.88e-06	7.8e-06	VEZT	protein_coding	ENSG00000028203	ENSG00000028203	0.30234	7.8e-06	1215.72	4021.04	3435.03	95217746	95302799
ENSG00000028277	1.80507	2.9835	93.6722	3.72e-22	2.17e-21	POU2F2	protein_coding	ENSG00000028277	ENSG00000028277	1.80507	2.17e-21	1290.87	715.139	206.083	42086110	42196585
ENSG00000028310	0.41507	4.72696	52.0674	5.36e-13	1.82e-12	BRD9	protein_coding	ENSG00000028310	ENSG00000028310	0.41507	1.82e-12	748.861	1804.18	1408.81	850291	892801
ENSG00000029153	1.16807	2.71155	40.9793	1.54e-10	4.35e-10	ARNTL2	protein_coding	ENSG00000029153	ENSG00000029153	1.16807	4.35e-10	648.279	555	241.625	27332854	27425289
ENSG00000029363	-0.253429	6.95712	11.0791	0.00087305	0.00141381	BCLAF1	protein_coding	ENSG00000029363	ENSG00000029363	-0.253429	0.00141381	-1718.87	6782.47	8514.28	136256627	136289851
ENSG00000029364	-0.534583	6.95727	75.3288	3.99e-18	1.85e-17	SLC39A9	protein_coding	ENSG00000029364	ENSG00000029364	-0.534583	1.85e-17	-3195.07	5976.75	9165.19	69398015	69462390
ENSG00000029534	2.45809	3.16926	119.662	7.5e-28	6.1e-27	ANK1	protein_coding	ENSG00000029534	ENSG00000029534	2.45809	6.1e-27	2223.85	904.708	163.694	41653220	41896762
ENSG00000029725	-0.292096	5.60563	17.1539	3.45e-05	6.38e-05	RABEP1	protein_coding	ENSG00000029725	ENSG00000029725	-0.292096	6.38e-05	-761.855	2608.24	3321.25	5282265	5386340
ENSG00000029993	-0.594187	4.33984	20.6813	5.42e-06	1.08e-05	HMGB3	protein_coding	ENSG00000029993	ENSG00000029993	-0.594187	1.08e-05	-567.25	954.667	1530.68	150980509	150990771
ENSG00000030066	0.259163	5.99033	12.7989	0.00034682	0.00058475	NUP160	protein_coding	ENSG00000030066	ENSG00000030066	0.259163	0.00058475	1083.93	4182.44	3616.85	47778087	47848555
ENSG00000030582	0.636701	8.56877	49.8363	1.67e-12	5.45e-12	GRN	protein_coding	ENSG00000030582	ENSG00000030582	0.636701	5.45e-12	17375.4	27289.7	18497.5	44345246	44353106
ENSG00000031081	0.731205	6.03779	64.627	9.05e-16	3.63e-15	ARHGAP31	protein_coding	ENSG00000031081	ENSG00000031081	0.731205	3.63e-15	3594.23	4915.49	3028.5	119294383	119420714
ENSG00000032389	-0.286871	4.82862	14.714	0.00012511	0.00021917	EIPR1	protein_coding	ENSG00000032389	ENSG00000032389	-0.286871	0.00021917	-433.801	1512.18	1967.03	3188925	3377830
ENSG00000032742	-0.247648	4.97222	11.5087	0.00069271	0.00113214	IFT88	protein_coding	ENSG00000032742	ENSG00000032742	-0.247648	0.00113214	-427.327	1725.54	2126.26	20567138	20691444
ENSG00000033011	0.275389	4.28839	17.2486	3.28e-05	6.08e-05	ALG1	protein_coding	ENSG00000033011	ENSG00000033011	0.275389	6.08e-05	349.649	1269.65	1103.9	5033923	5087379
ENSG00000033030	0.437164	4.80612	51.2718	8.04e-13	2.69e-12	ZCCHC8	protein_coding	ENSG00000033030	ENSG00000033030	0.437164	2.69e-12	839.368	1920.03	1483.33	122471599	122501073
ENSG00000033100	0.734449	5.60737	75.0176	4.67e-18	2.16e-17	CHPF2	protein_coding	ENSG00000033100	ENSG00000033100	0.734449	2.16e-17	2631.74	3583.29	2271.12	151232489	151238827
ENSG00000033122	1.25985	1.2696	34.0907	5.26e-09	1.32e-08	LRRC7	protein_coding	ENSG00000033122	ENSG00000033122	1.25985	1.32e-08	267.018	211.944	83.9722	69567922	70151945
ENSG00000033178	0.379758	5.40324	24.4464	7.64e-07	1.63e-06	UBA6	protein_coding	ENSG00000033178	ENSG00000033178	0.379758	1.63e-06	1069.44	2816.11	2277.71	67612652	67701155
ENSG00000033327	0.403825	5.23567	22.0701	2.63e-06	5.37e-06	GAB2	protein_coding	ENSG00000033327	ENSG00000033327	0.403825	5.37e-06	1027.18	2543.62	1991.93	78215293	78418348
ENSG00000034053	0.607508	1.12302	11.6506	0.00064182	0.00105192	APBA2	protein_coding	ENSG00000034053	ENSG00000034053	0.607508	0.00105192	89.7762	147.778	104.264	28884483	29118315
ENSG00000034510	2.09466	9.67177	234.627	5.84e-53	2.57e-51	TMSB10	protein_coding	ENSG00000034510	ENSG00000034510	2.09466	2.57e-51	161314	77011.9	18809.4	84905656	84906671
ENSG00000034533	0.193963	2.78348	9.28411	0.0023115	0.00356951	ASTE1	protein_coding	ENSG00000034533	ENSG00000034533	0.193963	0.00356951	85.8367	442.542	396.653	131013875	131027649
ENSG00000034693	-0.577847	4.29506	50.5998	1.13e-12	3.74e-12	PEX3	protein_coding	ENSG00000034693	ENSG00000034693	-0.577847	3.74e-12	-543.835	941.139	1475	143450805	143490616
ENSG00000034713	-0.444883	6.70881	49.9941	1.54e-12	5.04e-12	GABARAPL2	protein_coding	ENSG00000034713	ENSG00000034713	-0.444883	5.04e-12	-2353.23	5289.56	7564.1	75566375	75577881
ENSG00000035115	-0.683694	6.43974	32.9637	9.39e-09	2.32e-08	SH3YL1	protein_coding	ENSG00000035115	ENSG00000035115	-0.683694	2.32e-08	-2717.57	3974.83	6560.67	217730	266398
ENSG00000035141	0.175665	4.86516	9.17898	0.00244811	0.00376802	FAM136A	protein_coding	ENSG00000035141	ENSG00000035141	0.175665	0.00376802	322.489	1835.82	1698.42	70295975	70302090
ENSG00000035403	-0.747029	7.84791	55.6564	8.63e-14	3.07e-13	VCL	protein_coding	ENSG00000035403	ENSG00000035403	-0.747029	3.07e-13	-7591.53	10162.3	18297.6	73995193	74121363
ENSG00000035499	-0.707625	1.58737	12.348	0.00044145	0.00073541	DEPDC1B	protein_coding	ENSG00000035499	ENSG00000035499	-0.707625	0.00073541	-91.9127	129.889	213.458	60596912	60700190
ENSG00000035681	0.467629	4.88302	43.4753	4.29e-11	1.27e-10	NSMAF	protein_coding	ENSG00000035681	ENSG00000035681	0.467629	1.27e-10	957.191	2046.9	1541.72	58583508	58659853
ENSG00000035687	-0.557284	5.5633	41.9631	9.3e-11	2.68e-10	ADSS2	protein_coding	ENSG00000035687	ENSG00000035687	-0.557284	2.68e-10	-1262.33	2265.15	3580.35	244408494	244451909
ENSG00000035720	-2.23004	3.39852	44.3543	2.74e-11	8.22e-11	STAP1	protein_coding	ENSG00000035720	ENSG00000035720	-2.23004	8.22e-11	-440.124	197.361	1134.53	67558727	67607337
ENSG00000036257	-0.514478	6.12047	52.3772	4.58e-13	1.56e-12	CUL3	protein_coding	ENSG00000036257	ENSG00000036257	-0.514478	1.56e-12	-1773.77	3447.71	5147.33	224470150	224585397
ENSG00000036448	-0.878727	3.68654	43.8723	3.51e-11	1.04e-10	MYOM2	protein_coding	ENSG00000036448	ENSG00000036448	-0.878727	1.04e-10	-456.035	518.972	1007.39	2045046	2165552
ENSG00000036672	-2.27333	5.91729	139.248	3.89e-32	4.16e-31	USP2	protein_coding	ENSG00000036672	ENSG00000036672	-2.27333	4.16e-31	-2696.26	1186.04	6229.01	119355215	119381711
ENSG00000036828	-4.59717	6.42132	145.801	1.44e-33	1.65e-32	CASR	protein_coding	ENSG00000036828	ENSG00000036828	-4.59717	1.65e-32	-1440.64	313.375	10512	122183668	122291629
ENSG00000037241	0.359453	4.01391	24.6081	7.03e-07	1.5e-06	RPL26L1	protein_coding	ENSG00000037241	ENSG00000037241	0.359453	1.5e-06	388.099	1079.69	876.5	172958729	172969771
ENSG00000037280	1.04729	5.95671	63.9123	1.3e-15	5.17e-15	FLT4	protein_coding	ENSG00000037280	ENSG00000037280	1.04729	5.17e-15	5187.47	4953.22	2464.42	180601506	180649624
ENSG00000037474	0.267699	5.47494	21.022	4.54e-06	9.08e-06	NSUN2	protein_coding	ENSG00000037474	ENSG00000037474	0.267699	9.08e-06	777.558	2904.6	2512.93	6599239	6633291
ENSG00000037749	0.412389	5.09088	18.2009	1.99e-05	3.75e-05	MFAP3	protein_coding	ENSG00000037749	ENSG00000037749	0.412389	3.75e-05	969.476	2350.88	1843.53	154038906	154220478
ENSG00000037897	0.311926	3.82079	8.8079	0.00299928	0.00456837	METTL1	protein_coding	ENSG00000037897	ENSG00000037897	0.311926	0.00456837	286.79	919.417	760.486	57768471	57772119
ENSG00000037965	0.413075	2.57455	9.33785	0.00224468	0.00347075	HOXC8	protein_coding	ENSG00000037965	ENSG00000037965	0.413075	0.00347075	162.74	393.972	312.694	54008985	54012769
ENSG00000038295	1.62034	3.77057	118.308	1.48e-27	1.18e-26	TLL1	protein_coding	ENSG00000038295	ENSG00000038295	1.62034	1.18e-26	2012.11	1241.78	412.778	165873237	166104457
ENSG00000038358	0.207593	4.95478	7.72689	0.00544042	0.00806555	EDC4	protein_coding	ENSG00000038358	ENSG00000038358	0.207593	0.00806555	411.209	1980.85	1791.28	67873052	67884499
ENSG00000038382	0.518695	6.26441	39.8241	2.78e-10	7.71e-10	TRIO	protein_coding	ENSG00000038382	ENSG00000038382	0.518695	7.71e-10	2804.86	5407.53	3902.97	14143342	14532128
ENSG00000038427	1.99896	7.93217	77.3297	1.45e-18	6.88e-18	VCAN	protein_coding	ENSG00000038427	ENSG00000038427	1.99896	6.88e-18	45958.7	22991.3	5823.88	83471618	83582303
ENSG00000038532	-0.512844	5.33089	42.4994	7.07e-11	2.06e-10	CLEC16A	protein_coding	ENSG00000038532	ENSG00000038532	-0.512844	2.06e-10	-998.607	1947.19	2961.54	10944564	11182186
ENSG00000038945	2.22702	5.52601	147.213	7.05e-34	8.25e-33	MSR1	protein_coding	ENSG00000038945	ENSG00000038945	2.22702	8.25e-33	10370	4656.43	963.458	16107878	16567490
ENSG00000039068	-1.43666	7.72295	114.1	1.24e-26	9.39e-26	CDH1	protein_coding	ENSG00000039068	ENSG00000039068	-1.43666	9.39e-26	-9497.1	6610.54	19919.8	68737292	68835541
ENSG00000039319	-0.26563	5.72966	7.90884	0.00491938	0.00732303	ZFYVE16	protein_coding	ENSG00000039319	ENSG00000039319	-0.26563	0.00732303	-764.775	2879.1	3687.22	80408013	80483379
ENSG00000039537	1.23683	3.01338	20.516	5.91e-06	1.17e-05	C6	protein_coding	ENSG00000039537	ENSG00000039537	1.23683	1.17e-05	827.883	669.361	286.014	41142116	41261438
ENSG00000040275	0.584193	3.05547	60.424	7.65e-15	2.9e-14	SPDL1	protein_coding	ENSG00000040275	ENSG00000040275	0.584193	2.9e-14	346.175	592.569	411.014	169583636	169604778
ENSG00000040341	-0.363597	5.6219	26.5201	2.61e-07	5.78e-07	STAU2	protein_coding	ENSG00000040341	ENSG00000040341	-0.363597	5.78e-07	-929.045	2555.15	3470.36	73420369	73747708
ENSG00000040487	0.337589	3.65639	19.5254	9.93e-06	1.93e-05	SLC66A1	protein_coding	ENSG00000040487	ENSG00000040487	0.337589	1.93e-05	277.358	821.583	682.819	19312326	19329300
ENSG00000040531	-0.444604	4.651	45.3282	1.67e-11	5.05e-11	CTNS	protein_coding	ENSG00000040531	ENSG00000040531	-0.444604	5.05e-11	-564.036	1268.62	1817.43	3636459	3663103
ENSG00000040608	1.07531	1.37314	39.9992	2.54e-10	7.07e-10	RTN4R	protein_coding	ENSG00000040608	ENSG00000040608	1.07531	7.07e-10	210.866	196.097	103.056	20241415	20283246
ENSG00000040933	0.273291	4.84487	10.9011	0.00096106	0.00155063	INPP4A	protein_coding	ENSG00000040933	ENSG00000040933	0.273291	0.00155063	508.978	1862.4	1596.22	98444854	98594392
ENSG00000041357	0.321388	6.36982	26.3893	2.79e-07	6.17e-07	PSMA4	protein_coding	ENSG00000041357	ENSG00000041357	0.321388	6.17e-07	1759.1	5473.44	4544.53	78540405	78552417
ENSG00000041802	-0.174427	5.2221	8.31712	0.00392731	0.00590685	LSG1	protein_coding	ENSG00000041802	ENSG00000041802	-0.174427	0.00590685	-366.697	2102.29	2491.01	194640791	194672463
ENSG00000041880	-0.591056	4.68899	51.1853	8.4e-13	2.81e-12	PARP3	protein_coding	ENSG00000041880	ENSG00000041880	-0.591056	2.81e-12	-716.507	1212.25	1920.32	51942345	51948867
ENSG00000041982	-0.929005	7.90045	18.1414	2.05e-05	3.87e-05	TNC	protein_coding	ENSG00000041982	ENSG00000041982	-0.929005	3.87e-05	-8876.02	9554.33	19830.3	115019575	115118257
ENSG00000042062	-0.712845	4.6372	13.8322	0.00019988	0.00034377	RIPOR3	protein_coding	ENSG00000042062	ENSG00000042062	-0.712845	0.00034377	-827.237	1160.47	1951.07	50586108	50691542
ENSG00000042088	0.197106	3.87642	10.1327	0.00145663	0.00230182	TDP1	protein_coding	ENSG00000042088	ENSG00000042088	0.197106	0.00230182	182.438	925.583	845.028	89954939	90044764
ENSG00000042286	0.401751	4.50633	20.5931	5.68e-06	1.13e-05	AIFM2	protein_coding	ENSG00000042286	ENSG00000042286	0.401751	1.13e-05	606.488	1509.61	1222.29	70098223	70132934
ENSG00000042429	0.579675	1.99208	73.476	1.02e-17	4.61e-17	MED17	protein_coding	ENSG00000042429	ENSG00000042429	0.579675	4.61e-17	162.873	280.972	193.236	93784227	93814963
ENSG00000042753	0.548176	5.68861	48.5237	3.26e-12	1.04e-11	AP2S1	protein_coding	ENSG00000042753	ENSG00000042753	0.548176	1.04e-11	1967.5	3589.18	2576.74	46838136	46850846
ENSG00000042832	-0.740185	1.78355	12.435	0.00042135	0.00070298	TG	protein_coding	ENSG00000042832	ENSG00000042832	-0.740185	0.00070298	-108.242	146.236	254.931	132866958	133134903
ENSG00000042980	1.33371	4.03707	65.0113	7.45e-16	3e-15	ADAM28	protein_coding	ENSG00000042980	ENSG00000042980	1.33371	3e-15	1865.16	1398.47	557.167	24294069	24359014
ENSG00000043039	2.64785	4.90751	315.218	1.59e-70	2.29e-68	BARX2	protein_coding	ENSG00000043039	ENSG00000043039	2.64785	2.29e-68	8112.14	3063.67	510.097	129375848	129452279
ENSG00000043093	-0.779781	5.56414	96.0973	1.09e-22	6.56e-22	DCUN1D1	protein_coding	ENSG00000043093	ENSG00000043093	-0.779781	6.56e-22	-1618.42	2075.49	3795.81	182938074	182985953
ENSG00000043462	2.26256	4.99453	276.007	5.57e-62	4.3e-60	LCP2	protein_coding	ENSG00000043462	ENSG00000043462	2.26256	4.3e-60	7223.77	3192.74	661.25	170246233	170297815
ENSG00000043514	0.19198	4.0715	9.95692	0.00160246	0.00252264	TRIT1	protein_coding	ENSG00000043514	ENSG00000043514	0.19198	0.00252264	205.704	1071.49	975.583	39838110	39883511
ENSG00000043591	-1.22124	0.778288	16.2035	5.69e-05	0.00010324	ADRB1	protein_coding	ENSG00000043591	ENSG00000043591	-1.22124	0.00010324	-67.4734	55.25	148.028	114043866	114046904
ENSG00000044012	6.19437	0.544202	170.335	6.25e-39	9.84e-38	GUCA2B	protein_coding	ENSG00000044012	ENSG00000044012	6.19437	9.84e-38	1044.7	168.653	2.125	42153410	42155820
ENSG00000044090	0.430694	5.46092	39.9513	2.6e-10	7.24e-10	CUL7	protein_coding	ENSG00000044090	ENSG00000044090	0.430694	7.24e-10	1290.07	2995.33	2330.62	43037617	43053945
ENSG00000044446	2.00119	5.92396	276.206	5.04e-62	3.93e-60	PHKA2	protein_coding	ENSG00000044446	ENSG00000044446	2.00119	3.93e-60	11787.1	5890.07	1513.78	18892298	18984114
ENSG00000044459	0.590573	3.71505	49.0255	2.53e-12	8.13e-12	CNTLN	protein_coding	ENSG00000044459	ENSG00000044459	0.590573	8.13e-12	558.01	944.861	654.722	17134982	17503923
ENSG00000044524	1.53915	3.5607	100.349	1.28e-23	8.13e-23	EPHA3	protein_coding	ENSG00000044524	ENSG00000044524	1.53915	8.13e-23	1588.98	1032.38	372.931	89107621	89482134
ENSG00000044574	0.265706	9.41571	11.215	0.00081139	0.00131721	HSPA5	protein_coding	ENSG00000044574	ENSG00000044574	0.265706	0.00131721	11806.1	44432.8	38332.3	125234853	125241343
ENSG00000046647	0.298132	4.10496	20.2501	6.79e-06	1.34e-05	GEMIN8	protein_coding	ENSG00000046647	ENSG00000046647	0.298132	1.34e-05	337.961	1133.6	948.417	14008279	14029893
ENSG00000046651	0.333336	4.85159	21.142	4.26e-06	8.55e-06	OFD1	protein_coding	ENSG00000046651	ENSG00000046651	0.333336	8.55e-06	646.213	1938.62	1595.32	13734745	13769357
ENSG00000046653	-2.68311	3.71213	208.339	3.16e-47	8.84e-46	GPM6B	protein_coding	ENSG00000046653	ENSG00000046653	-2.68311	8.84e-46	-532.597	198.5	1438.61	13770939	13938638
ENSG00000046889	1.77458	5.12131	121.412	3.1e-28	2.58e-27	PREX2	protein_coding	ENSG00000046889	ENSG00000046889	1.77458	2.58e-27	5571.7	3139.74	944.986	67952046	68237032
ENSG00000047056	-0.218055	4.79386	9.91633	0.00163818	0.00257693	WDR37	protein_coding	ENSG00000047056	ENSG00000047056	-0.218055	0.00257693	-335.863	1540.26	1860.5	1049538	1132384
ENSG00000047188	0.456987	5.45141	37.7064	8.22e-10	2.21e-09	YTHDC2	protein_coding	ENSG00000047188	ENSG00000047188	0.456987	2.21e-09	1393.29	3048.86	2286.38	113513694	113595285
ENSG00000047249	-1.11994	6.41704	219.452	1.19e-49	3.95e-48	ATP6V1H	protein_coding	ENSG00000047249	ENSG00000047249	-1.11994	3.95e-48	-3560.82	3179.47	7345.21	53715543	53843558
ENSG00000047346	0.338735	5.08002	16.7186	4.34e-05	7.95e-05	FAM214A	protein_coding	ENSG00000047346	ENSG00000047346	0.338735	7.95e-05	760.113	2243.97	1845.38	52581317	52709817
ENSG00000047365	0.412071	4.68712	15.1961	9.69e-05	0.0001716	ARAP2	protein_coding	ENSG00000047365	ENSG00000047365	0.412071	0.0001716	724.547	1758.31	1386.81	35948221	36244514
ENSG00000047457	3.94063	8.24803	130.878	2.63e-30	2.5e-29	CP	protein_coding	ENSG00000047457	ENSG00000047457	3.94063	2.5e-29	125794	31922.3	2232.54	149162410	149221829
ENSG00000047579	0.469648	4.49522	50.2703	1.34e-12	4.4e-12	DTNBP1	protein_coding	ENSG00000047579	ENSG00000047579	0.469648	4.4e-12	733.675	1562.18	1158.39	15522807	15663058
ENSG00000047597	-1.95789	1.75273	94.2925	2.72e-22	1.6e-21	XK	protein_coding	ENSG00000047597	ENSG00000047597	-1.95789	1.6e-21	-156.849	80.1111	334.097	37685791	37732130
ENSG00000047617	0.511911	1.34286	14.2874	0.00015692	0.00027239	ANO2	protein_coding	ENSG00000047617	ENSG00000047617	0.511911	0.00027239	89.6627	175.153	132.528	5531869	5946232
ENSG00000047621	0.329705	4.24095	22.9946	1.62e-06	3.38e-06	C12orf4	protein_coding	ENSG00000047621	ENSG00000047621	0.329705	3.38e-06	416.174	1262.26	1050.61	4487735	4538508
ENSG00000047644	0.959734	6.12997	168.035	1.99e-38	3.05e-37	WWC3	protein_coding	ENSG00000047644	ENSG00000047644	0.959734	3.05e-37	5308.29	5531	2962.89	10015254	10144474
ENSG00000047648	-0.638011	4.7561	43.1456	5.08e-11	1.49e-10	ARHGAP6	protein_coding	ENSG00000047648	ENSG00000047648	-0.638011	1.49e-10	-787.687	1234.6	2062.12	11117651	11665920
ENSG00000047662	-2.70164	0.337386	278.01	2.04e-62	1.64e-60	FAM184B	protein_coding	ENSG00000047662	ENSG00000047662	-2.70164	1.64e-60	-50.4682	18.6806	137.75	17629306	17781621
ENSG00000047849	-0.25975	8.44468	16.9607	3.82e-05	7.03e-05	MAP4	protein_coding	ENSG00000047849	ENSG00000047849	-0.25975	7.03e-05	-4839.38	18631	23485	47850690	48089272
ENSG00000048028	-0.197314	4.57439	9.62111	0.00192354	0.00299817	USP28	protein_coding	ENSG00000048028	ENSG00000048028	-0.197314	0.00299817	-258.648	1310.85	1587.82	113797874	113875570
ENSG00000048162	1.12123	3.25704	142.646	7.02e-33	7.8e-32	NOP16	protein_coding	ENSG00000048162	ENSG00000048162	1.12123	7.8e-32	855.309	762.833	362.792	176383938	176388927
ENSG00000048342	-0.445206	5.36971	27.6727	1.44e-07	3.25e-07	CC2D2A	protein_coding	ENSG00000048342	ENSG00000048342	-0.445206	3.25e-07	-939.124	2109.42	2961.74	15469865	15601552
ENSG00000048405	0.193747	4.77366	7.61836	0.0057777	0.00854287	ZNF800	protein_coding	ENSG00000048405	ENSG00000048405	0.193747	0.00854287	333.875	1723.25	1585.36	127346790	127431924
ENSG00000048540	-3.67431	3.12006	214.934	1.15e-48	3.56e-47	LMO3	protein_coding	ENSG00000048540	ENSG00000048540	-3.67431	3.56e-47	-273.226	74.3611	1064.81	16548372	16610594
ENSG00000048544	-0.355863	5.38077	36.3574	1.64e-09	4.31e-09	MRPS10	protein_coding	ENSG00000048544	ENSG00000048544	-0.355863	4.31e-09	-780.037	2191.96	2931.17	42206807	42217861
ENSG00000048707	-0.839599	6.82334	69.5289	7.53e-17	3.22e-16	VPS13D	protein_coding	ENSG00000048707	ENSG00000048707	-0.839599	3.22e-16	-4066.77	4843.71	9123.96	12230030	12512047
ENSG00000048740	0.945814	4.89994	56.4076	5.89e-14	2.11e-13	CELF2	protein_coding	ENSG00000048740	ENSG00000048740	0.945814	2.11e-13	2214.43	2341.29	1251.74	10798397	11336675
ENSG00000049089	-2.69206	4.12343	226.075	4.28e-51	1.61e-49	COL9A2	protein_coding	ENSG00000049089	ENSG00000049089	-2.69206	1.61e-49	-752.131	279.389	1886.53	40300489	40317813
ENSG00000049130	-1.61515	6.50774	97.2138	6.22e-23	3.79e-22	KITLG	protein_coding	ENSG00000049130	ENSG00000049130	-1.61515	3.79e-22	-4200.67	2600.79	8574.83	88492793	88580851
ENSG00000049167	-0.241051	3.58271	12.9371	0.00032213	0.00054496	ERCC8	protein_coding	ENSG00000049167	ENSG00000049167	-0.241051	0.00054496	-156.646	649.847	802.903	60866454	60945073
ENSG00000049192	-1.15346	0.752352	47.7699	4.79e-12	1.51e-11	ADAMTS6	protein_coding	ENSG00000049192	ENSG00000049192	-1.15346	1.51e-11	-70.0247	60.7083	145.125	65148738	65481920
ENSG00000049239	0.913659	7.06113	113.706	1.51e-26	1.14e-25	H6PD	protein_coding	ENSG00000049239	ENSG00000049239	0.913659	1.14e-25	9397.25	10285.3	5717.97	9234774	9271337
ENSG00000049245	0.245816	7.04421	18.1245	2.07e-05	3.9e-05	VAMP3	protein_coding	ENSG00000049245	ENSG00000049245	0.245816	3.9e-05	2102.32	8552.4	7534.71	7771296	7781432
ENSG00000049249	4.27971	2.68403	245.063	3.1e-55	1.52e-53	TNFRSF9	protein_coding	ENSG00000049249	ENSG00000049249	4.27971	1.52e-53	3075.8	718.694	36.7778	7915871	7943165
ENSG00000049283	-5.22822	3.46316	246.993	1.17e-55	5.9e-54	EPN3	protein_coding	ENSG00000049283	ENSG00000049283	-5.22822	5.9e-54	-160.332	30.6667	1391.22	50532682	50543750
ENSG00000049323	-0.993606	6.84156	31.2205	2.3e-08	5.53e-08	LTBP1	protein_coding	ENSG00000049323	ENSG00000049323	-0.993606	5.53e-08	-4492.51	4521.42	9901.5	32946953	33399509
ENSG00000049449	1.30745	5.49489	126.703	2.16e-29	1.93e-28	RCN1	protein_coding	ENSG00000049449	ENSG00000049449	1.30745	1.93e-28	4879.4	3732	1609.14	32091074	32105722
ENSG00000049541	1.15673	4.49387	253.46	4.57e-57	2.51e-55	RFC2	protein_coding	ENSG00000049541	ENSG00000049541	1.15673	2.51e-55	2146.27	1855.47	867.181	74231499	74254458
ENSG00000049618	-0.473168	6.42753	43.0456	5.35e-11	1.57e-10	ARID1B	protein_coding	ENSG00000049618	ENSG00000049618	-0.473168	1.57e-10	-2009.12	4246.1	6184.89	156776020	157210779
ENSG00000049656	0.890765	7.44277	109.573	1.22e-25	8.73e-25	CLPTM1L	protein_coding	ENSG00000049656	ENSG00000049656	0.890765	8.73e-25	11817.7	13266.9	7493.31	1317752	1345099
ENSG00000049759	-1.06536	7.27828	72.965	1.32e-17	5.92e-17	NEDD4L	protein_coding	ENSG00000049759	ENSG00000049759	-1.06536	5.92e-17	-6345.24	5955.96	13199.9	58044226	58401540
ENSG00000049768	1.71726	0.954292	97.4472	5.53e-23	3.38e-22	FOXP3	protein_coding	ENSG00000049768	ENSG00000049768	1.71726	3.38e-22	285.447	166.222	54.5972	49250438	49270477
ENSG00000049860	0.653996	6.92921	73.4935	1.01e-17	4.57e-17	HEXB	protein_coding	ENSG00000049860	ENSG00000049860	0.653996	4.57e-17	5779.15	8836.68	5918.9	74640023	74722647
ENSG00000050030	-2.41322	2.63997	65.4252	6.04e-16	2.45e-15	NEXMIF	protein_coding	ENSG00000050030	ENSG00000050030	-2.41322	2.45e-15	-293.676	121.694	661.097	74732856	74925472
ENSG00000050327	-0.646221	4.20048	45.8923	1.25e-11	3.83e-11	ARHGEF5	protein_coding	ENSG00000050327	ENSG00000050327	-0.646221	3.83e-11	-540.483	836.375	1422.28	144355288	144380632
ENSG00000050344	1.75518	4.35217	158.935	1.93e-36	2.6e-35	NFE2L3	protein_coding	ENSG00000050344	ENSG00000050344	1.75518	2.6e-35	3269.78	1862.93	579.444	26152198	26187137
ENSG00000050393	-0.695263	5.79657	103.885	2.14e-24	1.43e-23	MCUR1	protein_coding	ENSG00000050393	ENSG00000050393	-0.695263	1.43e-23	-1763.94	2537.08	4277.44	13786557	13814568
ENSG00000050405	-0.342375	6.98854	13.7825	0.00020524	0.00035268	LIMA1	protein_coding	ENSG00000050405	ENSG00000050405	-0.342375	0.00035268	-2305.58	6734.08	9015.76	50175788	50283546
ENSG00000050438	-3.04614	3.13937	258.481	3.68e-58	2.18e-56	SLC4A8	protein_coding	ENSG00000050438	ENSG00000050438	-3.04614	2.18e-56	-349.545	114.75	1025.12	51391317	51515763
ENSG00000050555	-0.92322	5.1034	17.1135	3.52e-05	6.51e-05	LAMC3	protein_coding	ENSG00000050555	ENSG00000050555	-0.92322	6.51e-05	-1276.1	1382.22	2792.21	131009174	131094473
ENSG00000050628	-2.07367	7.8349	73.87	8.34e-18	3.8e-17	PTGER3	protein_coding	ENSG00000050628	ENSG00000050628	-2.07367	3.8e-17	-11071.7	5339.18	23321.6	70852353	71047808
ENSG00000050748	0.294398	5.85316	24.309	8.21e-07	1.75e-06	MAPK9	protein_coding	ENSG00000050748	ENSG00000050748	0.294398	1.75e-06	1120.46	3805.93	3269.89	180233143	180292099
ENSG00000050767	4.96853	6.97511	290.368	4.13e-65	4.02e-63	COL23A1	protein_coding	ENSG00000050767	ENSG00000050767	4.96853	4.02e-63	71819.8	14455	464.139	178237618	178590393
ENSG00000051009	0.35478	5.04384	28.8735	7.73e-08	1.78e-07	FAM160A2	protein_coding	ENSG00000051009	ENSG00000051009	0.35478	1.78e-07	775.312	2185.33	1776.22	6211345	6234711
ENSG00000051108	0.304513	8.02911	15.2624	9.36e-05	0.00016605	HERPUD1	protein_coding	ENSG00000051108	ENSG00000051108	0.304513	0.00016605	5141.63	16884.8	14619.6	56932142	56944864
ENSG00000051128	0.464456	3.53455	18.2074	1.98e-05	3.74e-05	HOMER3	protein_coding	ENSG00000051128	ENSG00000051128	0.464456	3.74e-05	359.837	774.75	591.556	18929201	18941261
ENSG00000051180	1.52948	0.809965	132.358	1.25e-30	1.21e-29	RAD51	protein_coding	ENSG00000051180	ENSG00000051180	1.52948	1.21e-29	232.354	151.917	54.8194	40694774	40732340
ENSG00000051341	2.11959	0.386057	108.101	2.55e-25	1.8e-24	POLQ	protein_coding	ENSG00000051341	ENSG00000051341	2.11959	1.8e-24	266.921	125.931	27.8056	121431427	121546641
ENSG00000051523	1.23107	6.68615	74.1473	7.25e-18	3.31e-17	CYBA	protein_coding	ENSG00000051523	ENSG00000051523	1.23107	3.31e-17	10237.9	8316.26	3658.1	88643289	88651054
ENSG00000051596	0.355112	2.71643	15.9294	6.57e-05	0.00011844	THOC3	protein_coding	ENSG00000051596	ENSG00000051596	0.355112	0.00011844	156.111	439.611	362.111	175917873	176034680
ENSG00000051825	0.236932	4.00591	7.66004	0.00564571	0.00835623	MPHOSPH9	protein_coding	ENSG00000051825	ENSG00000051825	0.236932	0.00835623	246.281	1039.46	916.292	123152320	123244014
ENSG00000052344	-1.8114	6.07371	106.47	5.82e-25	4.03e-24	PRSS8	protein_coding	ENSG00000052344	ENSG00000052344	-1.8114	4.03e-24	-3158.86	1743.88	6653.85	31131433	31135727
ENSG00000052749	0.298306	4.72342	13.3553	0.00025769	0.00043928	RRP12	protein_coding	ENSG00000052749	ENSG00000052749	0.298306	0.00043928	516.679	1732.04	1465.15	97356358	97426076
ENSG00000052802	-0.444712	5.91686	28.8292	7.91e-08	1.82e-07	MSMO1	protein_coding	ENSG00000052802	ENSG00000052802	-0.444712	1.82e-07	-1322.5	2973.83	4356.47	165327667	165343164
ENSG00000052841	0.398746	6.18792	51.0996	8.78e-13	2.93e-12	TTC17	protein_coding	ENSG00000052841	ENSG00000052841	0.398746	2.93e-12	1978.23	4961.12	3900.81	43358920	43494933
ENSG00000053108	-2.16647	2.23693	61.416	4.62e-15	1.78e-14	FSTL4	protein_coding	ENSG00000053108	ENSG00000053108	-2.16647	1.78e-14	-212.705	98.1806	457.944	133196455	133612541
ENSG00000053372	0.567095	4.82078	71.9173	2.24e-17	9.94e-17	MRTO4	protein_coding	ENSG00000053372	ENSG00000053372	0.567095	9.94e-17	1154.31	2035.49	1413.44	19251805	19260128
ENSG00000053501	0.724909	4.43001	72.024	2.13e-17	9.44e-17	USE1	protein_coding	ENSG00000053501	ENSG00000053501	0.724909	9.44e-17	1152.97	1590.5	992.139	17215346	17219829
ENSG00000053524	-0.68382	-0.007281	24.52	7.35e-07	1.57e-06	MCF2L2	protein_coding	ENSG00000053524	ENSG00000053524	-0.68382	1.57e-06	-29.6037	43.2917	76.7917	183178043	183428778
ENSG00000053702	0.359287	4.49507	9.89559	0.00165676	0.002603	NRIP2	protein_coding	ENSG00000053702	ENSG00000053702	0.359287	0.002603	537.473	1495.94	1192.4	2825348	2835544
ENSG00000053747	0.848404	4.54006	29.3961	5.9e-08	1.37e-07	LAMA3	protein_coding	ENSG00000053747	ENSG00000053747	0.848404	1.37e-07	1527.44	1800.38	1035.61	23689453	23956222
ENSG00000053770	-1.13583	6.02745	261.173	9.52e-59	5.95e-57	AP5M1	protein_coding	ENSG00000053770	ENSG00000053770	-1.13583	5.95e-57	-2723.34	2397.67	5598.49	57268924	57298742
ENSG00000053900	0.214502	4.37806	10.235	0.00137803	0.00218332	ANAPC4	protein_coding	ENSG00000053900	ENSG00000053900	0.214502	0.00218332	285.153	1329.38	1202.26	25377263	25418498
ENSG00000053918	-1.97006	5.66344	222.965	2.04e-50	7.29e-49	KCNQ1	protein_coding	ENSG00000053918	ENSG00000053918	-1.97006	7.29e-49	-2347.9	1191.79	5126.32	2444684	2849105
ENSG00000054148	0.576636	5.65239	33.3525	7.69e-09	1.91e-08	PHPT1	protein_coding	ENSG00000054148	ENSG00000054148	0.576636	1.91e-08	2054.36	3562.67	2456.32	136848724	136851027
ENSG00000054179	1.03046	3.19255	24.9723	5.82e-07	1.26e-06	ENTPD2	protein_coding	ENSG00000054179	ENSG00000054179	1.03046	1.26e-06	729.949	708.375	353.931	137048107	137054061
ENSG00000054277	0.739683	1.93147	36.0806	1.89e-09	4.95e-09	OPN3	protein_coding	ENSG00000054277	ENSG00000054277	0.739683	4.95e-09	197.424	266.903	175.889	241590102	241677376
ENSG00000054282	-0.250569	4.62901	13.3565	0.00025753	0.0004391	SDCCAG8	protein_coding	ENSG00000054282	ENSG00000054282	-0.250569	0.0004391	-338.603	1351.33	1696.92	243256034	243500091
ENSG00000054356	3.66574	3.17548	49.6564	1.83e-12	5.95e-12	PTPRN	protein_coding	ENSG00000054356	ENSG00000054356	3.66574	5.95e-12	3454.25	942.306	74.3056	219289623	219309648
ENSG00000054523	-0.241454	6.71737	8.14558	0.00431662	0.0064649	KIF1B	protein_coding	ENSG00000054523	ENSG00000054523	-0.241454	0.0064649	-1402.15	5807.11	7068.81	10210570	10381603
ENSG00000054598	-2.02342	5.76376	210.742	9.46e-48	2.73e-46	FOXC1	protein_coding	ENSG00000054598	ENSG00000054598	-2.02342	2.73e-46	-2574.18	1272.19	5575.96	1609915	1613897
ENSG00000054611	0.385198	5.32312	41.705	1.06e-10	3.04e-10	TBC1D22A	protein_coding	ENSG00000054611	ENSG00000054611	0.385198	3.04e-10	1036.37	2690.47	2149.76	46762617	47175699
ENSG00000054654	-1.09966	8.49505	76.497	2.21e-18	1.04e-17	SYNE2	protein_coding	ENSG00000054654	ENSG00000054654	-1.09966	1.04e-17	-14956.8	13601.3	31342.2	63761899	64226433
ENSG00000054690	-0.628871	4.07898	20.116	7.29e-06	1.43e-05	PLEKHH1	protein_coding	ENSG00000054690	ENSG00000054690	-0.628871	1.43e-05	-486.86	774.181	1301.83	67533290	67589612
ENSG00000054793	-0.861214	6.62578	43.1074	5.18e-11	1.52e-10	ATP9A	protein_coding	ENSG00000054793	ENSG00000054793	-0.861214	1.52e-10	-3497.25	4060.83	8075.99	51596514	51768390
ENSG00000054803	2.29187	1.87154	70.9734	3.62e-17	1.58e-16	CBLN4	protein_coding	ENSG00000054803	ENSG00000054803	2.29187	1.58e-16	752.658	328.403	74.2917	55997357	56005519
ENSG00000054967	1.84194	1.74452	191.123	1.81e-43	3.97e-42	RELT	protein_coding	ENSG00000054967	ENSG00000054967	1.84194	3.97e-42	566.909	307.778	86.1667	73376399	73397474
ENSG00000055044	0.196184	4.81112	10.0441	0.00152833	0.00241119	NOP58	protein_coding	ENSG00000055044	ENSG00000055044	0.196184	0.00241119	354.426	1806.6	1627.86	202265736	202303661
ENSG00000055130	0.381569	6.02824	41.8526	9.84e-11	2.83e-10	CUL1	protein_coding	ENSG00000055130	ENSG00000055130	0.381569	2.83e-10	1672.47	4383.14	3527	148697914	148801110
ENSG00000055147	0.23212	5.03996	15.3613	8.88e-05	0.00015795	FAM114A2	protein_coding	ENSG00000055147	ENSG00000055147	0.23212	0.00015795	494.725	2131.33	1892.88	153990148	154038936
ENSG00000055163	-2.09337	9.12541	224.28	1.05e-50	3.81e-49	CYFIP2	protein_coding	ENSG00000055163	ENSG00000055163	-2.09337	3.81e-49	-26628.5	12720.4	58388.6	157266079	157395595
ENSG00000055208	-0.430142	6.64853	38.3147	6.02e-10	1.63e-09	TAB2	protein_coding	ENSG00000055208	ENSG00000055208	-0.430142	1.63e-09	-2193.45	5099.38	7173.03	149218641	149411613
ENSG00000055211	-0.47839	6.43416	53.7955	2.22e-13	7.71e-13	GINM1	protein_coding	ENSG00000055211	ENSG00000055211	-0.47839	7.71e-13	-2050.13	4285.47	6294.07	149566294	149591748
ENSG00000055732	-2.36181	2.40519	78.4076	8.38e-19	4.05e-18	MCOLN3	protein_coding	ENSG00000055732	ENSG00000055732	-2.36181	4.05e-18	-230.702	97.6806	554.583	85018082	85048500
ENSG00000055813	1.04732	0.876975	40.2321	2.26e-10	6.3e-10	CCDC85A	protein_coding	ENSG00000055813	ENSG00000055813	1.04732	6.3e-10	150.451	143.653	73.4167	56183990	56386172
ENSG00000055957	4.73074	-0.0855146	103.016	3.32e-24	2.2e-23	ITIH1	protein_coding	ENSG00000055957	ENSG00000055957	4.73074	2.2e-23	506.978	107.167	3.875	52777595	52792068
ENSG00000056097	-0.316562	7.08042	23.3422	1.36e-06	2.84e-06	ZFR	protein_coding	ENSG00000056097	ENSG00000056097	-0.316562	2.84e-06	-2289.22	7231.5	9531.43	32354350	32444740
ENSG00000056558	0.671872	4.07409	25.2737	4.97e-07	1.08e-06	TRAF1	protein_coding	ENSG00000056558	ENSG00000056558	0.671872	1.08e-06	835.156	1243.03	771.708	120902393	120929173
ENSG00000056972	1.23911	5.28369	198.033	5.61e-45	1.35e-43	TRAF3IP2	protein_coding	ENSG00000056972	ENSG00000056972	1.23911	1.35e-43	4016.73	3241.62	1456.83	111555381	111606906
ENSG00000056998	-1.02949	1.86415	12.7673	0.00035274	0.00059439	GYG2	protein_coding	ENSG00000056998	ENSG00000056998	-1.02949	0.00059439	-143.157	139.056	293.653	2828822	2882820
ENSG00000057252	0.552581	6.29787	45.4055	1.6e-11	4.87e-11	SOAT1	protein_coding	ENSG00000057252	ENSG00000057252	0.552581	4.87e-11	3071.6	5558.64	3975.93	179293714	179358680
ENSG00000057294	0.456856	4.45644	12.3402	0.0004433	0.00073832	PKP2	protein_coding	ENSG00000057294	ENSG00000057294	0.456856	0.00073832	680.474	1489.47	1145.14	32790755	32896777
ENSG00000057608	0.356537	8.08629	34.8835	3.5e-09	8.95e-09	GDI2	protein_coding	ENSG00000057608	ENSG00000057608	0.356537	8.95e-09	6595.17	18497.9	14693.6	5765223	5842132
ENSG00000057657	2.29343	4.63565	286.512	2.86e-64	2.58e-62	PRDM1	protein_coding	ENSG00000057657	ENSG00000057657	2.29343	2.58e-62	5431	2368.07	508.569	105993463	106109939
ENSG00000057663	-0.427967	5.19908	50.3249	1.3e-12	4.28e-12	ATG5	protein_coding	ENSG00000057663	ENSG00000057663	-0.427967	4.28e-12	-796.999	1862.29	2639.88	106045423	106325791
ENSG00000057704	0.656854	5.66311	38.1315	6.61e-10	1.79e-09	TMCC3	protein_coding	ENSG00000057704	ENSG00000057704	0.656854	1.79e-09	2447.71	3726.42	2411.31	94567122	94650557
ENSG00000058056	-0.496988	4.55141	29.4169	5.84e-08	1.36e-07	USP13	protein_coding	ENSG00000058056	ENSG00000058056	-0.496988	1.36e-07	-582.408	1171.88	1700.76	179653040	179789401
ENSG00000058085	-1.50649	5.46346	32.1897	1.4e-08	3.41e-08	LAMC2	protein_coding	ENSG00000058085	ENSG00000058085	-1.50649	3.41e-08	-1985.39	1317.89	4130.81	183186238	183245127
ENSG00000058262	0.423575	8.3059	36.9018	1.24e-09	3.29e-09	SEC61A1	protein_coding	ENSG00000058262	ENSG00000058262	0.423575	3.29e-09	9144.11	21587.9	16861.3	128051641	128071683
ENSG00000058668	0.7766	7.39183	74.9218	4.9e-18	2.26e-17	ATP2B4	protein_coding	ENSG00000058668	ENSG00000058668	0.7766	2.26e-17	9634.04	12405.4	7542.6	203626787	203744081
ENSG00000058729	0.409724	4.45197	38.8128	4.66e-10	1.27e-09	RIOK2	protein_coding	ENSG00000058729	ENSG00000058729	0.409724	1.27e-09	612.082	1493.89	1170.93	97160867	97183247
ENSG00000058804	-0.248283	4.72826	10.4086	0.0012543	0.00199644	NDC1	protein_coding	ENSG00000058804	ENSG00000058804	-0.248283	0.00199644	-360.596	1452.36	1806.75	53765478	53838463
ENSG00000058866	0.52518	2.44856	10.2443	0.00137105	0.00217346	DGKG	protein_coding	ENSG00000058866	ENSG00000058866	0.52518	0.00217346	201.837	384.319	266.417	186105668	186362234
ENSG00000059122	0.233183	5.1625	9.08144	0.00258216	0.00396048	FLYWCH1	protein_coding	ENSG00000059122	ENSG00000059122	0.233183	0.00396048	532.291	2282.72	2042.42	2911931	2951208
ENSG00000059377	2.00862	4.57418	289.502	6.38e-65	6.01e-63	TBXAS1	protein_coding	ENSG00000059377	ENSG00000059377	2.00862	6.01e-63	4615.87	2298.03	571.583	139777051	140020325
ENSG00000059378	0.596847	5.21038	48.6527	3.06e-12	9.78e-12	PARP12	protein_coding	ENSG00000059378	ENSG00000059378	0.596847	9.78e-12	1600.15	2681	1869.6	140023749	140062951
ENSG00000059573	0.390524	6.4186	22.814	1.78e-06	3.7e-06	ALDH18A1	protein_coding	ENSG00000059573	ENSG00000059573	0.390524	3.7e-06	2237.62	5729.79	4691	95605941	95656711
ENSG00000059691	-0.279211	5.06036	17.0008	3.74e-05	6.89e-05	GATB	protein_coding	ENSG00000059691	ENSG00000059691	-0.279211	6.89e-05	-498.174	1784.22	2271.42	151670504	151761007
ENSG00000059728	0.447858	4.40737	20.6547	5.5e-06	1.09e-05	MXD1	protein_coding	ENSG00000059728	ENSG00000059728	0.447858	1.09e-05	648.877	1448.85	1117.75	69897688	69942945
ENSG00000059758	0.624395	5.25176	69.9912	5.96e-17	2.56e-16	CDK17	protein_coding	ENSG00000059758	ENSG00000059758	0.624395	2.56e-16	1707.94	2735.35	1841.53	96278261	96400480
ENSG00000059769	-0.343426	3.66545	20.6057	5.64e-06	1.12e-05	DNAJC25	protein_coding	ENSG00000059769	ENSG00000059769	-0.343426	1.12e-05	-228.369	664.972	880.736	111631334	111654351
ENSG00000059804	2.03023	6.51876	105.258	1.07e-24	7.3e-24	SLC2A3	protein_coding	ENSG00000059804	ENSG00000059804	2.03023	7.3e-24	16365.6	8060.94	2154.14	7919230	7936187
ENSG00000059915	-0.513258	0.487582	10.8483	0.00098889	0.00159288	PSD	protein_coding	ENSG00000059915	ENSG00000059915	-0.513258	0.00159288	-33.2192	64.7222	100.819	102402617	102421539
ENSG00000060138	1.44638	7.71753	198.351	4.78e-45	1.15e-43	YBX3	protein_coding	ENSG00000060138	ENSG00000060138	1.44638	1.15e-43	26329.7	18203.8	6904.04	10699089	10723323
ENSG00000060140	-2.02539	0.301001	78.3606	8.58e-19	4.14e-18	STYK1	protein_coding	ENSG00000060140	ENSG00000060140	-2.02539	4.14e-18	-56.4016	27.8472	129.208	10618923	10674318
ENSG00000060237	-1.36703	8.4938	183.511	8.3e-42	1.61e-40	WNK1	protein_coding	ENSG00000060237	ENSG00000060237	-1.36703	1.61e-40	-16267.3	11899.7	31656.7	752579	911452
ENSG00000060491	0.902951	5.42329	109.57	1.22e-25	8.75e-25	OGFR	protein_coding	ENSG00000060491	ENSG00000060491	0.902951	8.75e-25	2985.81	3306.72	1846.72	62804835	62814000
ENSG00000060558	1.81888	2.23991	119.762	7.13e-28	5.82e-27	GNA15	protein_coding	ENSG00000060558	ENSG00000060558	1.81888	5.82e-27	797.375	438.389	122.208	3136033	3163749
ENSG00000060566	2.72396	3.6873	55.1778	1.1e-13	3.9e-13	CREB3L3	protein_coding	ENSG00000060566	ENSG00000060566	2.72396	3.9e-13	3508.5	1288.01	211.139	4153631	4173054
ENSG00000060642	-0.43645	4.75967	36.0591	1.91e-09	5e-09	PIGV	protein_coding	ENSG00000060642	ENSG00000060642	-0.43645	5e-09	-599.38	1373.31	1965.69	26787054	26800659
ENSG00000060656	0.939311	5.2436	47.9845	4.3e-12	1.36e-11	PTPRU	protein_coding	ENSG00000060656	ENSG00000060656	0.939311	1.36e-11	2743.1	2920.33	1641.64	29236516	29326813
ENSG00000060688	-0.346108	4.77698	34.3843	4.52e-09	1.15e-08	SNRNP40	protein_coding	ENSG00000060688	ENSG00000060688	-0.346108	1.15e-08	-505.562	1460.71	1912.11	31259568	31296788
ENSG00000060709	-2.8108	2.01821	95.3756	1.57e-22	9.34e-22	RIMBP2	protein_coding	ENSG00000060709	ENSG00000060709	-2.8108	9.34e-22	-155.765	55.4167	449.681	130396137	130716281
ENSG00000060718	2.38787	1.59724	50.7064	1.07e-12	3.55e-12	COL11A1	protein_coding	ENSG00000060718	ENSG00000060718	2.38787	3.55e-12	683.759	286.347	56.7083	102876467	103108872
ENSG00000060762	-1.7105	6.49032	213.042	2.98e-48	8.95e-47	MPC1	protein_coding	ENSG00000060762	ENSG00000060762	-1.7105	8.95e-47	-4250.13	2484.72	8571.4	166364919	166383013
ENSG00000060971	-1.49859	6.41275	145.013	2.13e-33	2.42e-32	ACAA1	protein_coding	ENSG00000060971	ENSG00000060971	-1.49859	2.42e-32	-3949.38	2635.39	7676.18	38103129	38137242
ENSG00000060982	1.21167	4.15372	68.0986	1.56e-16	6.55e-16	BCAT1	protein_coding	ENSG00000060982	ENSG00000060982	1.21167	6.55e-16	1808.06	1492.21	633.722	24810024	24949101
ENSG00000061273	0.322116	6.21401	14.1473	0.00016904	0.00029266	HDAC7	protein_coding	ENSG00000061273	ENSG00000061273	0.322116	0.00029266	1563.4	4853.54	4093.06	47782722	47833132
ENSG00000061337	2.13794	4.67409	226.308	3.81e-51	1.44e-49	LZTS1	protein_coding	ENSG00000061337	ENSG00000061337	2.13794	1.44e-49	5171.97	2419.14	570.819	20246165	20303963
ENSG00000061455	-0.711257	0.934295	20.3565	6.43e-06	1.27e-05	PRDM6	protein_coding	ENSG00000061455	ENSG00000061455	-0.711257	1.27e-05	-59.2912	83.3611	139.611	123089241	123194266
ENSG00000061656	3.86277	4.75557	375.98	9.34e-84	3.08e-81	SPAG4	protein_coding	ENSG00000061656	ENSG00000061656	3.86277	3.08e-81	10989.1	2844.89	212.181	35615829	35621094
ENSG00000061676	-0.272538	8.02441	17.1367	3.48e-05	6.43e-05	NCKAP1	protein_coding	ENSG00000061676	ENSG00000061676	-0.272538	6.43e-05	-3837.74	14081.5	17900.1	182909115	183038858
ENSG00000061794	-0.433644	6.44602	52.9336	3.45e-13	1.18e-12	MRPS35	protein_coding	ENSG00000061794	ENSG00000061794	-0.433644	1.18e-12	-1918.3	4423.68	6263.57	27710822	27756295
ENSG00000061918	1.19306	5.77301	159.882	1.2e-36	1.64e-35	GUCY1B1	protein_coding	ENSG00000061918	ENSG00000061918	1.19306	1.64e-35	5440.96	4560.5	2044.92	155758992	155807811
ENSG00000061936	0.519301	4.96736	52.3332	4.68e-13	1.59e-12	SFSWAP	protein_coding	ENSG00000061936	ENSG00000061936	0.519301	1.59e-12	1127.99	2172.12	1595.25	131711081	131799738
ENSG00000061938	0.990908	4.54987	94.606	2.32e-22	1.37e-21	TNK2	protein_coding	ENSG00000061938	ENSG00000061938	0.990908	1.37e-21	1837.68	1854.54	950.097	195863364	195911945
ENSG00000062038	-3.23684	3.92906	167.982	2.04e-38	3.13e-37	CDH3	protein_coding	ENSG00000062038	ENSG00000062038	-3.23684	3.13e-37	-520.052	160.667	1672.86	68636189	68722616
ENSG00000062282	-0.605478	1.79042	9.28391	0.00231175	0.00356951	DGAT2	protein_coding	ENSG00000062282	ENSG00000062282	-0.605478	0.00356951	-96.5821	159.514	254.736	75759512	75801535
ENSG00000062370	-0.294307	2.46415	11.7995	0.00059247	0.00097402	ZNF112	protein_coding	ENSG00000062370	ENSG00000062370	-0.294307	0.00097402	-86.4815	293.847	375.167	44326555	44367217
ENSG00000062485	-0.305619	7.43526	22.0453	2.66e-06	5.43e-06	CS	protein_coding	ENSG00000062485	ENSG00000062485	-0.305619	5.43e-06	-2813.01	9204.31	12065.6	56271699	56300391
ENSG00000062524	-1.76321	0.287279	114.754	8.91e-27	6.82e-26	LTK	protein_coding	ENSG00000062524	ENSG00000062524	-1.76321	6.82e-26	-54.5861	30.9583	109.778	41503637	41513887
ENSG00000062598	-0.371861	5.36223	32.0168	1.53e-08	3.71e-08	ELMO2	protein_coding	ENSG00000062598	ENSG00000062598	-0.371861	3.71e-08	-794.104	2135.49	2900.06	46366050	46432985
ENSG00000062716	0.587941	6.89911	43.4105	4.44e-11	1.31e-10	VMP1	protein_coding	ENSG00000062716	ENSG00000062716	0.587941	1.31e-10	5039.48	8571.4	5920.4	59707192	59842255
ENSG00000062822	0.547884	3.44656	41.1631	1.4e-10	3.98e-10	POLD1	protein_coding	ENSG00000062822	ENSG00000062822	0.547884	3.98e-10	419.557	765.778	550.25	50384204	50418018
ENSG00000063046	0.497434	8.83993	47.3682	5.88e-12	1.84e-11	EIF4B	protein_coding	ENSG00000063046	ENSG00000063046	0.497434	1.84e-11	16214.1	32595.5	23371.9	53006282	53042215
ENSG00000063127	-1.18215	1.93519	39.9109	2.66e-10	7.38e-10	SLC6A16	protein_coding	ENSG00000063127	ENSG00000063127	-1.18215	7.38e-10	-153.286	129.667	330.639	49289638	49325215
ENSG00000063169	0.308177	3.28621	13.1825	0.00028257	0.00048011	BICRA	protein_coding	ENSG00000063169	ENSG00000063169	0.308177	0.00048011	191.601	621.722	531.486	47608196	47703277
ENSG00000063176	-1.28344	4.13644	148.648	3.42e-34	4.09e-33	SPHK2	protein_coding	ENSG00000063176	ENSG00000063176	-1.28344	4.09e-33	-775.073	603.903	1519.78	48619291	48630717
ENSG00000063177	0.930205	8.78526	99.9849	1.54e-23	9.73e-23	RPL18	protein_coding	ENSG00000063177	ENSG00000063177	0.930205	9.73e-23	31939.1	34335.5	18630.3	48615328	48619184
ENSG00000063180	-0.736664	3.33253	39.7924	2.82e-10	7.83e-10	CA11	protein_coding	ENSG00000063180	ENSG00000063180	-0.736664	7.83e-10	-335.059	454.833	792.139	48637946	48646187
ENSG00000063241	0.535004	6.32483	18.4971	1.7e-05	3.24e-05	ISOC2	protein_coding	ENSG00000063241	ENSG00000063241	0.535004	3.24e-05	2960.81	5534.18	3939.56	55452985	55462343
ENSG00000063761	-0.997916	2.89433	142.26	8.53e-33	9.43e-32	ADCK1	protein_coding	ENSG00000063761	ENSG00000063761	-0.997916	9.43e-32	-292.68	293.292	618.583	77800109	77935014
ENSG00000063854	-0.581954	6.00585	27.9993	1.21e-07	2.76e-07	HAGH	protein_coding	ENSG00000063854	ENSG00000063854	-0.581954	2.76e-07	-1758.49	3021.71	4649.29	1795620	1827157
ENSG00000063978	0.159747	6.19357	9.22143	0.00239199	0.00368594	RNF4	protein_coding	ENSG00000063978	ENSG00000063978	0.159747	0.00368594	731.064	4576.4	4318.42	2462220	2625320
ENSG00000064012	0.831861	5.01965	130.015	4.07e-30	3.81e-29	CASP8	protein_coding	ENSG00000064012	ENSG00000064012	0.831861	3.81e-29	2050.57	2465.04	1458.54	201233443	201287711
ENSG00000064042	-0.549911	6.88877	32.224	1.37e-08	3.35e-08	LIMCH1	protein_coding	ENSG00000064042	ENSG00000064042	-0.549911	3.35e-08	-3118.23	5670.43	8803.32	41359607	41700044
ENSG00000064102	0.597353	4.672	89.1639	3.63e-21	2e-20	INTS13	protein_coding	ENSG00000064102	ENSG00000064102	0.597353	2e-20	1093.01	1829.76	1244.25	26905181	26938326
ENSG00000064199	-0.604345	2.54925	44.3477	2.75e-11	8.24e-11	SPA17	protein_coding	ENSG00000064199	ENSG00000064199	-0.604345	8.24e-11	-167.169	276.611	442.972	124673844	124697518
ENSG00000064201	1.2875	0.0648882	99.4691	1.99e-23	1.25e-22	TSPAN32	protein_coding	ENSG00000064201	ENSG00000064201	1.2875	1.25e-22	109.724	85.2222	35.9444	2301997	2318204
ENSG00000064205	3.07487	1.79277	67.8677	1.75e-16	7.34e-16	CCN5	protein_coding	ENSG00000064205	ENSG00000064205	3.07487	7.34e-16	978.961	318.375	43.9444	44714844	44728509
ENSG00000064225	-1.44849	4.14114	168.437	1.62e-38	2.51e-37	ST3GAL6	protein_coding	ENSG00000064225	ENSG00000064225	-1.44849	2.51e-37	-800.874	552.903	1578.62	98732236	98821201
ENSG00000064270	-2.6886	1.16789	118.794	1.16e-27	9.34e-27	ATP2C2	protein_coding	ENSG00000064270	ENSG00000064270	-2.6886	9.34e-27	-94.101	35	234.153	84368527	84464187
ENSG00000064300	1.44775	4.14723	51.3768	7.62e-13	2.56e-12	NGFR	protein_coding	ENSG00000064300	ENSG00000064300	1.44775	2.56e-12	2286.26	1579.18	567.889	49495293	49515008
ENSG00000064309	2.09022	3.8978	163.187	2.28e-37	3.26e-36	CDON	protein_coding	ENSG00000064309	ENSG00000064309	2.09022	3.26e-36	3078.57	1472.85	348.458	125955796	126063335
ENSG00000064393	0.463148	8.96059	23.7495	1.1e-06	2.31e-06	HIPK2	protein_coding	ENSG00000064393	ENSG00000064393	0.463148	2.31e-06	15909.4	34350.6	25940.5	139561570	139777998
ENSG00000064490	0.50993	4.715	49.3373	2.16e-12	6.96e-12	RFXANK	protein_coding	ENSG00000064490	ENSG00000064490	0.50993	6.96e-12	926.585	1817.08	1340.76	19192229	19201869
ENSG00000064545	0.408446	4.81571	24.4946	7.45e-07	1.59e-06	TMEM161A	protein_coding	ENSG00000064545	ENSG00000064545	0.408446	1.59e-06	764.73	1872.29	1490.35	19119169	19138513
ENSG00000064547	0.38365	3.16988	8.7175	0.0031517	0.00478946	LPAR2	protein_coding	ENSG00000064547	ENSG00000064547	0.38365	0.00478946	226.221	589.653	494.903	19623655	19628930
ENSG00000064607	-0.358151	6.0162	18.9898	1.31e-05	2.53e-05	SUGP2	protein_coding	ENSG00000064607	ENSG00000064607	-0.358151	2.53e-05	-1206.74	3369.38	4586.08	18990888	19034023
ENSG00000064655	-1.37098	2.62634	51.2097	8.3e-13	2.77e-12	EYA2	protein_coding	ENSG00000064655	ENSG00000064655	-1.37098	2.77e-12	-252.527	184.194	541.028	46894624	47188844
ENSG00000064666	-0.504415	6.14149	20.5429	5.83e-06	1.16e-05	CNN2	protein_coding	ENSG00000064666	ENSG00000064666	-0.504415	1.16e-05	-1705.46	3381.06	5112.82	1026586	1039068
ENSG00000064692	-1.30383	1.51626	66.6157	3.3e-16	1.36e-15	SNCAIP	protein_coding	ENSG00000064692	ENSG00000064692	-1.30383	1.36e-15	-123.973	95.0833	252.444	122311354	122464219
ENSG00000064726	-0.228925	6.17952	11.0081	0.00090714	0.00146722	BTBD1	protein_coding	ENSG00000064726	ENSG00000064726	-0.228925	0.00146722	-906.608	3960.29	4931.92	83016423	83067252
ENSG00000064763	0.967793	3.42664	82.134	1.27e-19	6.42e-19	FAR2	protein_coding	ENSG00000064763	ENSG00000064763	0.967793	6.42e-19	834.305	862.069	448.222	29149103	29340980
ENSG00000064787	-1.8685	2.617	26.9339	2.11e-07	4.7e-07	BCAS1	protein_coding	ENSG00000064787	ENSG00000064787	-1.8685	4.7e-07	-276.486	147.972	645.944	53936777	54070594
ENSG00000064886	2.43519	2.31918	77.3173	1.46e-18	6.92e-18	CHI3L2	protein_coding	ENSG00000064886	ENSG00000064886	2.43519	6.92e-18	1205.08	494.861	87.875	111200771	111243440
ENSG00000064932	0.8574	5.66459	63.3098	1.77e-15	6.97e-15	SBNO2	protein_coding	ENSG00000064932	ENSG00000064932	0.8574	6.97e-15	3313.1	3864.12	2206.25	1107637	1174268
ENSG00000064989	1.15794	6.81783	82.5834	1.01e-19	5.15e-19	CALCRL	protein_coding	ENSG00000064989	ENSG00000064989	1.15794	5.15e-19	10699.1	9239.76	4348.79	187341964	187448460
ENSG00000064995	0.509335	4.1758	77.5893	1.27e-18	6.06e-18	TAF11	protein_coding	ENSG00000064995	ENSG00000064995	0.509335	6.06e-18	641.464	1259.42	927.139	34877462	34888071
ENSG00000065029	-0.280935	5.01732	14.036	0.00017934	0.00030987	ZNF76	protein_coding	ENSG00000065029	ENSG00000065029	-0.280935	0.00030987	-489.654	1742.94	2188.36	35258909	35295985
ENSG00000065135	0.175195	6.65155	7.70647	0.00550233	0.008154	GNAI3	protein_coding	ENSG00000065135	ENSG00000065135	0.175195	0.008154	1110.85	6340.67	5881.1	109548615	109600195
ENSG00000065154	-1.07686	6.47148	144.477	2.79e-33	3.15e-32	OAT	protein_coding	ENSG00000065154	ENSG00000065154	-1.07686	3.15e-32	-3597.58	3340.79	7434.4	124397303	124418976
ENSG00000065183	0.215412	5.06591	9.50906	0.0020446	0.00317288	WDR3	protein_coding	ENSG00000065183	ENSG00000065183	0.215412	0.00317288	469.723	2180.58	1942.56	117929720	117966543
ENSG00000065320	-0.872967	2.9852	14.2454	0.00016046	0.00027826	NTN1	protein_coding	ENSG00000065320	ENSG00000065320	-0.872967	0.00027826	-273.457	313.25	632.542	9021510	9244000
ENSG00000065325	1.4405	0.896637	13.0576	0.00030206	0.00051172	GLP2R	protein_coding	ENSG00000065325	ENSG00000065325	1.4405	0.00051172	202.55	140.611	65.0278	9822206	9892099
ENSG00000065328	2.14895	0.447135	97.7604	4.72e-23	2.9e-22	MCM10	protein_coding	ENSG00000065328	ENSG00000065328	2.14895	2.9e-22	277.752	129.25	28.6111	13161558	13211110
ENSG00000065357	0.807949	3.58355	46.5341	9e-12	2.78e-11	DGKA	protein_coding	ENSG00000065357	ENSG00000065357	0.807949	2.78e-11	712.992	882.472	532.181	55927319	55954027
ENSG00000065361	1.0982	7.67804	67.8833	1.73e-16	7.29e-16	ERBB3	protein_coding	ENSG00000065361	ENSG00000065361	1.0982	7.29e-16	18075.1	16458.9	8036.64	56076799	56103505
ENSG00000065413	0.762519	4.40948	50.593	1.14e-12	3.75e-12	ANKRD44	protein_coding	ENSG00000065413	ENSG00000065413	0.762519	3.75e-12	1227.51	1609.81	967.625	196967017	197311173
ENSG00000065427	0.361403	7.15188	41.5695	1.14e-10	3.25e-10	KARS1	protein_coding	ENSG00000065427	ENSG00000065427	0.361403	3.25e-10	3480.35	9630.11	7798.42	75627474	75648643
ENSG00000065457	-0.513193	4.62529	45.1292	1.84e-11	5.58e-11	ADAT1	protein_coding	ENSG00000065457	ENSG00000065457	-0.513193	5.58e-11	-623.601	1215.14	1831.9	75596981	75623300
ENSG00000065485	1.84141	5.74934	273.912	1.59e-61	1.19e-59	PDIA5	protein_coding	ENSG00000065485	ENSG00000065485	1.84141	1.19e-59	9042.86	4910.83	1439.54	123067025	123225227
ENSG00000065548	-0.173974	6.01955	9.52636	0.00202542	0.00314614	ZC3H15	protein_coding	ENSG00000065548	ENSG00000065548	-0.173974	0.00314614	-637.189	3662.56	4284.92	186486253	186509361
ENSG00000065600	-0.671146	3.47339	53.7378	2.29e-13	7.94e-13	PACC1	protein_coding	ENSG00000065600	ENSG00000065600	-0.671146	7.94e-13	-341.091	508.222	831.625	212363928	212414901
ENSG00000065615	0.346608	4.48335	17.9151	2.31e-05	4.34e-05	CYB5R4	protein_coding	ENSG00000065615	ENSG00000065615	0.346608	4.34e-05	519.624	1499.17	1222.04	83859656	83967423
ENSG00000065618	2.87297	2.28767	52.8662	3.57e-13	1.22e-12	COL17A1	protein_coding	ENSG00000065618	ENSG00000065618	2.87297	1.22e-12	1173.21	408.361	71.7083	104031286	104085880
ENSG00000065621	-2.29023	4.19702	136.713	1.39e-31	1.43e-30	GSTO2	protein_coding	ENSG00000065621	ENSG00000065621	-2.29023	1.43e-30	-844.014	368.528	1932.07	104268873	104304950
ENSG00000065675	-1.74756	4.25812	126.799	2.06e-29	1.84e-28	PRKCQ	protein_coding	ENSG00000065675	ENSG00000065675	-1.74756	1.84e-28	-912.566	522.194	1912.39	6427143	6580301
ENSG00000065717	-1.15968	4.51515	76.7818	1.91e-18	9.01e-18	TLE2	protein_coding	ENSG00000065717	ENSG00000065717	-1.15968	9.01e-18	-954.968	823.472	1951.74	2997639	3047635
ENSG00000065802	-0.48716	4.90482	25.346	4.79e-07	1.04e-06	ASB1	protein_coding	ENSG00000065802	ENSG00000065802	-0.48716	1.04e-06	-723.277	1484.68	2165.24	238426742	238452250
ENSG00000065809	-0.682401	7.97735	64.5584	9.37e-16	3.75e-15	FAM107B	protein_coding	ENSG00000065809	ENSG00000065809	-0.682401	3.75e-15	-7837	11484.4	19666.8	14518557	14774897
ENSG00000065882	-0.83297	7.39175	100.45	1.21e-23	7.74e-23	TBC1D1	protein_coding	ENSG00000065882	ENSG00000065882	-0.83297	7.74e-23	-5887.58	7068.18	13302.7	37891084	38139175
ENSG00000065883	0.224269	5.8508	14.6838	0.00012713	0.00022263	CDK13	protein_coding	ENSG00000065883	ENSG00000065883	0.224269	0.00022263	825.309	3680	3301.17	39950121	40099580
ENSG00000065911	1.0332	4.15646	67.2816	2.35e-16	9.8e-16	MTHFD2	protein_coding	ENSG00000065911	ENSG00000065911	1.0332	9.8e-16	1493.85	1445.85	692.125	74186172	74217565
ENSG00000065923	-0.279569	4.80691	8.40902	0.00373363	0.0056278	SLC9A7	protein_coding	ENSG00000065923	ENSG00000065923	-0.279569	0.0056278	-424.215	1517.39	1956.46	46599251	46759118
ENSG00000065970	0.413465	5.21565	38.7311	4.86e-10	1.33e-09	FOXJ2	protein_coding	ENSG00000065970	ENSG00000065970	0.413465	1.33e-09	1032.61	2497.46	1961.97	8032716	8055517
ENSG00000065989	0.615691	4.94486	38.1073	6.7e-10	1.81e-09	PDE4A	protein_coding	ENSG00000065989	ENSG00000065989	0.615691	1.81e-09	1328.03	2156.97	1526.31	10416773	10469630
ENSG00000066027	-0.606137	6.33148	67.8608	1.75e-16	7.37e-16	PPP2R5A	protein_coding	ENSG00000066027	ENSG00000066027	-0.606137	7.37e-16	-2291.75	3780.9	6167.49	212285410	212361853
ENSG00000066056	0.527227	6.23848	19.5501	9.8e-06	1.9e-05	TIE1	protein_coding	ENSG00000066056	ENSG00000066056	0.527227	1.9e-05	2770.56	5254.97	3876.93	43300982	43323108
ENSG00000066084	0.48792	5.79562	41.7742	1.02e-10	2.94e-10	DIP2B	protein_coding	ENSG00000066084	ENSG00000066084	0.48792	2.94e-10	1907.3	3909.04	2857.61	50504985	50748657
ENSG00000066136	-0.213196	5.6278	12.7566	0.00035475	0.00059756	NFYC	protein_coding	ENSG00000066136	ENSG00000066136	-0.213196	0.00059756	-581.536	2727.71	3316.54	40691648	40771603
ENSG00000066185	-1.24783	2.78841	100.509	1.18e-23	7.52e-23	ZMYND12	protein_coding	ENSG00000066185	ENSG00000066185	-1.24783	7.52e-23	-299.619	240.111	607.236	42430329	42456253
ENSG00000066230	-3.70309	5.78911	152.951	3.93e-35	4.97e-34	SLC9A3	protein_coding	ENSG00000066230	ENSG00000066230	-3.70309	4.97e-34	-1689.02	456.111	6710.79	470456	524449
ENSG00000066279	2.34084	2.2707	87.6941	7.64e-21	4.11e-20	ASPM	protein_coding	ENSG00000066279	ENSG00000066279	2.34084	4.11e-20	1086.93	464.333	90.8056	197084127	197146694
ENSG00000066294	2.92138	4.49215	189.742	3.62e-43	7.75e-42	CD84	protein_coding	ENSG00000066294	ENSG00000066294	2.92138	7.75e-42	7277.97	2491.28	313.389	160541095	160579516
ENSG00000066336	2.45162	4.50913	230.614	4.38e-52	1.79e-50	SPI1	protein_coding	ENSG00000066336	ENSG00000066336	2.45162	1.79e-50	5623.09	2293.62	418.778	47354860	47378547
ENSG00000066379	0.507968	2.97907	49.709	1.78e-12	5.8e-12	POLR1H	protein_coding	ENSG00000066379	ENSG00000066379	0.507968	5.8e-12	275.784	542.917	400.528	30058899	30064909
ENSG00000066382	-2.98787	4.01611	260.911	1.09e-58	6.76e-57	MPPED2	protein_coding	ENSG00000066382	ENSG00000066382	-2.98787	6.76e-57	-623.8	208.778	1850.82	30384493	30586872
ENSG00000066455	0.301485	5.80519	21.3193	3.89e-06	7.82e-06	GOLGA5	protein_coding	ENSG00000066455	ENSG00000066455	0.301485	7.82e-06	1114.3	3696.04	3130.08	92794305	92839947
ENSG00000066468	-1.02787	6.13122	55.3425	1.01e-13	3.59e-13	FGFR2	protein_coding	ENSG00000066468	ENSG00000066468	-1.02787	3.59e-13	-2806.42	2730.32	6001.1	121478332	121598458
ENSG00000066583	-0.66876	5.17563	73.8115	8.59e-18	3.91e-17	ISOC1	protein_coding	ENSG00000066583	ENSG00000066583	-0.66876	3.91e-17	-1114.36	1666.31	2776	129094749	129114028
ENSG00000066629	0.418069	5.19617	20.6437	5.53e-06	1.1e-05	EML1	protein_coding	ENSG00000066629	ENSG00000066629	0.418069	1.1e-05	1047.7	2506.06	1929.18	99737693	99942060
ENSG00000066654	-0.196055	6.20198	10.5407	0.00116775	0.00186605	THUMPD1	protein_coding	ENSG00000066654	ENSG00000066654	-0.196055	0.00186605	-806.373	4112.99	4894.93	20702816	20742084
ENSG00000066697	0.425739	3.9177	24.2341	8.53e-07	1.82e-06	MSANTD3	protein_coding	ENSG00000066697	ENSG00000066697	0.425739	1.82e-06	437.943	1028.67	806.194	100427143	100451734
ENSG00000066739	-0.450438	5.7967	29.9571	4.42e-08	1.04e-07	ATG2B	protein_coding	ENSG00000066739	ENSG00000066739	-0.450438	1.04e-07	-1257.59	2791.92	4023.38	96279195	96363341
ENSG00000066777	-0.602171	6.65452	49.2865	2.21e-12	7.14e-12	ARFGEF1	protein_coding	ENSG00000066777	ENSG00000066777	-0.602171	7.14e-12	-2861.51	4751.99	7597.44	67173511	67343781
ENSG00000066923	0.781497	1.43602	43.0979	5.21e-11	1.53e-10	STAG3	protein_coding	ENSG00000066923	ENSG00000066923	0.781497	1.53e-10	157.852	201.986	121.667	100177563	100221488
ENSG00000066926	-1.7746	6.43129	273.001	2.52e-61	1.84e-59	FECH	protein_coding	ENSG00000066926	ENSG00000066926	-1.7746	1.84e-59	-4172.39	2351.17	8358.22	57544377	57586702
ENSG00000067057	2.03064	8.28392	229.899	6.27e-52	2.53e-50	PFKP	protein_coding	ENSG00000067057	ENSG00000067057	2.03064	2.53e-50	59612	29356.3	7811.89	3066333	3137718
ENSG00000067064	-0.961061	5.48283	154.257	2.04e-35	2.62e-34	IDI1	protein_coding	ENSG00000067064	ENSG00000067064	-0.961061	2.62e-34	-1736.45	1806.81	3690.25	1039152	1049170
ENSG00000067066	0.533254	6.39753	68.5649	1.23e-16	5.2e-16	SP100	protein_coding	ENSG00000067066	ENSG00000067066	0.533254	5.2e-16	3193.68	5989.04	4299.31	230415942	230545606
ENSG00000067082	0.492143	8.48614	13.61	0.00022498	0.00038488	KLF6	protein_coding	ENSG00000067082	ENSG00000067082	0.492143	0.00038488	12077.7	24541.1	18798.4	3775996	3785281
ENSG00000067113	0.920625	6.82061	64.035	1.22e-15	4.86e-15	PLPP1	protein_coding	ENSG00000067113	ENSG00000067113	0.920625	4.86e-15	8242.42	8953.07	4854.86	55424854	55534969
ENSG00000067167	0.321759	8.55609	13.3339	0.00026066	0.00044412	TRAM1	protein_coding	ENSG00000067167	ENSG00000067167	0.321759	0.00044412	7905.82	24570.6	20834.1	70573218	70608416
ENSG00000067177	0.666446	4.02895	23.7268	1.11e-06	2.34e-06	PHKA1	protein_coding	ENSG00000067177	ENSG00000067177	0.666446	2.34e-06	788.683	1183.42	795.806	72578814	72714319
ENSG00000067182	0.996802	7.14569	112.12	3.36e-26	2.5e-25	TNFRSF1A	protein_coding	ENSG00000067182	ENSG00000067182	0.996802	2.5e-25	11075	11110.5	5759.42	6328757	6342114
ENSG00000067191	0.667438	1.30495	41.4316	1.22e-10	3.48e-10	CACNB1	protein_coding	ENSG00000067191	ENSG00000067191	0.667438	3.48e-10	116.95	175.222	114.792	39173453	39197703
ENSG00000067208	-0.298845	4.53886	16.4623	4.96e-05	9.05e-05	EVI5	protein_coding	ENSG00000067208	ENSG00000067208	-0.298845	9.05e-05	-367.608	1230.1	1585.24	92508696	92792404
ENSG00000067221	0.706698	4.13124	68.4489	1.3e-16	5.51e-16	STOML1	protein_coding	ENSG00000067221	ENSG00000067221	0.706698	5.51e-16	895.013	1266.47	829.889	73978926	73994622
ENSG00000067225	0.683142	10.9862	36.1806	1.8e-09	4.71e-09	PKM	protein_coding	ENSG00000067225	ENSG00000067225	0.683142	4.71e-09	101395	148424	101271	72199029	72231822
ENSG00000067248	-0.405873	5.6892	32.4475	1.22e-08	3e-08	DHX29	protein_coding	ENSG00000067248	ENSG00000067248	-0.405873	3e-08	-1082.32	2666.65	3688.38	55256055	55307694
ENSG00000067365	0.529531	3.024	58.4682	2.07e-14	7.62e-14	METTL22	protein_coding	ENSG00000067365	ENSG00000067365	0.529531	7.62e-14	303.951	574	406.819	8621683	8649654
ENSG00000067369	-0.29637	5.66324	11.432	0.00072189	0.00117718	TP53BP1	protein_coding	ENSG00000067369	ENSG00000067369	-0.29637	0.00117718	-804.595	2714.83	3518.9	43403061	43510728
ENSG00000067560	-0.193316	8.9018	10.4477	0.001228	0.00195716	RHOA	protein_coding	ENSG00000067560	ENSG00000067560	-0.193316	0.00195716	-5153.29	26657.3	31777	49359139	49412998
ENSG00000067606	-0.705529	3.89748	55.1543	1.11e-13	3.94e-13	PRKCZ	protein_coding	ENSG00000067606	ENSG00000067606	-0.705529	3.94e-13	-474.057	671.917	1141.29	2050411	2185395
ENSG00000067715	-2.60099	2.1043	78.6968	7.24e-19	3.52e-18	SYT1	protein_coding	ENSG00000067715	ENSG00000067715	-2.60099	3.52e-18	-192.329	73.9444	464.319	78863993	79452008
ENSG00000067829	-0.242193	5.8259	9.67226	0.00187071	0.00292273	IDH3G	protein_coding	ENSG00000067829	ENSG00000067829	-0.242193	0.00292273	-740.257	3056.47	3755.04	153785766	153794523
ENSG00000067836	-0.374889	3.30068	12.517	0.00040326	0.0006742	ROGDI	protein_coding	ENSG00000067836	ENSG00000067836	-0.374889	0.0006742	-188.158	501.903	687.444	4796968	4802880
ENSG00000067955	0.576358	5.48343	46.566	8.86e-12	2.74e-11	CBFB	protein_coding	ENSG00000067955	ENSG00000067955	0.576358	2.74e-11	1820.32	3158.32	2226.01	67028984	67101058
ENSG00000068024	-0.40661	4.04657	22.2384	2.41e-06	4.93e-06	HDAC4	protein_coding	ENSG00000068024	ENSG00000068024	-0.40661	4.93e-06	-342.151	841.472	1157.19	239048168	239401654
ENSG00000068028	0.38276	4.19116	25.1286	5.36e-07	1.16e-06	RASSF1	protein_coding	ENSG00000068028	ENSG00000068028	0.38276	1.16e-06	467.998	1222.69	977.111	50329782	50340980
ENSG00000068078	-0.855456	5.44885	34.6342	3.98e-09	1.01e-08	FGFR3	protein_coding	ENSG00000068078	ENSG00000068078	-0.855456	1.01e-08	-1583.97	1851.61	3527.04	1793293	1808872
ENSG00000068079	0.981096	5.15283	126.177	2.81e-29	2.5e-28	IFI35	protein_coding	ENSG00000068079	ENSG00000068079	0.981096	2.5e-28	2766.5	2819.81	1457.08	43006740	43014456
ENSG00000068097	0.251203	4.46097	15.1494	9.93e-05	0.00017574	HEATR6	protein_coding	ENSG00000068097	ENSG00000068097	0.251203	0.00017574	358.676	1427.83	1264.56	60041008	60078922
ENSG00000068120	-0.378213	6.23691	29.0167	7.18e-08	1.66e-07	COASY	protein_coding	ENSG00000068120	ENSG00000068120	-0.378213	1.66e-07	-1468.1	3881.67	5365.11	42561467	42566277
ENSG00000068137	0.602145	4.15121	35.8331	2.15e-09	5.58e-09	PLEKHH3	protein_coding	ENSG00000068137	ENSG00000068137	0.602145	5.58e-09	755.174	1254.14	871.222	42667914	42676994
ENSG00000068323	0.208822	6.18255	11.4821	0.00070271	0.00114748	TFE3	protein_coding	ENSG00000068323	ENSG00000068323	0.208822	0.00114748	967.43	4632.81	4156.22	49028726	49043410
ENSG00000068354	0.368986	4.2533	34.2678	4.8e-09	1.21e-08	TBC1D25	protein_coding	ENSG00000068354	ENSG00000068354	0.368986	1.21e-08	471.508	1277.85	1029.85	48539714	48562609
ENSG00000068366	-1.37326	7.45342	162.063	4.01e-37	5.63e-36	ACSL4	protein_coding	ENSG00000068366	ENSG00000068366	-1.37326	5.63e-36	-7962.27	5798.07	15222.2	109624244	109733403
ENSG00000068383	-0.221615	4.71342	7.58001	0.00590192	0.00871499	INPP5A	protein_coding	ENSG00000068383	ENSG00000068383	-0.221615	0.00871499	-317.162	1431.14	1736.53	132537787	132783480
ENSG00000068400	0.24573	5.48087	15.3461	8.95e-05	0.00015911	GRIPAP1	protein_coding	ENSG00000068400	ENSG00000068400	0.24573	0.00015911	708.763	2884.32	2542.44	48973720	49002264
ENSG00000068489	2.04626	2.47352	159.418	1.52e-36	2.05e-35	PRR11	protein_coding	ENSG00000068489	ENSG00000068489	2.04626	2.05e-35	1054.87	515.514	126.083	59155732	59206709
ENSG00000068650	1.71054	7.95445	182.1	1.69e-41	3.22e-40	ATP11A	protein_coding	ENSG00000068650	ENSG00000068650	1.71054	3.22e-40	38739.8	22647.7	7166.39	112690329	112887168
ENSG00000068724	0.466311	5.39431	30.8101	2.85e-08	6.77e-08	TTC7A	protein_coding	ENSG00000068724	ENSG00000068724	0.466311	6.77e-08	1364.89	2927	2176.03	46916157	47076137
ENSG00000068745	-0.341875	5.50495	22.2284	2.42e-06	4.96e-06	IP6K2	protein_coding	ENSG00000068745	ENSG00000068745	-0.341875	4.96e-06	-805.4	2355.83	3162.9	48688003	48740353
ENSG00000068796	0.774333	5.27613	40.7169	1.76e-10	4.95e-10	KIF2A	protein_coding	ENSG00000068796	ENSG00000068796	0.774333	4.95e-10	2160.14	2789.68	1774.61	62306162	62391025
ENSG00000068831	0.555837	2.84272	22.6131	1.98e-06	4.09e-06	RASGRP2	protein_coding	ENSG00000068831	ENSG00000068831	0.555837	4.09e-06	280.026	503.792	350.264	64726911	64745456
ENSG00000068903	0.482751	5.90548	62.3272	2.91e-15	1.13e-14	SIRT2	protein_coding	ENSG00000068903	ENSG00000068903	0.482751	1.13e-14	1994.05	4130.6	3078.17	38878555	38899862
ENSG00000068912	0.217679	6.29456	10.5638	0.00115327	0.00184515	ERLEC1	protein_coding	ENSG00000068912	ENSG00000068912	0.217679	0.00184515	1079.69	4960.01	4542.86	53787044	53818819
ENSG00000068976	0.518554	2.09808	8.76986	0.0030625	0.00466123	PYGM	protein_coding	ENSG00000068976	ENSG00000068976	0.518554	0.00466123	148.53	286.431	208.625	64746389	64759974
ENSG00000069011	3.17025	0.0587227	38.4838	5.52e-10	1.5e-09	PITX1	protein_coding	ENSG00000069011	ENSG00000069011	3.17025	1.5e-09	334.154	105.403	11.4444	135027734	135034813
ENSG00000069020	0.397961	6.06124	15.2842	9.25e-05	0.00016424	MAST4	protein_coding	ENSG00000069020	ENSG00000069020	0.397961	0.00016424	1806.38	4539.08	3555.6	66596361	67169595
ENSG00000069188	-0.661659	1.41944	10.5861	0.00113944	0.00182424	SDK2	protein_coding	ENSG00000069188	ENSG00000069188	-0.661659	0.00182424	-81.1268	122.611	193.833	73334384	73644445
ENSG00000069275	-0.304387	8.64112	22.4515	2.16e-06	4.44e-06	NUCKS1	protein_coding	ENSG00000069275	ENSG00000069275	-0.304387	4.44e-06	-6419.2	21088.9	27691.9	205712822	205750182
ENSG00000069399	0.442951	5.16173	8.40403	0.0037439	0.00564269	BCL3	protein_coding	ENSG00000069399	ENSG00000069399	0.442951	0.00564269	1073.74	2424.07	1845.58	44747705	44760044
ENSG00000069493	1.9202	2.63506	190.939	1.98e-43	4.34e-42	CLEC2D	protein_coding	ENSG00000069493	ENSG00000069493	1.9202	4.34e-42	1105.1	575.514	157.403	9664969	9699553
ENSG00000069535	0.792518	7.88521	44.1655	3.02e-11	9.02e-11	MAOB	protein_coding	ENSG00000069535	ENSG00000069535	0.792518	9.02e-11	14271.8	18008.2	10571.9	43766610	43882450
ENSG00000069667	0.409559	5.63975	15.6936	7.45e-05	0.0001334	RORA	protein_coding	ENSG00000069667	ENSG00000069667	0.409559	0.0001334	1377.05	3362.26	2625.46	60488284	61229302
ENSG00000069702	-1.42462	6.64776	142.485	7.62e-33	8.45e-32	TGFBR3	protein_coding	ENSG00000069702	ENSG00000069702	-1.42462	8.45e-32	-4565.52	3204.74	8834.83	91680343	91906335
ENSG00000069849	-0.630416	6.77413	64.3927	1.02e-15	4.07e-15	ATP1B3	protein_coding	ENSG00000069849	ENSG00000069849	-0.630416	4.07e-15	-3193.91	5066.36	8335.12	141876124	141926549
ENSG00000069869	0.90844	5.23443	66.1132	4.26e-16	1.74e-15	NEDD4	protein_coding	ENSG00000069869	ENSG00000069869	0.90844	1.74e-15	2644.57	2911.11	1595.31	55826922	55993746
ENSG00000069943	0.30481	3.53006	15.3532	8.92e-05	0.00015854	PIGB	protein_coding	ENSG00000069943	ENSG00000069943	0.30481	0.00015854	232.176	761.708	649.458	55318960	55355648
ENSG00000069966	-0.871382	5.33193	126.489	2.4e-29	2.14e-28	GNB5	protein_coding	ENSG00000069966	ENSG00000069966	-0.871382	2.14e-28	-1476.36	1694.28	3205.31	52115100	52191392
ENSG00000069998	0.210729	5.00808	10.6181	0.00111986	0.00179408	HDHD5	protein_coding	ENSG00000069998	ENSG00000069998	0.210729	0.00179408	432.035	2050.19	1841.01	17137511	17165287
ENSG00000070010	0.209771	4.82669	16.72	4.33e-05	7.94e-05	UFD1	protein_coding	ENSG00000070010	ENSG00000070010	0.209771	7.94e-05	379.843	1810.75	1626.74	19449911	19479202
ENSG00000070018	-0.519727	6.14763	23.1	1.54e-06	3.2e-06	LRP6	protein_coding	ENSG00000070018	ENSG00000070018	-0.519727	3.2e-06	-1797.71	3458.94	5228.18	12116025	12267044
ENSG00000070047	0.423144	5.49992	31.9349	1.59e-08	3.87e-08	PHRF1	protein_coding	ENSG00000070047	ENSG00000070047	0.423144	3.87e-08	1292.35	3054.15	2391.36	576470	612222
ENSG00000070061	-0.335736	5.63339	18.9833	1.32e-05	2.53e-05	ELP1	protein_coding	ENSG00000070061	ENSG00000070061	-0.335736	2.53e-05	-891.557	2655.53	3502.93	108866898	108934328
ENSG00000070081	0.873325	6.14987	125.875	3.28e-29	2.9e-28	NUCB2	protein_coding	ENSG00000070081	ENSG00000070081	0.873325	2.9e-28	4711.89	5395.35	3119.83	17208153	17349980
ENSG00000070087	-1.33699	6.84637	107.018	4.41e-25	3.07e-24	PFN2	protein_coding	ENSG00000070087	ENSG00000070087	-1.33699	3.07e-24	-5130.02	3837	10348.7	149964904	150050788
ENSG00000070159	-1.2352	6.65745	100.503	1.18e-23	7.54e-23	PTPN3	protein_coding	ENSG00000070159	ENSG00000070159	-1.2352	7.54e-23	-4492.46	3637.03	8976.39	109375466	109498313
ENSG00000070182	-2.43655	3.00368	144.825	2.35e-33	2.65e-32	SPTB	protein_coding	ENSG00000070182	ENSG00000070182	-2.43655	2.65e-32	-347.411	142.583	804.958	64746283	64879907
ENSG00000070190	0.82748	2.16476	19.244	1.15e-05	2.22e-05	DAPP1	protein_coding	ENSG00000070190	ENSG00000070190	0.82748	2.22e-05	287.871	347.889	197.389	99816827	99870190
ENSG00000070193	-3.41057	0.201619	94.977	1.93e-22	1.14e-21	FGF10	protein_coding	ENSG00000070193	ENSG00000070193	-3.41057	1.14e-21	-34.911	10.2361	128.236	44300247	44389706
ENSG00000070214	-0.478294	6.9102	28.969	7.35e-08	1.7e-07	SLC44A1	protein_coding	ENSG00000070214	ENSG00000070214	-0.478294	1.7e-07	-2913.97	6092.42	8836.67	105244622	105439171
ENSG00000070269	-0.534191	4.28255	48.8276	2.79e-12	8.98e-12	TMEM260	protein_coding	ENSG00000070269	ENSG00000070269	-0.534191	8.98e-12	-499.914	935.833	1452.24	56488354	56650606
ENSG00000070366	-0.321524	5.11709	12.9991	0.00031165	0.00052746	SMG6	protein_coding	ENSG00000070366	ENSG00000070366	-0.321524	0.00052746	-592.679	1843.35	2424.1	2059839	2303785
ENSG00000070371	0.284599	2.75453	12.5456	0.00039714	0.00066434	CLTCL1	protein_coding	ENSG00000070371	ENSG00000070371	0.284599	0.00066434	123.128	432.639	378.472	19179473	19291719
ENSG00000070404	1.70291	6.23304	86.7868	1.21e-20	6.42e-20	FSTL3	protein_coding	ENSG00000070404	ENSG00000070404	1.70291	6.42e-20	11347.6	6663.61	2127.64	676392	683392
ENSG00000070423	0.656756	4.39044	60.9393	5.89e-15	2.25e-14	RNF126	protein_coding	ENSG00000070423	ENSG00000070423	0.656756	2.25e-14	975.921	1485.97	996.861	647526	663233
ENSG00000070444	0.401747	4.0035	34.9527	3.38e-09	8.65e-09	MNT	protein_coding	ENSG00000070444	ENSG00000070444	0.401747	8.65e-09	432.453	1076.43	838.625	2384073	2401104
ENSG00000070495	0.551443	4.48678	41.4378	1.22e-10	3.47e-10	JMJD6	protein_coding	ENSG00000070495	ENSG00000070495	0.551443	3.47e-10	865.061	1568.72	1124.4	76712832	76726799
ENSG00000070501	-0.254257	3.60553	13.2945	0.00026618	0.00045322	POLB	protein_coding	ENSG00000070501	ENSG00000070501	-0.254257	0.00045322	-167.382	658.319	831.403	42338454	42371808
ENSG00000070610	-0.687071	6.45737	72.8288	1.41e-17	6.34e-17	GBA2	protein_coding	ENSG00000070610	ENSG00000070610	-0.687071	6.34e-17	-2781.45	4048.28	6794.92	35736866	35749228
ENSG00000070614	0.363628	7.40457	14.9748	0.00010895	0.00019198	NDST1	protein_coding	ENSG00000070614	ENSG00000070614	0.363628	0.00019198	4094.34	11259.7	9336.06	150485818	150558211
ENSG00000070731	-1.69332	1.42683	61.3234	4.84e-15	1.86e-14	ST6GALNAC2	protein_coding	ENSG00000070731	ENSG00000070731	-1.69332	1.86e-14	-123.941	73.1944	257.056	76565377	76586956
ENSG00000070756	0.699452	9.28321	105.217	1.09e-24	7.44e-24	PABPC1	protein_coding	ENSG00000070756	ENSG00000070756	0.699452	7.44e-24	32118.7	45919.8	28995.3	100685816	100722809
ENSG00000070761	0.302467	4.45814	33.1132	8.69e-09	2.16e-08	CFAP20	protein_coding	ENSG00000070761	ENSG00000070761	0.302467	2.16e-08	434.242	1435.67	1219.99	58113592	58129381
ENSG00000070770	0.414141	5.09491	49.3677	2.12e-12	6.86e-12	CSNK2A2	protein_coding	ENSG00000070770	ENSG00000070770	0.414141	6.86e-12	957.897	2312.97	1802.53	58157907	58198106
ENSG00000070778	-1.02328	4.86772	123.437	1.12e-28	9.56e-28	PTPN21	protein_coding	ENSG00000070778	ENSG00000070778	-1.02328	9.56e-28	-1155.26	1128.97	2408.71	88465778	88555007
ENSG00000070808	-3.85771	0.308404	162.517	3.19e-37	4.51e-36	CAMK2A	protein_coding	ENSG00000070808	ENSG00000070808	-3.85771	4.51e-36	-32.7905	8.5	131.222	150219491	150290291
ENSG00000070814	0.622731	5.23915	62.3858	2.82e-15	1.1e-14	TCOF1	protein_coding	ENSG00000070814	ENSG00000070814	0.622731	1.1e-14	1680.98	2699.36	1828.08	150357629	150400308
ENSG00000070882	-0.743737	5.73986	40.8825	1.62e-10	4.57e-10	OSBPL3	protein_coding	ENSG00000070882	ENSG00000070882	-0.743737	4.57e-10	-1739.1	2338.33	4317.69	24796540	24981634
ENSG00000070915	-5.08423	7.93671	111.203	5.34e-26	3.92e-25	SLC12A3	protein_coding	ENSG00000070915	ENSG00000070915	-5.08423	3.92e-25	-3566.17	701.417	27767.6	56865207	56915850
ENSG00000070961	-0.266876	5.86177	10.4396	0.00123344	0.00196476	ATP2B1	protein_coding	ENSG00000070961	ENSG00000070961	-0.266876	0.00196476	-830.806	3113.08	3946.57	89588049	89709300
ENSG00000071051	0.782363	5.6511	119.69	7.4e-28	6.02e-27	NCK2	protein_coding	ENSG00000071051	ENSG00000071051	0.782363	6.02e-27	2966.03	3791.11	2285.04	105744912	105894274
ENSG00000071054	1.26796	6.95876	190.205	2.87e-43	6.2e-42	MAP4K4	protein_coding	ENSG00000071054	ENSG00000071054	1.26796	6.2e-42	13155.2	10375.1	4436.57	101696850	101894689
ENSG00000071073	-0.458853	6.96439	27.6664	1.44e-07	3.26e-07	MGAT4A	protein_coding	ENSG00000071073	ENSG00000071073	-0.458853	3.26e-07	-2919.29	6362.15	9056.11	98619106	98731132
ENSG00000071082	0.661747	9.09635	64.4396	9.95e-16	3.98e-15	RPL31	protein_coding	ENSG00000071082	ENSG00000071082	0.661747	3.98e-15	26630	40241.9	26321.6	101002229	101024032
ENSG00000071127	-0.352487	8.50676	25.6646	4.06e-07	8.88e-07	WDR1	protein_coding	ENSG00000071127	ENSG00000071127	-0.352487	8.88e-07	-6668.35	18918	25734.7	10074339	10116949
ENSG00000071205	0.483951	4.36992	35.543	2.49e-09	6.44e-09	ARHGAP10	protein_coding	ENSG00000071205	ENSG00000071205	0.483951	6.44e-09	695.014	1436.12	1057.88	147732063	148072776
ENSG00000071243	0.4893	4.13049	43.0366	5.37e-11	1.58e-10	ING3	protein_coding	ENSG00000071243	ENSG00000071243	0.4893	1.58e-10	603.748	1233.9	908.208	120950763	120977216
ENSG00000071246	1.96818	4.56995	218.354	2.07e-49	6.72e-48	VASH1	protein_coding	ENSG00000071246	ENSG00000071246	1.96818	6.72e-48	4407.65	2239.46	590.569	76761468	76783015
ENSG00000071282	-0.322973	5.15079	10.7768	0.00102781	0.00165245	LMCD1	protein_coding	ENSG00000071282	ENSG00000071282	-0.322973	0.00165245	-598.065	1851.75	2452.9	8501807	8574668
ENSG00000071539	1.7133	1.89104	137.216	1.08e-31	1.12e-30	TRIP13	protein_coding	ENSG00000071539	ENSG00000071539	1.7133	1.12e-30	568.172	331.625	101.75	892884	919357
ENSG00000071553	-0.237405	7.86424	12.0034	0.00053104	0.00087751	ATP6AP1	protein_coding	ENSG00000071553	ENSG00000071553	-0.237405	0.00087751	-3014.4	12697.3	15983.9	154428633	154436516
ENSG00000071564	0.439967	5.22445	29.764	4.88e-08	1.14e-07	TCF3	protein_coding	ENSG00000071564	ENSG00000071564	0.439967	1.14e-07	1108.3	2519.04	1939.71	1609290	1652615
ENSG00000071626	0.427614	5.89572	54.8704	1.29e-13	4.54e-13	DAZAP1	protein_coding	ENSG00000071626	ENSG00000071626	0.427614	4.54e-13	1737.09	4062.28	3141.68	1407569	1435687
ENSG00000071794	-0.487795	4.83162	22.3201	2.31e-06	4.74e-06	HLTF	protein_coding	ENSG00000071794	ENSG00000071794	-0.487795	4.74e-06	-686.856	1408.08	2098.19	149030127	149086554
ENSG00000071859	0.466443	5.75011	39.1501	3.92e-10	1.08e-09	FAM50A	protein_coding	ENSG00000071859	ENSG00000071859	0.466443	1.08e-09	1730.08	3709.1	2789.68	154444141	154450654
ENSG00000071894	0.27377	5.5656	10.7724	0.00103027	0.00165531	CPSF1	protein_coding	ENSG00000071894	ENSG00000071894	0.27377	0.00165531	827.779	3023.62	2659.76	144393229	144409335
ENSG00000071909	-4.05924	4.5474	186.824	1.57e-42	3.23e-41	MYO3B	protein_coding	ENSG00000071909	ENSG00000071909	-4.05924	3.23e-41	-546.418	134.611	2848.62	170178145	170655171
ENSG00000071967	-0.74819	6.70816	35.4033	2.68e-09	6.9e-09	CYBRD1	protein_coding	ENSG00000071967	ENSG00000071967	-0.74819	6.9e-09	-3402.07	4547.07	8041.78	171522247	171558129
ENSG00000071994	-0.17301	5.36976	8.26643	0.00403849	0.00606338	PDCD2	protein_coding	ENSG00000071994	ENSG00000071994	-0.17301	0.00606338	-402.557	2326.79	2730.04	170575295	170584692
ENSG00000072041	3.36693	1.74	34.4439	4.39e-09	1.11e-08	SLC6A15	protein_coding	ENSG00000072041	ENSG00000072041	3.36693	1.11e-08	1148.73	341.181	35.5417	84859491	84913615
ENSG00000072042	-1.02681	6.77317	186.122	2.23e-42	4.52e-41	RDH11	protein_coding	ENSG00000072042	ENSG00000072042	-1.02681	4.52e-41	-4357.01	4243.24	9221.68	67676800	67695793
ENSG00000072071	-1.43136	4.77836	123.187	1.27e-28	1.08e-27	ADGRL1	protein_coding	ENSG00000072071	ENSG00000072071	-1.43136	1.08e-27	-1225.42	856.125	2512.04	14147743	14206187
ENSG00000072110	0.782098	7.44319	40.7257	1.75e-10	4.93e-10	ACTN1	protein_coding	ENSG00000072110	ENSG00000072110	0.782098	4.93e-10	9975.6	12754.9	7875.67	68874128	68979440
ENSG00000072133	-2.91482	4.67863	119.463	8.29e-28	6.72e-27	RPS6KA6	protein_coding	ENSG00000072133	ENSG00000072133	-2.91482	6.72e-27	-1049.9	360.194	2879.57	84058346	84188199
ENSG00000072135	0.619532	6.29703	98.9095	2.64e-23	1.65e-22	PTPN18	protein_coding	ENSG00000072135	ENSG00000072135	0.619532	1.65e-22	3461.03	5586.53	3825.88	130356045	130375405
ENSG00000072195	-0.913618	1.58804	17.0786	3.59e-05	6.63e-05	SPEG	protein_coding	ENSG00000072195	ENSG00000072195	-0.913618	6.63e-05	-110.142	120.556	227.431	219434843	219493629
ENSG00000072201	-1.44297	4.72957	122.279	2.01e-28	1.69e-27	LNX1	protein_coding	ENSG00000072201	ENSG00000072201	-1.44297	1.69e-27	-1199.83	831.5	2507.31	53459301	53701405
ENSG00000072210	-0.562642	7.79909	21.3341	3.86e-06	7.76e-06	ALDH3A2	protein_coding	ENSG00000072210	ENSG00000072210	-0.562642	7.76e-06	-6193.64	11008.1	16365	19648136	19685760
ENSG00000072310	0.740404	6.30839	37.9392	7.3e-10	1.97e-09	SREBF1	protein_coding	ENSG00000072310	ENSG00000072310	0.740404	1.97e-09	4320.59	5835.44	3646.79	17810399	17837011
ENSG00000072415	-1.22871	6.22177	203.194	4.2e-46	1.08e-44	MPP5	protein_coding	ENSG00000072415	ENSG00000072415	-1.22871	1.08e-44	-3237.11	2634.56	6440.15	67240713	67336061
ENSG00000072422	0.968324	6.32474	32.1269	1.44e-08	3.51e-08	RHOBTB1	protein_coding	ENSG00000072422	ENSG00000072422	0.968324	3.51e-08	6050.49	6248.42	3251.64	60869438	61001440
ENSG00000072506	-0.528139	6.03646	43.2466	4.83e-11	1.42e-10	HSD17B10	protein_coding	ENSG00000072506	ENSG00000072506	-0.528139	1.42e-10	-1673.29	3168.28	4800.61	53431258	53434370
ENSG00000072571	1.36983	1.51626	56.7186	5.03e-14	1.81e-13	HMMR	protein_coding	ENSG00000072571	ENSG00000072571	1.36983	1.81e-13	331.728	242.167	94.0972	163460203	163491941
ENSG00000072609	0.8455	4.05035	139.816	2.92e-32	3.14e-31	CHFR	protein_coding	ENSG00000072609	ENSG00000072609	0.8455	3.14e-31	1066.14	1260.96	725.736	132822187	132956304
ENSG00000072682	1.50273	6.5367	111.638	4.29e-26	3.17e-25	P4HA2	protein_coding	ENSG00000072682	ENSG00000072682	1.50273	3.17e-25	12065.4	8028.97	2918.35	132190147	132295315
ENSG00000072694	2.12826	2.91756	92.7394	5.97e-22	3.43e-21	FCGR2B	protein_coding	ENSG00000072694	ENSG00000072694	2.12826	3.43e-21	1588.45	746.361	163.111	161663147	161678654
ENSG00000072756	-0.973552	3.89948	163.893	1.6e-37	2.3e-36	TRNT1	protein_coding	ENSG00000072756	ENSG00000072756	-0.973552	2.3e-36	-579.493	595.236	1239.61	3126933	3150879
ENSG00000072786	1.26714	5.5471	205.856	1.1e-46	2.94e-45	STK10	protein_coding	ENSG00000072786	ENSG00000072786	1.26714	2.94e-45	4972.85	3924.46	1683.5	172042079	172188224
ENSG00000072818	1.33453	3.16036	125.887	3.25e-29	2.88e-28	ACAP1	protein_coding	ENSG00000072818	ENSG00000072818	1.33453	2.88e-28	1001.81	750.681	309.819	7336529	7351477
ENSG00000072832	-0.321107	5.05615	7.35974	0.00667004	0.00977954	CRMP1	protein_coding	ENSG00000072832	ENSG00000072832	-0.321107	0.00977954	-564.257	1757.22	2367.33	5748084	5893086
ENSG00000072840	-1.12145	6.89352	65.6018	5.52e-16	2.25e-15	EVC	protein_coding	ENSG00000072840	ENSG00000072840	-1.12145	2.25e-15	-5050.41	4503.46	10482.9	5711201	5814305
ENSG00000072849	0.208765	5.5414	15.2609	9.36e-05	0.00016616	DERL2	protein_coding	ENSG00000072849	ENSG00000072849	0.208765	0.00016616	616.127	2951.29	2688.96	5471254	5486811
ENSG00000072858	-0.378969	2.13791	9.49661	0.00205852	0.0031938	SIDT1	protein_coding	ENSG00000072858	ENSG00000072858	-0.378969	0.0031938	-85.289	225.056	307.403	113532555	113629575
ENSG00000072864	0.619177	3.81242	82.3941	1.11e-19	5.65e-19	NDE1	protein_coding	ENSG00000072864	ENSG00000072864	0.619177	5.65e-19	625.713	1010.56	684.403	15643267	15734691
ENSG00000072954	-1.59223	3.5721	102.743	3.82e-24	2.51e-23	TMEM38A	protein_coding	ENSG00000072954	ENSG00000072954	-1.59223	2.51e-23	-559.137	351.167	1126.79	16661139	16690023
ENSG00000072958	0.418369	6.17449	28.9709	7.35e-08	1.7e-07	AP1M1	protein_coding	ENSG00000072958	ENSG00000072958	0.418369	1.7e-07	2015.45	4817.4	3792.85	16197854	16245906
ENSG00000073050	0.481646	4.61696	45.6747	1.4e-11	4.26e-11	XRCC1	protein_coding	ENSG00000073050	ENSG00000073050	0.481646	4.26e-11	809.413	1680.51	1265.76	43543311	43580473
ENSG00000073060	3.82309	6.99425	376.762	6.31e-84	2.13e-81	SCARB1	protein_coding	ENSG00000073060	ENSG00000073060	3.82309	2.13e-81	53444.8	13979.5	1024.4	124776856	124882668
ENSG00000073111	0.502794	3.53739	18.9094	1.37e-05	2.63e-05	MCM2	protein_coding	ENSG00000073111	ENSG00000073111	0.502794	2.63e-05	411.369	818.167	611.639	127598410	127622436
ENSG00000073150	-1.353	0.835182	27.9966	1.22e-07	2.77e-07	PANX2	protein_coding	ENSG00000073150	ENSG00000073150	-1.353	2.77e-07	-78.7745	58.2222	148.278	50170731	50180295
ENSG00000073282	-1.22822	0.559077	23.932	9.98e-07	2.11e-06	TP63	protein_coding	ENSG00000073282	ENSG00000073282	-1.22822	2.11e-06	-59.7904	48.6806	125.181	189631389	189897276
ENSG00000073331	0.443898	4.50388	30.7236	2.98e-08	7.07e-08	ALPK1	protein_coding	ENSG00000073331	ENSG00000073331	0.443898	7.07e-08	692.228	1559.43	1200.39	112285509	112442621
ENSG00000073350	-1.49801	6.24539	195.381	2.13e-44	4.94e-43	LLGL2	protein_coding	ENSG00000073350	ENSG00000073350	-1.49801	4.94e-43	-3536.7	2360.93	6984.44	75525080	75575209
ENSG00000073464	0.424927	4.70814	19.3964	1.06e-05	2.06e-05	CLCN4	protein_coding	ENSG00000073464	ENSG00000073464	0.424927	2.06e-05	759.645	1787.71	1419.93	10156975	10237660
ENSG00000073536	0.710632	4.0828	108.262	2.35e-25	1.66e-24	NLE1	protein_coding	ENSG00000073536	ENSG00000073536	0.710632	1.66e-24	897.637	1263.15	792.125	35128730	35142304
ENSG00000073578	0.322559	3.70993	10.5411	0.00116749	0.00186592	SDHA	protein_coding	ENSG00000073578	ENSG00000073578	0.322559	0.00186592	269.964	836.944	720.875	218241	257082
ENSG00000073584	-0.621292	3.37237	51.3145	7.87e-13	2.64e-12	SMARCE1	protein_coding	ENSG00000073584	ENSG00000073584	-0.621292	2.64e-12	-301.801	485.764	795.097	40624962	40648654
ENSG00000073605	0.496985	1.46755	7.52305	0.00609146	0.00897568	GSDMB	protein_coding	ENSG00000073605	ENSG00000073605	0.496985	0.00897568	93.8335	188.806	142.75	39904595	39919854
ENSG00000073711	-0.490342	6.74064	24.7567	6.5e-07	1.4e-06	PPP2R3A	protein_coding	ENSG00000073711	ENSG00000073711	-0.490342	1.4e-06	-2601.65	5305.78	7900.43	135965728	136147894
ENSG00000073712	-0.681285	6.51838	62.592	2.54e-15	9.96e-15	FERMT2	protein_coding	ENSG00000073712	ENSG00000073712	-0.681285	9.96e-15	-2840.26	4168.97	6938.88	52857268	52952435
ENSG00000073737	2.24444	0.758656	77.5364	1.3e-18	6.22e-18	DHRS9	protein_coding	ENSG00000073737	ENSG00000073737	2.24444	6.22e-18	374.79	166.986	35.5278	169064789	169096167
ENSG00000073754	5.21664	0.988454	110.789	6.58e-26	4.8e-25	CD5L	protein_coding	ENSG00000073754	ENSG00000073754	5.21664	4.8e-25	1236.2	236.972	5.83333	157830911	157898256
ENSG00000073792	-0.855417	3.51624	12.4648	0.0004147	0.00069227	IGF2BP2	protein_coding	ENSG00000073792	ENSG00000073792	-0.855417	0.00069227	-420.948	492.097	884.847	185643130	185825042
ENSG00000073849	-2.39191	8.48618	268.616	2.27e-60	1.58e-58	ST6GAL1	protein_coding	ENSG00000073849	ENSG00000073849	-2.39191	1.58e-58	-15955.6	6670.65	39369.8	186930325	187078553
ENSG00000073861	2.34254	0.616318	168.847	1.32e-38	2.05e-37	TBX21	protein_coding	ENSG00000073861	ENSG00000073861	2.34254	2.05e-37	344.483	147.056	29.3611	47733236	47746122
ENSG00000073910	-1.16682	6.22435	104.497	1.57e-24	1.06e-23	FRY	protein_coding	ENSG00000073910	ENSG00000073910	-1.16682	1.06e-23	-3161.89	2709.85	6479.26	31846713	32299125
ENSG00000073969	-0.188565	5.4859	9.66654	0.00187654	0.00293153	NSF	protein_coding	ENSG00000073969	ENSG00000073969	-0.188565	0.00293153	-466.191	2472.31	3020.58	46590669	46757464
ENSG00000074071	0.439695	5.38315	26.1235	3.2e-07	7.05e-07	MRPS34	protein_coding	ENSG00000074071	ENSG00000074071	0.439695	7.05e-07	1243.16	2827.32	2194.99	1771890	1773150
ENSG00000074181	1.1412	7.85893	75.0305	4.63e-18	2.15e-17	NOTCH3	protein_coding	ENSG00000074181	ENSG00000074181	1.1412	2.15e-17	21018.8	18418.1	8821.03	15159038	15200995
ENSG00000074201	0.252257	5.79277	23.4139	1.31e-06	2.74e-06	CLNS1A	protein_coding	ENSG00000074201	ENSG00000074201	0.252257	2.74e-06	910.712	3610.25	3150.68	77514936	77637794
ENSG00000074211	2.17281	1.05804	41.8972	9.62e-11	2.77e-10	PPP2R2C	protein_coding	ENSG00000074211	ENSG00000074211	2.17281	2.77e-10	419.413	193.028	43.4306	6320578	6563600
ENSG00000074219	-0.560057	4.28019	28.4303	9.71e-08	2.22e-07	TEAD2	protein_coding	ENSG00000074219	ENSG00000074219	-0.560057	2.22e-07	-511.729	913.708	1452.39	49340595	49362457
ENSG00000074319	-0.215826	6.321	16.9457	3.85e-05	7.09e-05	TSG101	protein_coding	ENSG00000074319	ENSG00000074319	-0.215826	7.09e-05	-954.089	4420.64	5394	18468336	18526951
ENSG00000074410	-0.426314	9.98413	10.3877	0.00126854	0.00201779	CA12	protein_coding	ENSG00000074410	ENSG00000074410	-0.426314	0.00201779	-21418.3	50240.7	71557.9	63321378	63381846
ENSG00000074416	0.631705	8.13261	57.3465	3.65e-14	1.33e-13	MGLL	protein_coding	ENSG00000074416	ENSG00000074416	0.631705	1.33e-13	12793.5	20252.3	13722.1	127689062	128052190
ENSG00000074527	-1.44205	8.08757	87.5335	8.29e-21	4.45e-20	NTN4	protein_coding	ENSG00000074527	ENSG00000074527	-1.44205	4.45e-20	-12690.2	8800.12	25582.9	95657807	95791189
ENSG00000074603	-0.282721	5.98257	14.5976	0.00013309	0.00023264	DPP8	protein_coding	ENSG00000074603	ENSG00000074603	-0.282721	0.00023264	-958.401	3389.92	4322.9	65442463	65517704
ENSG00000074621	-0.476266	4.34871	24.7888	6.4e-07	1.38e-06	SLC24A1	protein_coding	ENSG00000074621	ENSG00000074621	-0.476266	1.38e-06	-480.989	1009.92	1500.18	65611366	65660995
ENSG00000074657	0.841758	5.80436	86.9273	1.13e-20	5.99e-20	ZNF532	protein_coding	ENSG00000074657	ENSG00000074657	0.841758	5.99e-20	3615.84	4295.58	2467.04	58862600	58986480
ENSG00000074660	1.40843	4.49894	169.057	1.19e-38	1.85e-37	SCARF1	protein_coding	ENSG00000074660	ENSG00000074660	1.40843	1.85e-37	2748.96	1951.79	747.806	1633858	1645744
ENSG00000074695	0.37314	8.21283	22.608	1.99e-06	4.1e-06	LMAN1	protein_coding	ENSG00000074695	ENSG00000074695	0.37314	4.1e-06	7457.65	19986.2	16411.7	59327823	59359265
ENSG00000074696	-1.38632	7.44253	216.632	4.91e-49	1.57e-47	HACD3	protein_coding	ENSG00000074696	ENSG00000074696	-1.38632	1.57e-47	-7940.94	5728.06	16088.4	65530418	65578349
ENSG00000074706	-0.812046	3.43929	33.2566	8.08e-09	2.01e-08	IPCEF1	protein_coding	ENSG00000074706	ENSG00000074706	-0.812046	2.01e-08	-383.432	472.181	871.694	154154496	154356792
ENSG00000074800	0.71851	11.3107	49.8739	1.64e-12	5.35e-12	ENO1	protein_coding	ENSG00000074800	ENSG00000074800	0.71851	5.35e-12	135132	188073	123381	8861000	8879190
ENSG00000074803	-7.47017	10.7259	225.008	7.31e-51	2.68e-49	SLC12A1	protein_coding	ENSG00000074803	ENSG00000074803	-7.47017	2.68e-49	-8184.92	1095.68	219185	48178438	48304078
ENSG00000074842	1.36535	6.18602	220.065	8.75e-50	2.97e-48	MYDGF	protein_coding	ENSG00000074842	ENSG00000074842	1.36535	2.97e-48	8349.89	6115.57	2515.92	4641374	4670362
ENSG00000074964	-0.461276	6.22189	27.3744	1.68e-07	3.77e-07	ARHGEF10L	protein_coding	ENSG00000074964	ENSG00000074964	-0.461276	3.77e-07	-1738.04	3767.9	5348.22	17539698	17697874
ENSG00000074966	-0.490446	1.66639	7.93087	0.00485984	0.00723959	TXK	protein_coding	ENSG00000074966	ENSG00000074966	-0.490446	0.00723959	-77.8311	158.694	237.472	48066393	48134250
ENSG00000075035	-1.41842	1.9084	19.2917	1.12e-05	2.17e-05	WSCD2	protein_coding	ENSG00000075035	ENSG00000075035	-1.41842	2.17e-05	-165.837	116.917	333.153	108129288	108250537
ENSG00000075151	-0.245092	6.4941	8.48286	0.00358507	0.00541688	EIF4G3	protein_coding	ENSG00000075151	ENSG00000075151	-0.245092	0.00541688	-1211.45	4942.85	6185.43	20806292	21176888
ENSG00000075213	0.671482	1.28462	8.55813	0.00343982	0.0052082	SEMA3A	protein_coding	ENSG00000075213	ENSG00000075213	0.671482	0.0052082	119.03	177.264	108.25	83955777	84492724
ENSG00000075218	2.23297	1.18819	126.447	2.45e-29	2.18e-28	GTSE1	protein_coding	ENSG00000075218	ENSG00000075218	2.23297	2.18e-28	489.857	219.375	45.5556	46296870	46330810
ENSG00000075234	-0.573204	6.56022	17.6555	2.65e-05	4.95e-05	TTC38	protein_coding	ENSG00000075234	ENSG00000075234	-0.573204	4.95e-05	-2603.72	4542.4	6757.47	46267961	46294008
ENSG00000075239	-1.18506	7.66613	81.4952	1.76e-19	8.8e-19	ACAT1	protein_coding	ENSG00000075239	ENSG00000075239	-1.18506	8.8e-19	-8855.74	7472.82	17455.9	108116695	108147603
ENSG00000075240	1.56894	5.82529	177.331	1.85e-40	3.25e-39	GRAMD4	protein_coding	ENSG00000075240	ENSG00000075240	1.56894	3.25e-39	7642.6	4871.19	1777.93	46576012	46679790
ENSG00000075275	0.267393	6.90573	8.78595	0.0030356	0.00462174	CELSR1	protein_coding	ENSG00000075275	ENSG00000075275	0.267393	0.00462174	2055.07	7685.58	6759.28	46360834	46537620
ENSG00000075336	-0.249036	4.54932	16.3067	5.39e-05	9.81e-05	TIMM21	protein_coding	ENSG00000075336	ENSG00000075336	-0.249036	9.81e-05	-320.26	1286	1588.9	74148523	74160531
ENSG00000075340	2.52077	1.29661	87.8145	7.19e-21	3.88e-20	ADD2	protein_coding	ENSG00000075340	ENSG00000075340	2.52077	3.88e-20	604.775	239.917	42.75	70607618	70768225
ENSG00000075413	-0.258099	5.59077	19.5518	9.79e-06	1.9e-05	MARK3	protein_coding	ENSG00000075413	ENSG00000075413	-0.258099	1.9e-05	-669.589	2594.31	3245.9	103385377	103503831
ENSG00000075415	-0.400707	8.77133	52.0352	5.45e-13	1.85e-12	SLC25A3	protein_coding	ENSG00000075415	ENSG00000075415	-0.400707	1.85e-12	-8969.72	22384.7	31124.8	98593591	98606379
ENSG00000075420	0.785355	7.38114	88.0727	6.31e-21	3.41e-20	FNDC3B	protein_coding	ENSG00000075420	ENSG00000075420	0.785355	3.41e-20	9872.22	12570.4	7591.85	172039578	172401669
ENSG00000075426	-0.523458	8.4569	19.0179	1.3e-05	2.49e-05	FOSL2	protein_coding	ENSG00000075426	ENSG00000075426	-0.523458	2.49e-05	-8854.97	16916.3	26143.1	28392448	28417317
ENSG00000075429	0.969657	-0.0467715	9.78522	0.0017592	0.00275683	CACNG5	protein_coding	ENSG00000075429	ENSG00000075429	0.969657	0.00275683	73.1822	75.4722	37.9028	66835117	66894751
ENSG00000075539	0.49694	6.2956	35.9065	2.07e-09	5.39e-09	FRYL	protein_coding	ENSG00000075539	ENSG00000075539	0.49694	5.39e-09	2746.86	5527.56	4057.47	48497357	48780322
ENSG00000075618	1.45166	6.08094	123.822	9.21e-29	7.92e-28	FSCN1	protein_coding	ENSG00000075618	ENSG00000075618	1.45166	7.92e-28	8405.88	5790.54	2227.83	5592816	5606655
ENSG00000075651	0.496077	5.37228	15.8798	6.75e-05	0.0001215	PLD1	protein_coding	ENSG00000075651	ENSG00000075651	0.496077	0.0001215	1451.07	2925.1	2059.96	171600404	171810950
ENSG00000075673	-6.25158	3.37091	181.955	1.81e-41	3.45e-40	ATP12A	protein_coding	ENSG00000075673	ENSG00000075673	-6.25158	3.45e-40	-82.3125	13.1667	1294.03	24680408	24712472
ENSG00000075702	1.14234	0.862846	65.3989	6.12e-16	2.48e-15	WDR62	protein_coding	ENSG00000075702	ENSG00000075702	1.14234	2.48e-15	167.146	146.319	64.5833	36054881	36105108
ENSG00000075711	-0.295322	6.3752	16.4504	4.99e-05	9.11e-05	DLG1	protein_coding	ENSG00000075711	ENSG00000075711	-0.295322	9.11e-05	-1312.23	4443.38	5724.26	197042560	197299330
ENSG00000075785	-0.178102	8.16707	10.4922	0.00119881	0.00191338	RAB7A	protein_coding	ENSG00000075785	ENSG00000075785	-0.178102	0.00191338	-2887.24	16211.2	18987.9	128693669	128825942
ENSG00000075856	0.267487	5.4857	23.5122	1.24e-06	2.61e-06	SART3	protein_coding	ENSG00000075856	ENSG00000075856	0.267487	2.61e-06	780.795	2919	2544.43	108522214	108561400
ENSG00000075884	1.52977	3.41071	108.061	2.61e-25	1.83e-24	ARHGAP15	protein_coding	ENSG00000075884	ENSG00000075884	1.52977	1.83e-24	1433.79	937.264	322.069	143091362	143768352
ENSG00000075886	4.17039	4.03247	62.3307	2.9e-15	1.13e-14	TUBA3D	protein_coding	ENSG00000075886	ENSG00000075886	4.17039	1.13e-14	6992.82	1676.78	103.319	131476119	131482934
ENSG00000075891	-0.453459	6.16746	9.29025	0.00230377	0.00355907	PAX2	protein_coding	ENSG00000075891	ENSG00000075891	-0.453459	0.00355907	-1640.58	3617.93	5287.5	100735603	100829944
ENSG00000075914	-1.0889	4.31485	142.366	8.09e-33	8.95e-32	EXOSC7	protein_coding	ENSG00000075914	ENSG00000075914	-1.0889	8.95e-32	-807.643	741.708	1702.33	44975241	45036066
ENSG00000075945	0.182057	5.80179	7.51717	0.00611137	0.00900228	KIFAP3	protein_coding	ENSG00000075945	ENSG00000075945	0.182057	0.00900228	642.762	3530.56	3284.35	169921326	170085208
ENSG00000075975	-0.740703	4.86292	152.654	4.56e-35	5.73e-34	MKRN2	protein_coding	ENSG00000075975	ENSG00000075975	-0.740703	5.73e-34	-964.025	1301.5	2289.19	12557057	12586208
ENSG00000076003	0.47723	4.92097	42.6972	6.39e-11	1.87e-10	MCM6	protein_coding	ENSG00000076003	ENSG00000076003	0.47723	1.87e-10	997.231	2089.62	1572.19	135839626	135876443
ENSG00000076053	0.26347	4.62842	11.9	0.00056133	0.00092503	RBM7	protein_coding	ENSG00000076053	ENSG00000076053	0.26347	0.00092503	422.752	1604.56	1392.78	114400030	114414203
ENSG00000076067	0.325941	6.46281	16.218	5.65e-05	0.00010254	RBMS2	protein_coding	ENSG00000076067	ENSG00000076067	0.325941	0.00010254	1918.86	5887.12	4934.99	56521820	56596193
ENSG00000076108	0.253003	7.01915	11.1165	0.00085562	0.00138668	BAZ2A	protein_coding	ENSG00000076108	ENSG00000076108	0.253003	0.00138668	2147.98	8489.96	7333	56595596	56636816
ENSG00000076201	-0.48826	5.83172	36.2089	1.77e-09	4.64e-09	PTPN23	protein_coding	ENSG00000076201	ENSG00000076201	-0.48826	4.64e-09	-1347.37	2759.54	4102.38	47381011	47413435
ENSG00000076242	-0.342457	4.99649	41.5908	1.13e-10	3.22e-10	MLH1	protein_coding	ENSG00000076242	ENSG00000076242	-0.342457	3.22e-10	-575.048	1679.18	2240.83	36993350	37050846
ENSG00000076248	-0.378916	5.6336	33.0497	8.98e-09	2.22e-08	UNG	protein_coding	ENSG00000076248	ENSG00000076248	-0.378916	2.22e-08	-973.705	2569.71	3543.36	109097597	109110992
ENSG00000076258	-1.14237	4.65697	70.9523	3.66e-17	1.6e-16	FMO4	protein_coding	ENSG00000076258	ENSG00000076258	-1.14237	1.6e-16	-1060.55	928.375	2115.17	171314183	171342084
ENSG00000076321	0.370496	4.55049	28.519	9.28e-08	2.13e-07	KLHL20	protein_coding	ENSG00000076321	ENSG00000076321	0.370496	2.13e-07	582.265	1571.58	1263.61	173714941	173786692
ENSG00000076351	0.234641	3.53711	7.44483	0.0063619	0.00935422	SLC46A1	protein_coding	ENSG00000076351	ENSG00000076351	0.234641	0.00935422	174.351	743.056	665.278	28394642	28407197
ENSG00000076356	0.959174	5.964	70.9687	3.63e-17	1.59e-16	PLXNA2	protein_coding	ENSG00000076356	ENSG00000076356	0.959174	1.59e-16	4684.81	4884.21	2668.01	208022242	208244384
ENSG00000076513	0.814358	6.51174	66.1694	4.14e-16	1.7e-15	ANKRD13A	protein_coding	ENSG00000076513	ENSG00000076513	0.814358	1.7e-15	5693.2	6991.03	4174.88	109999186	110039763
ENSG00000076554	-0.507921	6.08583	32.7999	1.02e-08	2.52e-08	TPD52	protein_coding	ENSG00000076554	ENSG00000076554	-0.507921	2.52e-08	-1659.31	3266.88	4984.56	80034745	80231232
ENSG00000076555	-1.00377	6.03832	67.6563	1.95e-16	8.15e-16	ACACB	protein_coding	ENSG00000076555	ENSG00000076555	-1.00377	8.15e-16	-2594.73	2584.99	5521.47	109116595	109268226
ENSG00000076604	-0.402601	5.03658	21.4821	3.57e-06	7.21e-06	TRAF4	protein_coding	ENSG00000076604	ENSG00000076604	-0.402601	7.21e-06	-666.835	1656.32	2314.15	28744005	28750956
ENSG00000076641	1.67541	5.13667	194.257	3.74e-44	8.54e-43	PAG1	protein_coding	ENSG00000076641	ENSG00000076641	1.67541	8.54e-43	5467.06	3263.11	1025.72	80967810	81112068
ENSG00000076650	0.249215	3.6468	16.0754	6.09e-05	0.00010999	GPATCH1	protein_coding	ENSG00000076650	ENSG00000076650	0.249215	0.00010999	202.57	812.833	708.931	33080899	33130542
ENSG00000076662	2.10749	0.424011	122.762	1.57e-28	1.33e-27	ICAM3	protein_coding	ENSG00000076662	ENSG00000076662	2.10749	1.33e-27	254.42	120.722	29.25	10333776	10339661
ENSG00000076685	-0.751463	4.79775	66.816	2.98e-16	1.24e-15	NT5C2	protein_coding	ENSG00000076685	ENSG00000076685	-0.751463	1.24e-15	-937.909	1248.11	2190.32	103087185	103277605
ENSG00000076706	2.09047	8.27095	202.79	5.14e-46	1.32e-44	MCAM	protein_coding	ENSG00000076706	ENSG00000076706	2.09047	1.32e-44	61854.2	29588.7	7096.72	119308529	119321521
ENSG00000076716	-0.637955	6.64882	17.3319	3.14e-05	5.83e-05	GPC4	protein_coding	ENSG00000076716	ENSG00000076716	-0.637955	5.83e-05	-2988.46	4684.43	7577.5	133300103	133415489
ENSG00000076770	-0.568421	5.5417	14.8566	0.000116	0.00020388	MBNL3	protein_coding	ENSG00000076770	ENSG00000076770	-0.568421	0.00020388	-1299.85	2286.78	3478.12	132369317	132489968
ENSG00000076826	-0.409113	4.45006	8.6015	0.00335886	0.00509041	CAMSAP3	protein_coding	ENSG00000076826	ENSG00000076826	-0.409113	0.00509041	-446.331	1090.97	1513.5	7595863	7618304
ENSG00000076864	-2.83215	7.56024	181.435	2.36e-41	4.46e-40	RAP1GAP	protein_coding	ENSG00000076864	ENSG00000076864	-2.83215	4.46e-40	-7617.82	2689.76	21570.6	21596215	21669363
ENSG00000076928	0.841768	5.8802	103.602	2.47e-24	1.64e-23	ARHGEF1	protein_coding	ENSG00000076928	ENSG00000076928	0.841768	1.64e-23	3746.92	4451.25	2579.61	41883173	41930150
ENSG00000076944	0.452034	4.80091	26.3354	2.87e-07	6.34e-07	STXBP2	protein_coding	ENSG00000076944	ENSG00000076944	0.452034	6.34e-07	845.598	1870.65	1446.97	7636881	7647873
ENSG00000076984	0.290061	4.95472	18.6646	1.56e-05	2.97e-05	MAP2K7	protein_coding	ENSG00000076984	ENSG00000076984	0.290061	2.97e-05	585.67	2019.12	1715.33	7903843	7914478
ENSG00000077009	3.80293	1.98686	36.7433	1.35e-09	3.56e-09	NMRK2	protein_coding	ENSG00000077009	ENSG00000077009	3.80293	3.56e-09	1542.67	405.653	30.5278	3933103	3942416
ENSG00000077044	1.90779	4.89363	296.624	1.79e-66	1.95e-64	DGKD	protein_coding	ENSG00000077044	ENSG00000077044	1.90779	1.95e-64	5348.83	2803.68	758.194	233354494	233472104
ENSG00000077063	0.384954	4.84065	9.15813	0.00247615	0.00380917	CTTNBP2	protein_coding	ENSG00000077063	ENSG00000077063	0.384954	0.00380917	729.445	1894.89	1548.75	117710651	117874139
ENSG00000077092	-0.697295	4.65191	30.4452	3.43e-08	8.13e-08	RARB	protein_coding	ENSG00000077092	ENSG00000077092	-0.697295	8.13e-08	-800.746	1148.36	1977.43	25174332	25597932
ENSG00000077097	-0.874867	7.20124	134.462	4.33e-31	4.31e-30	TOP2B	protein_coding	ENSG00000077097	ENSG00000077097	-0.874867	4.31e-30	-5393.13	6164.51	11944.5	25597905	25664907
ENSG00000077147	-0.291983	8.13139	17.7759	2.49e-05	4.66e-05	TM9SF3	protein_coding	ENSG00000077147	ENSG00000077147	-0.291983	4.66e-05	-4341.6	14869.4	19365.9	96518110	96587452
ENSG00000077150	1.02151	5.7789	122.618	1.69e-28	1.43e-27	NFKB2	protein_coding	ENSG00000077150	ENSG00000077150	1.02151	1.43e-27	4433.4	4340.06	2215.49	102394110	102402524
ENSG00000077152	0.864735	1.46287	47.2635	6.21e-12	1.94e-11	UBE2T	protein_coding	ENSG00000077152	ENSG00000077152	0.864735	1.94e-11	178.135	206	119.375	202331657	202341980
ENSG00000077157	-0.536356	6.40651	14.9583	0.00010991	0.00019357	PPP1R12B	protein_coding	ENSG00000077157	ENSG00000077157	-0.536356	0.00019357	-2181.62	4067.49	6074.79	202348699	202592706
ENSG00000077238	1.40567	5.76897	231.427	2.91e-52	1.21e-50	IL4R	protein_coding	ENSG00000077238	ENSG00000077238	1.40567	1.21e-50	6662.84	4739.99	1824	27313668	27364778
ENSG00000077254	-0.23241	6.30676	12.2185	0.00047317	0.00078609	USP33	protein_coding	ENSG00000077254	ENSG00000077254	-0.23241	0.00078609	-1015.94	4371.31	5363.79	77695987	77759852
ENSG00000077264	0.720857	1.70482	14.8622	0.00011566	0.00020335	PAK3	protein_coding	ENSG00000077264	ENSG00000077264	0.720857	0.00020335	176.059	244.236	147.667	110944285	111227361
ENSG00000077274	-0.950771	5.33299	8.92711	0.00280968	0.00429175	CAPN6	protein_coding	ENSG00000077274	ENSG00000077274	-0.950771	0.00429175	-1496.58	1574.07	3520.01	111245099	111270483
ENSG00000077312	0.585593	4.83502	59.5636	1.18e-14	4.44e-14	SNRPA	protein_coding	ENSG00000077312	ENSG00000077312	0.585593	4.44e-14	1176.38	2008.86	1406.33	40750637	40765389
ENSG00000077348	1.37263	4.0334	186.766	1.62e-42	3.32e-41	EXOSC5	protein_coding	ENSG00000077348	ENSG00000077348	1.37263	3.32e-41	1945.38	1417.26	562.153	41386374	41397359
ENSG00000077420	2.66065	5.4357	186.136	2.22e-42	4.5e-41	APBB1IP	protein_coding	ENSG00000077420	ENSG00000077420	2.66065	4.5e-41	11720.8	4405.25	705.625	26438341	26567803
ENSG00000077454	-0.384674	2.88282	16.096	6.02e-05	0.00010887	LRCH4	protein_coding	ENSG00000077454	ENSG00000077454	-0.384674	0.00010887	-144.37	375.306	522.375	100574011	100586129
ENSG00000077458	0.359045	3.69222	19.4504	1.03e-05	2e-05	FAM76B	protein_coding	ENSG00000077458	ENSG00000077458	0.359045	2e-05	309.128	860.972	698.181	95768953	95790409
ENSG00000077463	0.408863	3.74833	23.3886	1.32e-06	2.77e-06	SIRT6	protein_coding	ENSG00000077463	ENSG00000077463	0.408863	2.77e-06	366.739	896.972	711.347	4174109	4182566
ENSG00000077514	-0.35919	4.68126	17.485	2.9e-05	5.4e-05	POLD3	protein_coding	ENSG00000077514	ENSG00000077514	-0.35919	5.4e-05	-481.051	1339.26	1737.74	74493851	74669117
ENSG00000077522	0.942234	0.500855	17.4744	2.91e-05	5.43e-05	ACTN2	protein_coding	ENSG00000077522	ENSG00000077522	0.942234	5.43e-05	91.9594	97.5972	58.5	236664141	236764631
ENSG00000077549	0.231613	7.63826	15.033	0.00010565	0.00018636	CAPZB	protein_coding	ENSG00000077549	ENSG00000077549	0.231613	0.00018636	2936.84	12679.9	11314.4	19338775	19485539
ENSG00000077616	-1.62484	0.932468	116.581	3.55e-27	2.78e-26	NAALAD2	protein_coding	ENSG00000077616	ENSG00000077616	-1.62484	2.78e-26	-85.8004	52.8056	177.222	90131515	90192894
ENSG00000077684	-0.472681	6.46032	31.1991	2.33e-08	5.59e-08	JADE1	protein_coding	ENSG00000077684	ENSG00000077684	-0.472681	5.59e-08	-2036.38	4308.15	6308.78	128809700	128875224
ENSG00000077713	1.04484	4.6916	166.69	3.91e-38	5.83e-37	SLC25A43	protein_coding	ENSG00000077713	ENSG00000077713	1.04484	5.83e-37	2178.23	2084.75	1044.14	119399336	119454478
ENSG00000077942	-1.80048	6.32587	67.3612	2.26e-16	9.42e-16	FBLN1	protein_coding	ENSG00000077942	ENSG00000077942	-1.80048	9.42e-16	-3688.46	2048.6	7697.6	45502238	45601135
ENSG00000077984	3.11768	3.32981	193.326	5.98e-44	1.34e-42	CST7	protein_coding	ENSG00000077984	ENSG00000077984	3.11768	1.34e-42	3316.22	1063.68	119.611	24949269	24959928
ENSG00000078018	0.750371	4.77788	29.9827	4.36e-08	1.02e-07	MAP2	protein_coding	ENSG00000078018	ENSG00000078018	0.750371	1.02e-07	1486.44	1980.94	1279.28	209424058	209734118
ENSG00000078053	-3.82938	2.51761	283.144	1.55e-63	1.32e-61	AMPH	protein_coding	ENSG00000078053	ENSG00000078053	-3.82938	1.32e-61	-167.003	43.6111	705.903	38383704	38631420
ENSG00000078061	-0.238697	6.26414	15.8304	6.93e-05	0.00012454	ARAF	protein_coding	ENSG00000078061	ENSG00000078061	-0.238697	0.00012454	-993.048	4160.28	5156.85	47561100	47571920
ENSG00000078070	-0.93637	5.66624	87.4702	8.56e-21	4.59e-20	MCCC1	protein_coding	ENSG00000078070	ENSG00000078070	-0.93637	4.59e-20	-1989.32	2124.5	4226.15	183015218	183116075
ENSG00000078081	1.26391	2.37919	57.774	2.94e-14	1.08e-13	LAMP3	protein_coding	ENSG00000078081	ENSG00000078081	1.26391	1.08e-13	547.451	433.139	190.403	183122215	183163839
ENSG00000078114	-1.21585	7.11146	69.6772	6.98e-17	2.99e-16	NEBL	protein_coding	ENSG00000078114	ENSG00000078114	-1.21585	2.99e-16	-6137.68	5048.06	12382.1	20779973	21293011
ENSG00000078124	0.244393	5.17702	9.50916	0.00204449	0.00317288	ACER3	protein_coding	ENSG00000078124	ENSG00000078124	0.244393	0.00317288	567.834	2323.44	2023.83	76860867	77026797
ENSG00000078140	-0.293347	6.50379	23.8405	1.05e-06	2.21e-06	UBE2K	protein_coding	ENSG00000078140	ENSG00000078140	-0.293347	2.21e-06	-1417.5	4832.14	6235.49	39698109	39782792
ENSG00000078246	0.555384	5.2547	91.6852	1.02e-21	5.76e-21	TULP3	protein_coding	ENSG00000078246	ENSG00000078246	0.555384	5.76e-21	1507.95	2715.15	1923.72	2877223	2941138
ENSG00000078269	-0.381891	4.54288	10.9875	0.00091728	0.00148296	SYNJ2	protein_coding	ENSG00000078269	ENSG00000078269	-0.381891	0.00148296	-450.7	1180.18	1637.24	157981863	158099176
ENSG00000078295	2.81559	2.0342	108.777	1.82e-25	1.29e-24	ADCY2	protein_coding	ENSG00000078295	ENSG00000078295	2.81559	1.29e-24	1215.83	431.819	60.7361	7396138	7830081
ENSG00000078304	-0.343611	6.65749	37.3523	9.86e-10	2.63e-09	PPP2R5C	protein_coding	ENSG00000078304	ENSG00000078304	-0.343611	2.63e-09	-1811.23	5271.15	7017.51	101761798	101927989
ENSG00000078369	0.205171	8.79903	14.8664	0.0001154	0.00020291	GNB1	protein_coding	ENSG00000078369	ENSG00000078369	0.205171	0.00020291	5828.04	28405.7	25829.1	1785285	1891117
ENSG00000078399	-0.391056	3.92229	8.97429	0.00273805	0.0041863	HOXA9	protein_coding	ENSG00000078399	ENSG00000078399	-0.391056	0.0041863	-298.028	762.111	1068.9	27162438	27175180
ENSG00000078401	1.83781	5.61448	118.417	1.41e-27	1.12e-26	EDN1	protein_coding	ENSG00000078401	ENSG00000078401	1.83781	1.12e-26	8556.46	4655.79	1336.51	12290361	12297194
ENSG00000078487	-0.243345	2.48263	9.06744	0.00260201	0.00398966	ZCWPW1	protein_coding	ENSG00000078487	ENSG00000078487	-0.243345	0.00398966	-74.3114	305.375	379.931	100400826	100428992
ENSG00000078589	2.1629	2.02205	78.2186	9.22e-19	4.44e-18	P2RY10	protein_coding	ENSG00000078589	ENSG00000078589	2.1629	4.44e-18	836.682	386.833	86.6528	78945332	78963727
ENSG00000078618	0.331327	6.70767	35.4078	2.67e-09	6.88e-09	NRDC	protein_coding	ENSG00000078618	ENSG00000078618	0.331327	6.88e-09	2307.69	6965	5815.56	51789191	51878937
ENSG00000078668	-0.252747	6.51977	15.6057	7.8e-05	0.00013945	VDAC3	protein_coding	ENSG00000078668	ENSG00000078668	-0.252747	0.00013945	-1265.46	5006.83	6291.5	42391624	42405937
ENSG00000078687	-0.253323	4.31849	9.05638	0.0026178	0.00401218	TNRC6C	protein_coding	ENSG00000078687	ENSG00000078687	-0.253323	0.00401218	-269.303	1063.08	1318.9	77959240	78108835
ENSG00000078725	0.872128	2.46281	9.09973	0.00255648	0.00392399	BRINP1	protein_coding	ENSG00000078725	ENSG00000078725	0.872128	0.00392399	374.955	429.931	234.472	119153458	119369435
ENSG00000078747	-0.189604	6.34617	7.97534	0.00474189	0.00707187	ITCH	protein_coding	ENSG00000078747	ENSG00000078747	-0.189604	0.00707187	-863.2	4552.64	5398.18	34363241	34540748
ENSG00000078808	0.400653	7.33449	29.5813	5.36e-08	1.25e-07	SDF4	protein_coding	ENSG00000078808	ENSG00000078808	0.400653	1.25e-07	4326.42	10798.4	8628.06	1216909	1232067
ENSG00000078902	-0.198089	6.7183	7.74545	0.00538479	0.00798797	TOLLIP	protein_coding	ENSG00000078902	ENSG00000078902	-0.198089	0.00798797	-1143.25	5771.39	6880.94	1274371	1309654
ENSG00000079101	-3.55377	1.12586	387.22	3.33e-86	1.51e-83	CLUL1	protein_coding	ENSG00000079101	ENSG00000079101	-3.55377	1.51e-83	-70.1376	19.7361	256.056	596988	650334
ENSG00000079134	0.333798	3.79522	21.3094	3.91e-06	7.86e-06	THOC1	protein_coding	ENSG00000079134	ENSG00000079134	0.333798	7.86e-06	308.35	923.764	756.125	214520	268050
ENSG00000079150	0.425483	3.56099	17.2242	3.32e-05	6.15e-05	FKBP7	protein_coding	ENSG00000079150	ENSG00000079150	0.425483	6.15e-05	339.441	797.778	621.306	178463664	178478600
ENSG00000079156	-1.31127	1.76605	33.8253	6.03e-09	1.51e-08	OSBPL6	protein_coding	ENSG00000079156	ENSG00000079156	-1.31127	1.51e-08	-144.495	110.194	283.708	178194481	178402893
ENSG00000079215	2.85048	3.97027	177.701	1.54e-40	2.72e-39	SLC1A3	protein_coding	ENSG00000079215	ENSG00000079215	2.85048	2.72e-39	4954.69	1738.19	227.167	36606355	36688334
ENSG00000079257	0.779761	4.46583	53.4694	2.63e-13	9.06e-13	LXN	protein_coding	ENSG00000079257	ENSG00000079257	0.779761	9.06e-13	1288.54	1652.49	1010.85	158645822	158672648
ENSG00000079263	1.72577	1.67172	85.8059	1.98e-20	1.04e-19	SP140	protein_coding	ENSG00000079263	ENSG00000079263	1.72577	1.04e-19	493.162	285.764	90.9028	230203110	230313215
ENSG00000079277	0.506378	4.17057	71.3534	2.99e-17	1.31e-16	MKNK1	protein_coding	ENSG00000079277	ENSG00000079277	0.506378	1.31e-16	638.944	1261.79	916.25	46557407	46616843
ENSG00000079308	0.444561	9.83359	16.8621	4.02e-05	7.4e-05	TNS1	protein_coding	ENSG00000079308	ENSG00000079308	0.444561	7.4e-05	28014.7	63016.5	47430.7	217799588	218033982
ENSG00000079313	0.497386	4.30426	35.4885	2.57e-09	6.62e-09	REXO1	protein_coding	ENSG00000079313	ENSG00000079313	0.497386	6.62e-09	672.798	1352.67	994.264	1815248	1848483
ENSG00000079335	-0.747683	3.75203	37.7788	7.92e-10	2.13e-09	CDC14A	protein_coding	ENSG00000079335	ENSG00000079335	-0.747683	2.13e-09	-441.59	590.611	1003.31	100345001	100520277
ENSG00000079337	-2.17791	5.68105	285.686	4.33e-64	3.83e-62	RAPGEF3	protein_coding	ENSG00000079337	ENSG00000079337	-2.17791	3.83e-62	-2384.75	1094.97	5268.43	47734363	47771040
ENSG00000079385	-0.880927	5.18126	50.4538	1.22e-12	4.02e-12	CEACAM1	protein_coding	ENSG00000079385	ENSG00000079385	-0.880927	4.02e-12	-1341.99	1523.39	2873.96	42507304	42561234
ENSG00000079387	0.232696	4.23993	12.6007	0.00038561	0.00064609	SENP1	protein_coding	ENSG00000079387	ENSG00000079387	0.232696	0.00064609	283.482	1218.25	1086.33	48042897	48106079
ENSG00000079432	0.315657	6.44927	15.2878	9.23e-05	0.00016395	CIC	protein_coding	ENSG00000079432	ENSG00000079432	0.315657	0.00016395	1786.12	5658.4	4787.12	42268537	42295797
ENSG00000079459	-0.919022	6.6031	115.738	5.42e-27	4.2e-26	FDFT1	protein_coding	ENSG00000079459	ENSG00000079459	-0.919022	4.2e-26	-3645.49	3966.71	8113.54	11795573	11839304
ENSG00000079482	-1.67728	4.2929	194.391	3.5e-44	7.99e-43	OPHN1	protein_coding	ENSG00000079482	ENSG00000079482	-1.67728	7.99e-43	-921.756	549.556	1914.86	68042344	68433913
ENSG00000079557	-4.57305	4.05511	102.01	5.52e-24	3.59e-23	AFM	protein_coding	ENSG00000079557	ENSG00000079557	-4.57305	3.59e-23	-349.521	76.4306	1861.71	73481745	73504001
ENSG00000079689	4.62683	4.50219	200.627	1.52e-45	3.8e-44	SCGN	protein_coding	ENSG00000079689	ENSG00000079689	4.62683	3.8e-44	12668.6	2738.07	100.361	25652201	25701783
ENSG00000079691	-1.26848	5.55976	226.038	4.36e-51	1.64e-49	CARMIL1	protein_coding	ENSG00000079691	ENSG00000079691	-1.26848	1.64e-49	-2079.2	1639.12	4167.83	25279078	25620530
ENSG00000079739	0.47794	6.85063	34.0463	5.38e-09	1.35e-08	PGM1	protein_coding	ENSG00000079739	ENSG00000079739	0.47794	1.35e-08	3749.33	7844.76	6080.17	63593411	63660245
ENSG00000079785	-0.227913	7.02813	20.8745	4.9e-06	9.79e-06	DDX1	protein_coding	ENSG00000079785	ENSG00000079785	-0.227913	9.79e-06	-1648.49	7232.97	8842.49	15591178	15634346
ENSG00000079819	0.633608	6.39212	39.6192	3.09e-10	8.54e-10	EPB41L2	protein_coding	ENSG00000079819	ENSG00000079819	0.633608	8.54e-10	3933.9	6208.74	4031.53	130839347	131063322
ENSG00000079931	-2.44235	5.54662	85.8861	1.91e-20	1e-19	MOXD1	protein_coding	ENSG00000079931	ENSG00000079931	-2.44235	1e-19	-2018.19	826.333	5001.72	132296055	132401475
ENSG00000079999	0.411509	6.15431	43.796	3.64e-11	1.08e-10	KEAP1	protein_coding	ENSG00000079999	ENSG00000079999	0.411509	1.08e-10	1985.95	4826.01	3791.96	10486125	10503558
ENSG00000080007	1.08786	0.100177	15.7627	7.18e-05	0.00012887	DDX43	protein_coding	ENSG00000080007	ENSG00000080007	1.08786	0.00012887	99.7656	91.7083	41.2917	73394828	73417566
ENSG00000080031	2.61135	1.16442	49.5785	1.91e-12	6.19e-12	PTPRH	protein_coding	ENSG00000080031	ENSG00000080031	2.61135	6.19e-12	516.902	197.944	38.4444	55181247	55209506
ENSG00000080166	-0.851688	0.701023	10.6784	0.00108393	0.00173921	DCT	protein_coding	ENSG00000080166	ENSG00000080166	-0.851688	0.00173921	-55.691	65.3889	111.639	94436811	94479682
ENSG00000080189	0.327917	5.59487	23.9503	9.89e-07	2.1e-06	SLC35C2	protein_coding	ENSG00000080189	ENSG00000080189	0.327917	2.1e-06	1044.57	3185.47	2654.76	46345980	46364458
ENSG00000080200	-0.82174	4.67184	44.4414	2.62e-11	7.87e-11	CRYBG3	protein_coding	ENSG00000080200	ENSG00000080200	-0.82174	7.87e-11	-887.696	1080.26	2059.53	97822011	97944984
ENSG00000080224	1.90756	1.10376	48.9211	2.66e-12	8.57e-12	EPHA6	protein_coding	ENSG00000080224	ENSG00000080224	1.90756	8.57e-12	396.004	207.597	58.2917	96814581	97752460
ENSG00000080293	-1.76884	3.48748	97.1232	6.51e-23	3.96e-22	SCTR	protein_coding	ENSG00000080293	ENSG00000080293	-1.76884	3.96e-22	-536.867	303.514	1127.39	119439843	119525301
ENSG00000080345	0.329518	6.17142	14.5919	0.00013349	0.00023328	RIF1	protein_coding	ENSG00000080345	ENSG00000080345	0.329518	0.00023328	1585.41	4811.32	3975.01	151409883	151508013
ENSG00000080493	-0.524368	8.09263	9.13786	0.00250374	0.00384793	SLC4A4	protein_coding	ENSG00000080493	ENSG00000080493	-0.524368	0.00384793	-6936	13227.4	19529.3	71062667	71572087
ENSG00000080503	-0.798399	7.49616	96.1439	1.07e-22	6.41e-22	SMARCA2	protein_coding	ENSG00000080503	ENSG00000080503	-0.798399	6.41e-22	-6309.06	7902.14	14423.8	1980290	2193624
ENSG00000080511	-3.61493	-0.0584638	42.0778	8.77e-11	2.53e-10	RDH8	protein_coding	ENSG00000080511	ENSG00000080511	-3.61493	2.53e-10	-27.614	7.63889	108.25	10013249	10022279
ENSG00000080546	0.276063	4.89247	9.91599	0.00163849	0.00257713	SESN1	protein_coding	ENSG00000080546	ENSG00000080546	0.276063	0.00257713	532.664	1929.5	1662.81	108986437	109094819
ENSG00000080573	3.41589	4.4214	321.123	8.25e-72	1.29e-69	COL5A3	protein_coding	ENSG00000080573	ENSG00000080573	3.41589	1.29e-69	7652.63	2240.31	221.764	9959561	10010504
ENSG00000080709	-0.675867	0.658589	23.9326	9.98e-07	2.11e-06	KCNN2	protein_coding	ENSG00000080709	ENSG00000080709	-0.675867	2.11e-06	-46.7944	69.2361	118.667	114055926	114496500
ENSG00000080815	-0.328461	6.53677	31.9696	1.57e-08	3.8e-08	PSEN1	protein_coding	ENSG00000080815	ENSG00000080815	-0.328461	3.8e-08	-1612.34	4908.78	6478.21	73136418	73223691
ENSG00000080819	0.695326	3.59756	72.4094	1.75e-17	7.8e-17	CPOX	protein_coding	ENSG00000080819	ENSG00000080819	0.695326	7.8e-17	611.24	879.069	571.069	98579446	98593648
ENSG00000080822	0.54637	5.53758	51.7829	6.2e-13	2.09e-12	CLDND1	protein_coding	ENSG00000080822	ENSG00000080822	0.54637	2.09e-12	1798.35	3291.46	2323.68	98497912	98523066
ENSG00000080824	-0.807898	9.81896	118.036	1.7e-27	1.36e-26	HSP90AA1	protein_coding	ENSG00000080824	ENSG00000080824	-0.807898	1.36e-26	-31669	39199.3	71795.1	102080742	102139699
ENSG00000080839	0.513866	3.32065	39.1101	4.01e-10	1.1e-09	RBL1	protein_coding	ENSG00000080839	ENSG00000080839	0.513866	1.1e-09	359.114	698.847	515.25	36996349	37095997
ENSG00000080845	0.633337	5.90455	71.7794	2.41e-17	1.06e-16	DLGAP4	protein_coding	ENSG00000080845	ENSG00000080845	0.633337	1.06e-16	2694.72	4254.79	2860.69	36306336	36528637
ENSG00000080986	1.86692	1.49646	127.347	1.56e-29	1.41e-28	NDC80	protein_coding	ENSG00000080986	ENSG00000080986	1.86692	1.41e-28	483.61	259.042	71.1806	2571557	2616635
ENSG00000081026	-1.93573	4.8733	213.848	1.99e-48	6.04e-47	MAGI3	protein_coding	ENSG00000081026	ENSG00000081026	-1.93573	6.04e-47	-1391.6	718.903	2950.07	113390515	113685923
ENSG00000081041	1.02793	2.62423	19.4929	1.01e-05	1.96e-05	CXCL2	protein_coding	ENSG00000081041	ENSG00000081041	1.02793	1.96e-05	501.888	488.25	242.264	74097040	74099196
ENSG00000081051	-2.185	0.653604	41.8587	9.81e-11	2.82e-10	AFP	protein_coding	ENSG00000081051	ENSG00000081051	-2.185	2.82e-10	-69.1006	31.625	135.694	73431138	73456174
ENSG00000081052	-1.95134	6.21378	171.058	4.35e-39	6.94e-38	COL4A4	protein_coding	ENSG00000081052	ENSG00000081052	-1.95134	6.94e-38	-3461.57	1773.94	7408.92	227002714	227164453
ENSG00000081059	0.643835	2.92026	16.048	6.18e-05	0.00011152	TCF7	protein_coding	ENSG00000081059	ENSG00000081059	0.643835	0.00011152	345.856	537.181	344.597	134114681	134151865
ENSG00000081087	0.579994	5.76648	51.6359	6.68e-13	2.25e-12	OSTM1	protein_coding	ENSG00000081087	ENSG00000081087	0.579994	2.25e-12	2224.79	3835.89	2694.74	108041409	108165854
ENSG00000081148	-1.66341	0.366614	88.3728	5.42e-21	2.95e-20	IMPG2	protein_coding	ENSG00000081148	ENSG00000081148	-1.66341	2.95e-20	-60.0215	36.0833	126.792	101222546	101320575
ENSG00000081177	-0.466516	5.2215	42.8936	5.78e-11	1.69e-10	EXD2	protein_coding	ENSG00000081177	ENSG00000081177	-0.466516	1.69e-10	-864.615	1853.35	2721.36	69191511	69244020
ENSG00000081181	-1.78451	5.44355	42.4414	7.28e-11	2.12e-10	ARG2	protein_coding	ENSG00000081181	ENSG00000081181	-1.78451	2.12e-10	-1958.84	1097.69	4484.18	67619920	67651708
ENSG00000081189	1.30721	6.04713	140.264	2.33e-32	2.51e-31	MEF2C	protein_coding	ENSG00000081189	ENSG00000081189	1.30721	2.51e-31	7234.95	5534.65	2317.1	88717117	88904257
ENSG00000081237	2.11942	6.12911	122.252	2.03e-28	1.71e-27	PTPRC	protein_coding	ENSG00000081237	ENSG00000081237	2.11942	1.71e-27	14587.3	6882.67	1557.18	198638457	198757476
ENSG00000081277	2.53038	3.13371	53.4444	2.66e-13	9.17e-13	PKP1	protein_coding	ENSG00000081277	ENSG00000081277	2.53038	9.17e-13	1962.76	775.681	155.125	201283452	201332993
ENSG00000081307	0.640601	6.17208	55.9502	7.43e-14	2.66e-13	UBA5	protein_coding	ENSG00000081307	ENSG00000081307	0.640601	2.66e-13	3389.15	5290.58	3514.17	132654446	132679794
ENSG00000081320	0.660599	5.19012	28.0105	1.21e-07	2.75e-07	STK17B	protein_coding	ENSG00000081320	ENSG00000081320	0.660599	2.75e-07	1716.8	2598.85	1697.28	196133583	196176503
ENSG00000081377	-0.553268	5.48414	36.4045	1.6e-09	4.22e-09	CDC14B	protein_coding	ENSG00000081377	ENSG00000081377	-0.553268	4.22e-09	-1218.63	2202.61	3312.9	96490241	96619843
ENSG00000081479	0.922107	9.35537	12.7311	0.00035963	0.0006053	LRP2	protein_coding	ENSG00000081479	ENSG00000081479	0.922107	0.0006053	47912.5	51959.8	26956.5	169127109	169362534
ENSG00000081692	0.257257	2.38828	11.2957	0.00077688	0.00126315	JMJD4	protein_coding	ENSG00000081692	ENSG00000081692	0.257257	0.00126315	84.7556	329.458	295.319	227730425	227735411
ENSG00000081721	0.407831	3.19206	42.1744	8.35e-11	2.41e-10	DUSP12	protein_coding	ENSG00000081721	ENSG00000081721	0.407831	2.41e-10	254.078	623	488.111	161749758	161757238
ENSG00000081760	-0.646572	5.18726	42.2081	8.21e-11	2.38e-10	AACS	protein_coding	ENSG00000081760	ENSG00000081760	-0.646572	2.38e-10	-1075.29	1663.07	2827.82	125065434	125143333
ENSG00000081803	-1.45298	6.3651	260.217	1.54e-58	9.46e-57	CADPS2	protein_coding	ENSG00000081803	ENSG00000081803	-1.45298	9.46e-57	-3850.55	2650.1	7660.69	122318411	122886759
ENSG00000081853	-0.808934	1.97178	31.7117	1.79e-08	4.32e-08	PCDHGA2	protein_coding	ENSG00000081853	ENSG00000081853	-0.808934	4.32e-08	-135.575	167.597	315.653	141338760	141512975
ENSG00000081870	0.50276	3.75945	55.8846	7.69e-14	2.74e-13	HSPB11	protein_coding	ENSG00000081870	ENSG00000081870	0.50276	2.74e-13	472.734	940.278	686.736	53916574	53945699
ENSG00000081913	-0.649501	4.31146	58.6714	1.86e-14	6.9e-14	PHLPP1	protein_coding	ENSG00000081913	ENSG00000081913	-0.649501	6.9e-14	-589.566	907.722	1508.08	62715541	62980433
ENSG00000081923	-1.18056	5.44235	88.117	6.17e-21	3.34e-20	ATP8B1	protein_coding	ENSG00000081923	ENSG00000081923	-1.18056	3.34e-20	-1823.39	1544.51	3835.4	57646426	57803315
ENSG00000081985	3.60053	3.72447	102.735	3.83e-24	2.52e-23	IL12RB2	protein_coding	ENSG00000081985	ENSG00000081985	3.60053	2.52e-23	5617.23	1560.11	123.639	67307364	67398724
ENSG00000082014	-0.853361	3.5774	52.1585	5.12e-13	1.74e-12	SMARCD3	protein_coding	ENSG00000082014	ENSG00000082014	-0.853361	1.74e-12	-420.102	492.292	937.292	151238764	151277896
ENSG00000082068	0.252936	4.419	22.498	2.1e-06	4.33e-06	WDR70	protein_coding	ENSG00000082068	ENSG00000082068	0.252936	4.33e-06	353.112	1396.06	1214.38	37379285	37753435
ENSG00000082074	1.92821	5.33793	128.668	8.02e-30	7.35e-29	FYB1	protein_coding	ENSG00000082074	ENSG00000082074	1.92821	7.35e-29	7524.75	3902.46	1003.49	39105252	39274528
ENSG00000082175	-0.945853	2.97581	21.9883	2.74e-06	5.59e-06	PGR	protein_coding	ENSG00000082175	ENSG00000082175	-0.945853	5.59e-06	-284.216	300.486	616.542	101029624	101129813
ENSG00000082196	1.366	4.04387	29.7857	4.83e-08	1.13e-07	C1QTNF3	protein_coding	ENSG00000082196	ENSG00000082196	1.366	1.13e-07	1876.13	1373.44	576.681	34017858	34043213
ENSG00000082212	0.270893	5.46313	14.4784	0.00014178	0.000247	ME2	protein_coding	ENSG00000082212	ENSG00000082212	0.270893	0.000247	789.668	2915.06	2522.42	50879080	50954257
ENSG00000082213	-0.255592	4.69836	16.1843	5.75e-05	0.00010422	C5orf22	protein_coding	ENSG00000082213	ENSG00000082213	-0.255592	0.00010422	-359.976	1408.4	1776.64	31532287	31555053
ENSG00000082293	-1.04156	1.07505	15.5574	8e-05	0.00014287	COL19A1	protein_coding	ENSG00000082293	ENSG00000082293	-1.04156	0.00014287	-86.2762	82.8333	165.222	69866556	70212468
ENSG00000082397	-0.399611	6.38062	9.09932	0.00255705	0.00392445	EPB41L3	protein_coding	ENSG00000082397	ENSG00000082397	-0.399611	0.00392445	-1730.42	4330.25	5750.04	5392381	5630700
ENSG00000082438	-2.33539	7.87382	291.818	2e-65	2.04e-63	COBLL1	protein_coding	ENSG00000082438	ENSG00000082438	-2.33539	2.04e-63	-10572.3	4526.97	25261	164653624	164843679
ENSG00000082458	-0.548366	5.74622	37.9085	7.41e-10	2e-09	DLG3	protein_coding	ENSG00000082458	ENSG00000082458	-0.548366	2e-09	-1436.69	2619.94	4078.36	70444835	70505490
ENSG00000082512	0.45258	3.78672	22.0503	2.66e-06	5.42e-06	TRAF5	protein_coding	ENSG00000082512	ENSG00000082512	0.45258	5.42e-06	426.72	942.861	720.458	211326615	211374946
ENSG00000082515	0.531092	4.63266	61.9203	3.58e-15	1.38e-14	MRPL22	protein_coding	ENSG00000082515	ENSG00000082515	0.531092	1.38e-14	928.99	1749.21	1251.15	154941073	154969411
ENSG00000082516	0.591749	5.15213	82.1326	1.27e-19	6.42e-19	GEMIN5	protein_coding	ENSG00000082516	ENSG00000082516	0.591749	6.42e-19	1527.47	2581.28	1774.94	154887411	154938211
ENSG00000082684	3.62668	6.51994	348.905	7.34e-78	1.59e-75	SEMA5B	protein_coding	ENSG00000082684	ENSG00000082684	3.62668	1.59e-75	36410.6	10039.6	845.389	122909082	123028605
ENSG00000082805	-0.345048	6.60828	17.3104	3.17e-05	5.89e-05	ERC1	protein_coding	ENSG00000082805	ENSG00000082805	-0.345048	5.89e-05	-1758.29	5095.76	6874.94	990509	1495933
ENSG00000082898	0.293929	6.80761	18.9751	1.32e-05	2.54e-05	XPO1	protein_coding	ENSG00000082898	ENSG00000082898	0.293929	2.54e-05	2162.28	7356.49	6267.54	61476032	61538741
ENSG00000082996	0.181843	6.48356	7.74079	0.00539872	0.00800781	RNF13	protein_coding	ENSG00000082996	ENSG00000082996	0.181843	0.00800781	1038.16	5709.08	5237.06	149812770	149962139
ENSG00000083067	-0.985425	5.01595	18.3804	1.81e-05	3.43e-05	TRPM3	protein_coding	ENSG00000083067	ENSG00000083067	-0.985425	3.43e-05	-1319.32	1338.83	2579.85	70529060	71446904
ENSG00000083093	0.201608	3.53782	9.7963	0.00174863	0.00274086	PALB2	protein_coding	ENSG00000083093	ENSG00000083093	0.201608	0.00274086	150.509	746.542	668.153	23603160	23641310
ENSG00000083099	-0.482972	5.36962	54.9992	1.21e-13	4.26e-13	LYRM2	protein_coding	ENSG00000083099	ENSG00000083099	-0.482972	4.26e-13	-990.985	2051.85	3008.12	89568144	89638749
ENSG00000083123	-1.15977	5.04546	148.926	2.98e-34	3.57e-33	BCKDHB	protein_coding	ENSG00000083123	ENSG00000083123	-1.15977	3.57e-33	-1405.3	1211.71	2832.69	80106647	80346270
ENSG00000083223	0.300306	4.91214	14.8145	0.00011862	0.0002083	TUT7	protein_coding	ENSG00000083223	ENSG00000083223	0.300306	0.0002083	599.386	1995.92	1668.32	86287733	86354454
ENSG00000083307	-5.05545	3.91398	131.206	2.23e-30	2.13e-29	GRHL2	protein_coding	ENSG00000083307	ENSG00000083307	-5.05545	2.13e-29	-230.585	45.6111	1891.26	101492439	101669726
ENSG00000083444	1.5588	7.94823	190.117	3e-43	6.46e-42	PLOD1	protein_coding	ENSG00000083444	ENSG00000083444	1.5588	6.46e-42	33148.4	21265.3	7679.96	11934205	11975538
ENSG00000083544	0.478803	5.03226	26.6679	2.42e-07	5.37e-07	TDRD3	protein_coding	ENSG00000083544	ENSG00000083544	0.478803	5.37e-07	1066.33	2227.07	1705.93	60396457	60573878
ENSG00000083642	-0.348181	5.62338	18.3692	1.82e-05	3.45e-05	PDS5B	protein_coding	ENSG00000083642	ENSG00000083642	-0.348181	3.45e-05	-894.221	2568.26	3456.76	32586452	32778019
ENSG00000083720	-1.753	6.42525	97.2733	6.04e-23	3.69e-22	OXCT1	protein_coding	ENSG00000083720	ENSG00000083720	-1.753	3.69e-22	-4018.52	2292.36	8502.4	41730065	41870425
ENSG00000083750	-0.636848	4.13979	94.9694	1.93e-22	1.14e-21	RRAGB	protein_coding	ENSG00000083750	ENSG00000083750	-0.636848	1.14e-21	-532.75	836.542	1340.35	55717749	55758774
ENSG00000083799	0.508121	6.17131	48.4305	3.42e-12	1.09e-11	CYLD	protein_coding	ENSG00000083799	ENSG00000083799	0.508121	1.09e-11	2566.39	5050.74	3693.5	50742050	50801935
ENSG00000083807	-0.89349	2.2336	99.4799	1.98e-23	1.25e-22	SLC27A5	protein_coding	ENSG00000083807	ENSG00000083807	-0.89349	1.25e-22	-168.311	188.375	374.167	58479512	58512413
ENSG00000083812	-0.219668	3.04039	12.7651	0.00035315	0.00059502	ZNF324	protein_coding	ENSG00000083812	ENSG00000083812	-0.219668	0.00059502	-98.9148	450.292	547.486	58467045	58475436
ENSG00000083814	0.392197	3.20014	11.1965	0.00081953	0.00132967	ZNF671	protein_coding	ENSG00000083814	ENSG00000083814	0.392197	0.00132967	246.3	628	478.194	57719751	57727624
ENSG00000083845	0.879222	8.68726	87.7524	7.42e-21	4e-20	RPS5	protein_coding	ENSG00000083845	ENSG00000083845	0.879222	4e-20	28288.1	32173.9	17732	58386400	58394806
ENSG00000083937	-0.466524	5.60296	45.2135	1.77e-11	5.35e-11	CHMP2B	protein_coding	ENSG00000083937	ENSG00000083937	-0.466524	5.35e-11	-1129.6	2421.32	3531.62	87227271	87255556
ENSG00000084070	0.889079	5.73607	96.7545	7.85e-23	4.75e-22	SMAP2	protein_coding	ENSG00000084070	ENSG00000084070	0.889079	4.75e-22	3665.97	4123.33	2275.89	40344850	40423326
ENSG00000084073	-0.482305	6.75887	65.4449	5.98e-16	2.43e-15	ZMPSTE24	protein_coding	ENSG00000084073	ENSG00000084073	-0.482305	2.43e-15	-2581.24	5351.88	7926.24	40258041	40294180
ENSG00000084090	-0.529437	7.61565	83.526	6.29e-20	3.22e-19	STARD7	protein_coding	ENSG00000084090	ENSG00000084090	-0.529437	3.22e-19	-5073.63	9583.07	14568.2	96184859	96208825
ENSG00000084092	0.299538	4.45023	30.708	3e-08	7.13e-08	NOA1	protein_coding	ENSG00000084092	ENSG00000084092	0.299538	7.13e-08	432.254	1443.07	1225.57	56963350	56977606
ENSG00000084093	-0.416169	5.9576	27.8949	1.28e-07	2.91e-07	REST	protein_coding	ENSG00000084093	ENSG00000084093	-0.416169	2.91e-07	-1310.37	3148.65	4472.44	56907876	56966808
ENSG00000084234	-0.594812	10.1213	81.1549	2.09e-19	1.04e-18	APLP2	protein_coding	ENSG00000084234	ENSG00000084234	-0.594812	1.04e-18	-31033.7	52174	84742.6	130068147	130144811
ENSG00000084444	-0.964943	4.94769	84.8835	3.16e-20	1.64e-19	FAM234B	protein_coding	ENSG00000084444	ENSG00000084444	-0.964943	1.64e-19	-1170.89	1213.43	2593.12	13044381	13142521
ENSG00000084453	-1.46902	1.60464	12.1807	0.00048287	0.00080175	SLCO1A2	protein_coding	ENSG00000084453	ENSG00000084453	-1.46902	0.00080175	-115.91	78.9028	295.514	21264600	21419594
ENSG00000084623	0.25654	7.35386	16.826	4.1e-05	7.53e-05	EIF3I	protein_coding	ENSG00000084623	ENSG00000084623	0.25654	7.53e-05	2733.2	10654.1	9273.72	32221077	32245397
ENSG00000084628	3.05091	0.383582	104.21	1.82e-24	1.22e-23	NKAIN1	protein_coding	ENSG00000084628	ENSG00000084628	3.05091	1.22e-23	416.195	136.417	16.0278	31179745	31239887
ENSG00000084636	-0.67083	4.21499	12.0908	0.0005067	0.00083987	COL16A1	protein_coding	ENSG00000084636	ENSG00000084636	-0.67083	0.00083987	-550.192	820.167	1381.17	31652263	31704319
ENSG00000084674	1.2747	5.16656	8.94239	0.00278628	0.0042578	APOB	protein_coding	ENSG00000084674	ENSG00000084674	1.2747	0.0042578	3823.29	2999.36	1218.86	21001429	21044073
ENSG00000084676	-0.442427	6.57367	36.6467	1.42e-09	3.74e-09	NCOA1	protein_coding	ENSG00000084676	ENSG00000084676	-0.442427	3.74e-09	-2123.83	4800.42	6868.32	24491914	24770702
ENSG00000084731	0.445675	3.81113	18.8122	1.44e-05	2.76e-05	KIF3C	protein_coding	ENSG00000084731	ENSG00000084731	0.445675	2.76e-05	423.039	949.208	736.028	25926598	25982749
ENSG00000084774	0.35119	5.15202	18.0454	2.16e-05	4.06e-05	CAD	protein_coding	ENSG00000084774	ENSG00000084774	0.35119	4.06e-05	839.564	2390.62	1914.28	27217369	27243943
ENSG00000085063	-0.185339	9.08476	7.78127	0.00527906	0.00783915	CD59	protein_coding	ENSG00000085063	ENSG00000085063	-0.185339	0.00783915	-5577.01	30090.8	36268.5	33703010	33736479
ENSG00000085117	-1.41456	5.99537	55.2638	1.05e-13	3.73e-13	CD82	protein_coding	ENSG00000085117	ENSG00000085117	-1.41456	3.73e-13	-2871.15	2029.71	6145.07	44564427	44620358
ENSG00000085224	-0.252977	6.86078	9.37127	0.00220412	0.00341277	ATRX	protein_coding	ENSG00000085224	ENSG00000085224	-0.252977	0.00341277	-1595.46	6306.74	7892.15	77504880	77786233
ENSG00000085265	1.24189	3.47852	45.477	1.54e-11	4.7e-11	FCN1	protein_coding	ENSG00000085265	ENSG00000085265	1.24189	4.7e-11	1157.61	932.139	391.181	134903232	134917912
ENSG00000085276	-2.59439	7.19062	349.108	6.63e-78	1.46e-75	MECOM	protein_coding	ENSG00000085276	ENSG00000085276	-2.59439	1.46e-75	-6209.59	2393.47	15970.8	169083499	169663775
ENSG00000085382	-0.569048	4.19135	57.7992	2.9e-14	1.06e-13	HACE1	protein_coding	ENSG00000085382	ENSG00000085382	-0.569048	1.06e-13	-493.041	866.431	1361.29	104728094	104859919
ENSG00000085449	0.428398	5.6978	38.0621	6.85e-10	1.85e-09	WDFY1	protein_coding	ENSG00000085449	ENSG00000085449	0.428398	1.85e-09	1508.98	3522.39	2761.57	223855716	223945357
ENSG00000085465	0.963337	1.65411	19.6023	9.54e-06	1.86e-05	OVGP1	protein_coding	ENSG00000085465	ENSG00000085465	0.963337	1.86e-05	223.507	232.014	127.222	111414319	111427735
ENSG00000085514	1.72209	3.19656	183.62	7.85e-42	1.53e-40	PILRA	protein_coding	ENSG00000085514	ENSG00000085514	1.72209	1.53e-40	1447.1	840.319	255.681	100367530	100400096
ENSG00000085552	-1.83789	0.668297	65.4799	5.87e-16	2.39e-15	IGSF9	protein_coding	ENSG00000085552	ENSG00000085552	-1.83789	2.39e-15	-75.3025	40.9722	156.514	159927039	159945613
ENSG00000085563	-1.10875	6.70482	42.3539	7.62e-11	2.21e-10	ABCB1	protein_coding	ENSG00000085563	ENSG00000085563	-1.10875	2.21e-10	-4380.03	3950.4	8872.86	87503017	87713323
ENSG00000085719	-0.366934	7.47007	27.9801	1.23e-07	2.79e-07	CPNE3	protein_coding	ENSG00000085719	ENSG00000085719	-0.366934	2.79e-07	-3383.6	9221.26	12560	86514435	86561498
ENSG00000085741	-2.18223	0.87069	60.8889	6.04e-15	2.31e-14	WNT11	protein_coding	ENSG00000085741	ENSG00000085741	-2.18223	2.31e-14	-85.9557	39.3889	196.653	76186325	76210736
ENSG00000085831	1.32603	5.34255	93.6651	3.74e-22	2.18e-21	TTC39A	protein_coding	ENSG00000085831	ENSG00000085831	1.32603	2.18e-21	4685.45	3533.44	1440.92	51287258	51345116
ENSG00000085840	1.00904	0.830621	46.533	9.01e-12	2.78e-11	ORC1	protein_coding	ENSG00000085840	ENSG00000085840	1.00904	2.78e-11	140.032	138.778	68.0833	52372829	52404423
ENSG00000085871	0.273713	5.42982	17.6603	2.64e-05	4.94e-05	MGST2	protein_coding	ENSG00000085871	ENSG00000085871	0.273713	4.94e-05	761.942	2783.72	2404.1	139665768	139740745
ENSG00000085978	0.872817	5.17169	69.032	9.69e-17	4.12e-16	ATG16L1	protein_coding	ENSG00000085978	ENSG00000085978	0.872817	4.12e-16	2423.53	2776.68	1578.39	233210051	233295674
ENSG00000085998	0.296882	6.53537	17.927	2.3e-05	4.31e-05	POMGNT1	protein_coding	ENSG00000085998	ENSG00000085998	0.296882	4.31e-05	1802.51	6071.46	5193.67	46188682	46220305
ENSG00000085999	2.19811	0.405504	126.517	2.37e-29	2.11e-28	RAD54L	protein_coding	ENSG00000085999	ENSG00000085999	2.19811	2.11e-28	277.023	126.028	27.2778	46246461	46278480
ENSG00000086061	-0.256153	7.62869	12.6659	0.00037238	0.00062573	DNAJA1	protein_coding	ENSG00000086061	ENSG00000086061	-0.256153	0.00062573	-2782.99	10864.5	13519.1	33025273	33039907
ENSG00000086065	-0.277665	6.63043	15.5684	7.96e-05	0.00014211	CHMP5	protein_coding	ENSG00000086065	ENSG00000086065	-0.277665	0.00014211	-1494.3	5381.67	6836.25	33264879	33282070
ENSG00000086200	0.291912	5.04648	16.2418	5.57e-05	0.00010135	IPO11	protein_coding	ENSG00000086200	ENSG00000086200	0.291912	0.00010135	637.921	2185.32	1863.19	62403972	62628582
ENSG00000086205	1.44107	4.87653	58.2962	2.25e-14	8.31e-14	FOLH1	protein_coding	ENSG00000086205	ENSG00000086205	1.44107	8.31e-14	3656.47	2537.33	955.361	49145092	49208638
ENSG00000086289	0.605994	5.62198	38.9386	4.37e-10	1.2e-09	EPDR1	protein_coding	ENSG00000086289	ENSG00000086289	0.605994	1.2e-09	2100.27	3465.82	2438.68	37683843	37951936
ENSG00000086300	1.46779	6.234	188.126	8.16e-43	1.7e-41	SNX10	protein_coding	ENSG00000086300	ENSG00000086300	1.46779	1.7e-41	9619.19	6553.51	2453.22	26291862	26374383
ENSG00000086475	-0.434003	6.1197	53.5697	2.5e-13	8.63e-13	SEPHS1	protein_coding	ENSG00000086475	ENSG00000086475	-0.434003	8.63e-13	-1514.19	3488.9	4991.18	13317428	13348298
ENSG00000086544	0.578465	5.28401	18.6828	1.54e-05	2.95e-05	ITPKC	protein_coding	ENSG00000086544	ENSG00000086544	0.578465	2.95e-05	1573.6	2720.31	2005.35	40717112	40740860
ENSG00000086570	-1.58815	1.9704	33.2885	7.94e-09	1.97e-08	FAT2	protein_coding	ENSG00000086570	ENSG00000086570	-1.58815	1.97e-08	-178.777	112.569	387.306	151504093	151568944
ENSG00000086589	0.450234	5.79521	65.9534	4.62e-16	1.89e-15	RBM22	protein_coding	ENSG00000086589	ENSG00000086589	0.450234	1.89e-15	1729.19	3840.65	2921.85	150690792	150701077
ENSG00000086598	0.434056	7.91614	43.5336	4.17e-11	1.23e-10	TMED2	protein_coding	ENSG00000086598	ENSG00000086598	0.434056	1.23e-10	7125.14	16415.2	12828.2	123584533	123598582
ENSG00000086666	-0.242451	6.07375	15.7214	7.34e-05	0.00013157	ZFAND6	protein_coding	ENSG00000086666	ENSG00000086666	-0.242451	0.00013157	-898.066	3704.11	4541.26	80059568	80138393
ENSG00000086730	2.26214	3.6	207.932	3.88e-47	1.08e-45	LAT2	protein_coding	ENSG00000086730	ENSG00000086730	2.26214	1.08e-45	2752.24	1216.65	248.542	74199652	74229834
ENSG00000086758	-0.290056	8.48302	13.6931	0.00021525	0.00036909	HUWE1	protein_coding	ENSG00000086758	ENSG00000086758	-0.290056	0.00036909	-5580.74	19240.2	24480.1	53532096	53686728
ENSG00000086991	-1.25635	5.99058	29.2075	6.5e-08	1.51e-07	NOX4	protein_coding	ENSG00000086991	ENSG00000086991	-1.25635	1.51e-07	-2793.1	2223.18	5306.72	89324353	89498187
ENSG00000087053	0.208613	5.99581	11.0923	0.00086685	0.00140457	MTMR2	protein_coding	ENSG00000087053	ENSG00000087053	0.208613	0.00140457	846.97	4060	3693.74	95821766	95925315
ENSG00000087074	0.557456	6.47306	18.354	1.83e-05	3.48e-05	PPP1R15A	protein_coding	ENSG00000087074	ENSG00000087074	0.557456	3.48e-05	3496.55	6272.33	4475.49	48872421	48876058
ENSG00000087085	1.22838	2.05502	29.8665	4.63e-08	1.08e-07	ACHE	protein_coding	ENSG00000087085	ENSG00000087085	1.22838	1.08e-07	388.596	316.347	153.375	100889994	100896974
ENSG00000087088	1.23026	5.29798	191.738	1.33e-43	2.94e-42	BAX	protein_coding	ENSG00000087088	ENSG00000087088	1.23026	2.94e-42	3970.17	3227.1	1430.72	48954815	48961798
ENSG00000087095	-0.444964	5.40726	34.7827	3.69e-09	9.41e-09	NLK	protein_coding	ENSG00000087095	ENSG00000087095	-0.444964	9.41e-09	-947.427	2129.22	3070.11	28041737	28196381
ENSG00000087111	-0.303396	6.63789	15.8366	6.91e-05	0.00012416	PIGS	protein_coding	ENSG00000087111	ENSG00000087111	-0.303396	0.00012416	-1597.64	5265.85	6974.89	28553383	28571794
ENSG00000087116	1.84114	4.41543	91.9534	8.87e-22	5.04e-21	ADAMTS2	protein_coding	ENSG00000087116	ENSG00000087116	1.84114	5.04e-21	3571.86	1940.03	550.611	179110853	179345461
ENSG00000087157	0.255312	4.33433	15.9448	6.52e-05	0.00011754	PGS1	protein_coding	ENSG00000087157	ENSG00000087157	0.255312	0.00011754	331.92	1300.06	1138.68	78378649	78425114
ENSG00000087206	0.369303	4.47741	38.4054	5.75e-10	1.56e-09	UIMC1	protein_coding	ENSG00000087206	ENSG00000087206	0.369303	1.56e-09	558.32	1511.82	1210.94	176905005	177022633
ENSG00000087237	1.12058	2.99428	50.9744	9.36e-13	3.12e-12	CETP	protein_coding	ENSG00000087237	ENSG00000087237	1.12058	3.12e-12	731.269	652.583	300.083	56961923	56983845
ENSG00000087250	2.97291	2.96346	72.0147	2.14e-17	9.48e-17	MT3	protein_coding	ENSG00000087250	ENSG00000087250	2.97291	9.48e-17	2114.69	711.319	104.653	56589074	56591088
ENSG00000087253	-0.865009	5.5555	51.6087	6.77e-13	2.28e-12	LPCAT2	protein_coding	ENSG00000087253	ENSG00000087253	-0.865009	2.28e-12	-1689.82	1953.53	3864.46	55509072	55586666
ENSG00000087263	-0.480128	5.00692	53.3714	2.76e-13	9.51e-13	OGFOD1	protein_coding	ENSG00000087263	ENSG00000087263	-0.480128	9.51e-13	-766.885	1597.25	2371.03	56451521	56479104
ENSG00000087266	1.47848	6.8103	231.743	2.48e-52	1.04e-50	SH3BP2	protein_coding	ENSG00000087266	ENSG00000087266	1.47848	1.04e-50	14605	9878.39	3632.96	2793071	2841098
ENSG00000087269	0.200917	4.38176	9.14606	0.00249255	0.00383317	NOP14	protein_coding	ENSG00000087269	ENSG00000087269	0.200917	0.00383317	269.242	1340.07	1187.68	2937933	2963406
ENSG00000087299	-1.3184	4.55581	103.055	3.26e-24	2.16e-23	L2HGDH	protein_coding	ENSG00000087299	ENSG00000087299	-1.3184	2.16e-23	-1061	804.764	2069.25	50237563	50312229
ENSG00000087303	1.03062	5.07144	55.2505	1.06e-13	3.76e-13	NID2	protein_coding	ENSG00000087303	ENSG00000087303	1.03062	3.76e-13	2708.46	2628	1358.4	52004803	52069228
ENSG00000087338	0.464533	5.48262	31.9977	1.54e-08	3.75e-08	GMCL1	protein_coding	ENSG00000087338	ENSG00000087338	0.464533	3.75e-08	1456.87	3136.19	2352.26	69829660	69881384
ENSG00000087448	-0.423353	4.94664	31.736	1.77e-08	4.27e-08	KLHL42	protein_coding	ENSG00000087448	ENSG00000087448	-0.423353	4.27e-08	-656.108	1549.79	2168.25	27780048	27803040
ENSG00000087470	-0.477118	6.29045	56.4212	5.85e-14	2.1e-13	DNM1L	protein_coding	ENSG00000087470	ENSG00000087470	-0.477118	2.1e-13	-1838.97	3854.32	5710.76	32679200	32745650
ENSG00000087494	5.72288	4.46167	206.956	6.34e-47	1.72e-45	PTHLH	protein_coding	ENSG00000087494	ENSG00000087494	5.72288	1.72e-45	14472.8	2528.94	49.2083	27958084	27972733
ENSG00000087502	0.275016	5.23577	15.6196	7.74e-05	0.00013846	ERGIC2	protein_coding	ENSG00000087502	ENSG00000087502	0.275016	0.00013846	669.378	2433.96	2120.82	29337352	29381189
ENSG00000087510	-3.59659	1.62538	90.1114	2.25e-21	1.25e-20	TFAP2C	protein_coding	ENSG00000087510	ENSG00000087510	-3.59659	1.25e-20	-91.3135	25.3889	372.458	56629306	56639283
ENSG00000087586	0.974322	2.40679	59.7152	1.1e-14	4.12e-14	AURKA	protein_coding	ENSG00000087586	ENSG00000087586	0.974322	4.12e-14	399.851	410.389	215.472	56369389	56392337
ENSG00000087589	1.49034	2.1926	87.6505	7.81e-21	4.2e-20	CASS4	protein_coding	ENSG00000087589	ENSG00000087589	1.49034	4.2e-20	582.93	391.139	142.514	56412112	56460387
ENSG00000087842	0.49091	3.26709	27.0612	1.97e-07	4.41e-07	PIR	protein_coding	ENSG00000087842	ENSG00000087842	0.49091	4.41e-07	329.066	670.319	491.764	15384799	15493564
ENSG00000087903	1.16326	3.14622	89.8709	2.54e-21	1.41e-20	RFX2	protein_coding	ENSG00000087903	ENSG00000087903	1.16326	1.41e-20	852.877	733.181	331.972	5993164	6199572
ENSG00000088002	-3.8665	1.80506	127.019	1.84e-29	1.65e-28	SULT2B1	protein_coding	ENSG00000088002	ENSG00000088002	-3.8665	1.65e-28	-97.8975	25.3194	446.278	48552172	48599425
ENSG00000088035	0.2616	3.8112	14.676	0.00012766	0.00022353	ALG6	protein_coding	ENSG00000088035	ENSG00000088035	0.2616	0.00022353	236.185	902.847	803.972	63367575	63438553
ENSG00000088179	-1.16335	5.46024	166.426	4.47e-38	6.62e-37	PTPN4	protein_coding	ENSG00000088179	ENSG00000088179	-1.16335	6.62e-37	-1868.17	1605.86	3842.89	119759922	119984899
ENSG00000088205	0.262373	6.42286	16.6976	4.38e-05	8.03e-05	DDX18	protein_coding	ENSG00000088205	ENSG00000088205	0.262373	8.03e-05	1489.11	5675.56	4890.88	117814691	117832377
ENSG00000088247	0.266656	6.89364	21.2367	4.06e-06	8.15e-06	KHSRP	protein_coding	ENSG00000088247	ENSG00000088247	0.266656	8.15e-06	2039.21	7647.36	6632.65	6413348	6424794
ENSG00000088256	-0.411557	6.01593	23.7615	1.09e-06	2.3e-06	GNA11	protein_coding	ENSG00000088256	ENSG00000088256	-0.411557	2.3e-06	-1347.34	3273.75	4590.99	3094362	3123999
ENSG00000088280	-1.13792	4.81455	97.0859	6.64e-23	4.04e-22	ASAP3	protein_coding	ENSG00000088280	ENSG00000088280	-1.13792	4.04e-22	-1199.86	1054.43	2396.4	23428563	23484568
ENSG00000088298	0.717051	5.30296	103.822	2.21e-24	1.48e-23	EDEM2	protein_coding	ENSG00000088298	ENSG00000088298	0.717051	1.48e-23	2071.28	2888.61	1841.46	35115364	35147336
ENSG00000088320	0.5945	0.525933	14.4534	0.00014367	0.00025009	REM1	protein_coding	ENSG00000088320	ENSG00000088320	0.5945	0.00025009	59.4418	99.9861	68.0278	31475288	31484895
ENSG00000088325	2.22075	3.30677	110.297	8.43e-26	6.12e-25	TPX2	protein_coding	ENSG00000088325	ENSG00000088325	2.22075	6.12e-25	2125.41	957.069	203.236	31739271	31801805
ENSG00000088367	-0.743969	7.47886	94.9515	1.95e-22	1.15e-21	EPB41L1	protein_coding	ENSG00000088367	ENSG00000088367	-0.743969	1.15e-21	-5850.75	7864.24	13927.2	36091504	36232799
ENSG00000088387	0.536098	6.62509	20.7006	5.37e-06	1.07e-05	DOCK9	protein_coding	ENSG00000088387	ENSG00000088387	0.536098	1.07e-05	3721.53	6941.88	5109.9	98793429	99086625
ENSG00000088448	0.383375	5.8456	23.05	1.58e-06	3.28e-06	ANKRD10	protein_coding	ENSG00000088448	ENSG00000088448	0.383375	3.28e-06	1481.48	3864.31	3026.24	110878540	110915069
ENSG00000088538	-1.81716	0.955382	65.8663	4.83e-16	1.97e-15	DOCK3	protein_coding	ENSG00000088538	ENSG00000088538	-1.81716	1.97e-15	-88.132	48.5	179.139	50674927	51384198
ENSG00000088543	-1.05149	3.52129	79.5172	4.78e-19	2.35e-18	C3orf18	protein_coding	ENSG00000088543	ENSG00000088543	-1.05149	2.35e-18	-461.617	439.014	985.278	50558025	50571027
ENSG00000088682	-0.478165	6.39473	30.4578	3.41e-08	8.08e-08	COQ9	protein_coding	ENSG00000088682	ENSG00000088682	-0.478165	8.08e-08	-1978.04	4136.72	6126.44	57447425	57461270
ENSG00000088727	-0.729501	2.87281	74.3958	6.39e-18	2.94e-17	KIF9	protein_coding	ENSG00000088727	ENSG00000088727	-0.729501	2.94e-17	-237.605	325.708	563.25	47228395	47283451
ENSG00000088808	-0.382202	5.09369	16.5747	4.68e-05	8.55e-05	PPP1R13B	protein_coding	ENSG00000088808	ENSG00000088808	-0.382202	8.55e-05	-669.352	1751.31	2391.93	103733195	103847575
ENSG00000088812	-0.689062	7.06734	80.682	2.65e-19	1.32e-18	ATRN	protein_coding	ENSG00000088812	ENSG00000088812	-0.689062	1.32e-18	-4202.39	6098.71	10477.6	3471018	3651118
ENSG00000088826	1.11408	4.04069	53.6488	2.4e-13	8.29e-13	SMOX	protein_coding	ENSG00000088826	ENSG00000088826	1.11408	8.29e-13	1450.67	1302.12	650.722	4120980	4187747
ENSG00000088827	2.41371	3.86273	119.545	7.96e-28	6.45e-27	SIGLEC1	protein_coding	ENSG00000088827	ENSG00000088827	2.41371	6.45e-27	3693.25	1530.11	269.958	3686970	3707128
ENSG00000088832	0.723391	7.58811	104.86	1.31e-24	8.87e-24	FKBP1A	protein_coding	ENSG00000088832	ENSG00000088832	0.723391	8.87e-24	10270.6	14197.8	8976.17	1368977	1393164
ENSG00000088833	0.297339	6.42177	29.5646	5.41e-08	1.26e-07	NSFL1C	protein_coding	ENSG00000088833	ENSG00000088833	0.297339	1.26e-07	1679.07	5647	4814.04	1442162	1473842
ENSG00000088836	-5.43318	4.90015	347.868	1.23e-77	2.59e-75	SLC4A11	protein_coding	ENSG00000088836	ENSG00000088836	-5.43318	2.59e-75	-427.636	78.7083	3977.85	3227417	3239559
ENSG00000088854	-0.498814	5.70139	41.999	9.13e-11	2.63e-10	C20orf194	protein_coding	ENSG00000088854	ENSG00000088854	-0.498814	2.63e-10	-1292.6	2591.35	3796.08	3249305	3407625
ENSG00000088876	0.440321	3.35362	48.4044	3.47e-12	1.1e-11	ZNF343	protein_coding	ENSG00000088876	ENSG00000088876	0.440321	1.1e-11	309.393	702.653	536.819	2481817	2524702
ENSG00000088881	0.377445	3.52864	7.41426	0.00647089	0.00950965	EBF4	protein_coding	ENSG00000088881	ENSG00000088881	0.377445	0.00950965	281.8	746.597	623.694	2692874	2760108
ENSG00000088899	-2.25222	5.66289	177.865	1.42e-40	2.51e-39	LZTS3	protein_coding	ENSG00000088899	ENSG00000088899	-2.25222	2.51e-39	-2294.39	1018.72	5316.32	3162617	3173592
ENSG00000088926	-4.75222	4.24516	198.486	4.47e-45	1.08e-43	F11	protein_coding	ENSG00000088926	ENSG00000088926	-4.75222	1.08e-43	-414.763	87.2778	2329.53	186266189	186289681
ENSG00000088970	-0.35859	4.51664	15.8385	6.9e-05	0.00012406	KIZ	protein_coding	ENSG00000088970	ENSG00000088970	-0.35859	0.00012406	-426.996	1190.76	1633.17	21125983	21246622
ENSG00000088986	0.39359	7.18737	35.41	2.67e-09	6.88e-09	DYNLL1	protein_coding	ENSG00000088986	ENSG00000088986	0.39359	6.88e-09	3830.62	9732.53	7783.32	120469850	120498493
ENSG00000089006	-0.17002	7.27512	9.24681	0.00235907	0.00363908	SNX5	protein_coding	ENSG00000089006	ENSG00000089006	-0.17002	0.00363908	-1485.15	8735.18	10212	17941597	17968980
ENSG00000089009	0.695524	9.04426	96.6903	8.11e-23	4.9e-22	RPL6	protein_coding	ENSG00000089009	ENSG00000089009	0.695524	4.9e-22	27156.4	39044.5	24816.4	112405190	112418838
ENSG00000089012	3.3607	1.47454	161.065	6.62e-37	9.2e-36	SIRPG	protein_coding	ENSG00000089012	ENSG00000089012	3.3607	9.2e-36	997.381	296.778	28.5556	1629152	1657779
ENSG00000089041	2.71873	2.85608	287.198	2.03e-64	1.85e-62	P2RX7	protein_coding	ENSG00000089041	ENSG00000089041	2.71873	1.85e-62	2113.66	777.444	113.986	121132819	121188032
ENSG00000089048	0.300913	4.24926	17.9289	2.29e-05	4.31e-05	ESF1	protein_coding	ENSG00000089048	ENSG00000089048	0.300913	4.31e-05	377.466	1254.4	1051.61	13714322	13784886
ENSG00000089063	-0.235291	7.12883	15.8871	6.72e-05	0.00012107	TMEM230	protein_coding	ENSG00000089063	ENSG00000089063	-0.235291	0.00012107	-1793.15	7620.97	9444.38	5068232	5113103
ENSG00000089094	0.297396	4.30817	19.1843	1.19e-05	2.29e-05	KDM2B	protein_coding	ENSG00000089094	ENSG00000089094	0.297396	2.29e-05	381.551	1282.97	1108.26	121429096	121581023
ENSG00000089127	1.72508	5.53549	179.602	5.92e-41	1.09e-39	OAS1	protein_coding	ENSG00000089127	ENSG00000089127	1.72508	1.09e-39	7426.24	4304.86	1301.53	112906783	112933222
ENSG00000089157	1.07018	10.069	134.513	4.22e-31	4.2e-30	RPLP0	protein_coding	ENSG00000089157	ENSG00000089157	1.07018	4.2e-30	93248.3	87133.2	42751.5	120196699	120201235
ENSG00000089163	-0.640148	1.16128	45.938	1.22e-11	3.74e-11	SIRT4	protein_coding	ENSG00000089163	ENSG00000089163	-0.640148	3.74e-11	-64.7438	101.139	167.181	120302316	120313249
ENSG00000089177	-0.520762	5.42858	47.1703	6.51e-12	2.03e-11	KIF16B	protein_coding	ENSG00000089177	ENSG00000089177	-0.520762	2.03e-11	-1103.04	2118.12	3160	16272104	16573448
ENSG00000089195	-0.632015	4.29739	63.3599	1.72e-15	6.8e-15	TRMT6	protein_coding	ENSG00000089195	ENSG00000089195	-0.632015	6.8e-15	-586.405	927.833	1518.44	5937228	5950558
ENSG00000089199	-4.23067	4.24078	211.356	6.95e-48	2.04e-46	CHGB	protein_coding	ENSG00000089199	ENSG00000089199	-4.23067	2.04e-46	-475.892	112.486	2259.24	5911510	5925353
ENSG00000089220	-1.07596	9.84575	130.839	2.68e-30	2.54e-29	PEBP1	protein_coding	ENSG00000089220	ENSG00000089220	-1.07596	2.54e-29	-37912.5	35236.1	79207.4	118136124	118145584
ENSG00000089234	0.188245	4.77936	15.5379	8.09e-05	0.00014426	BRAP	protein_coding	ENSG00000089234	ENSG00000089234	0.188245	0.00014426	328.233	1743.65	1598.36	111642146	111685956
ENSG00000089248	-0.280611	7.24951	18.1533	2.04e-05	3.85e-05	ERP29	protein_coding	ENSG00000089248	ENSG00000089248	-0.280611	3.85e-05	-2288.34	8154.85	10489.1	112013348	112023449
ENSG00000089250	-4.34043	3.51509	187.229	1.28e-42	2.65e-41	NOS1	protein_coding	ENSG00000089250	ENSG00000089250	-4.34043	2.65e-41	-256.568	59.1111	1273.24	117208142	117452170
ENSG00000089280	0.313438	7.62739	18.2511	1.94e-05	3.66e-05	FUS	protein_coding	ENSG00000089280	ENSG00000089280	0.313438	3.66e-05	4082.78	13025.8	11142	31180138	31191605
ENSG00000089289	0.644309	6.20534	78.8999	6.53e-19	3.18e-18	IGBP1	protein_coding	ENSG00000089289	ENSG00000089289	0.644309	3.18e-18	3524.76	5470.6	3570.99	70133447	70166324
ENSG00000089327	1.59873	5.81939	126.147	2.86e-29	2.53e-28	FXYD5	protein_coding	ENSG00000089327	ENSG00000089327	1.59873	2.53e-28	7872.19	4924.03	1713.21	35154730	35169881
ENSG00000089351	1.18847	5.66975	207.149	5.75e-47	1.57e-45	GRAMD1A	protein_coding	ENSG00000089351	ENSG00000089351	1.18847	1.57e-45	4915.32	4135.85	1900.99	34994784	35026471
ENSG00000089486	-0.252252	6.26673	10.9669	0.00092752	0.00149852	CDIP1	protein_coding	ENSG00000089486	ENSG00000089486	-0.252252	0.00149852	-1026.82	4070.62	5166.51	4510669	4538828
ENSG00000089597	0.211421	9.04836	13.187	0.00028189	0.00047901	GANAB	protein_coding	ENSG00000089597	ENSG00000089597	0.211421	0.00047901	7144.97	33794.9	30763.5	62624826	62646726
ENSG00000089639	1.59956	3.89749	181.11	2.77e-41	5.22e-40	GMIP	protein_coding	ENSG00000089639	ENSG00000089639	1.59956	5.22e-40	2117.66	1323.9	450.181	19629476	19643657
ENSG00000089685	2.3188	2.28081	103.435	2.69e-24	1.79e-23	BIRC5	protein_coding	ENSG00000089685	ENSG00000089685	2.3188	1.79e-23	1100.91	474.778	92.8194	78214186	78225636
ENSG00000089692	3.59025	2.7662	162.542	3.15e-37	4.46e-36	LAG3	protein_coding	ENSG00000089692	ENSG00000089692	3.59025	4.46e-36	2681.92	747	65.1944	6772512	6778455
ENSG00000089737	-0.47944	7.46304	42.5601	6.85e-11	2e-10	DDX24	protein_coding	ENSG00000089737	ENSG00000089737	-0.47944	2e-10	-4213.5	8788.36	13038.4	94048287	94081212
ENSG00000089820	0.652845	4.61351	34.0593	5.35e-09	1.34e-08	ARHGAP4	protein_coding	ENSG00000089820	ENSG00000089820	0.652845	1.34e-08	1160.71	1777.93	1190.54	153907367	153934999
ENSG00000089876	0.189979	5.01145	9.0652	0.0026052	0.00399371	DHX32	protein_coding	ENSG00000089876	ENSG00000089876	0.189979	0.00399371	385.418	2028.74	1893.06	125836337	125896436
ENSG00000090006	-1.02436	6.31765	34.2038	4.96e-09	1.25e-08	LTBP4	protein_coding	ENSG00000090006	ENSG00000090006	-1.02436	1.25e-08	-3087.84	3014.4	6423.44	40592883	40629818
ENSG00000090013	0.478293	5.92702	23.5874	1.19e-06	2.51e-06	BLVRB	protein_coding	ENSG00000090013	ENSG00000090013	0.478293	2.51e-06	1995.38	4171.88	3123.89	40447765	40465764
ENSG00000090020	-0.54504	5.629	32.903	9.69e-09	2.39e-08	SLC9A1	protein_coding	ENSG00000090020	ENSG00000090020	-0.54504	2.39e-08	-1277.85	2344.51	3689.97	27098809	27166981
ENSG00000090054	-0.326631	6.53961	22.4661	2.14e-06	4.4e-06	SPTLC1	protein_coding	ENSG00000090054	ENSG00000090054	-0.326631	4.4e-06	-1618.18	4954.15	6529.19	92000087	92115413
ENSG00000090097	-0.711744	3.7609	52.9623	3.4e-13	1.16e-12	PCBP4	protein_coding	ENSG00000090097	ENSG00000090097	-0.711744	1.16e-12	-421.946	592.833	1040.4	51957454	51974016
ENSG00000090104	3.02572	6.1942	166.558	4.18e-38	6.22e-37	RGS1	protein_coding	ENSG00000090104	ENSG00000090104	3.02572	6.22e-37	23276.1	7692.76	943.389	192575763	192580024
ENSG00000090238	0.432631	5.50952	24.253	8.45e-07	1.8e-06	YPEL3	protein_coding	ENSG00000090238	ENSG00000090238	0.432631	1.8e-06	1327.22	3067.79	2387.82	30092314	30096915
ENSG00000090266	-0.289971	5.85167	11.7734	0.00060084	0.00098712	NDUFB2	protein_coding	ENSG00000090266	ENSG00000090266	-0.289971	0.00098712	-872.082	3007.49	3938.74	140690777	140722790
ENSG00000090316	-0.292667	5.96315	20.2793	6.69e-06	1.32e-05	MAEA	protein_coding	ENSG00000090316	ENSG00000090316	-0.292667	1.32e-05	-978.443	3343.19	4283.53	1289887	1340147
ENSG00000090339	1.56938	6.15469	131.498	1.93e-30	1.84e-29	ICAM1	protein_coding	ENSG00000090339	ENSG00000090339	1.56938	1.84e-29	10060.7	6410.65	2227.74	10271093	10286615
ENSG00000090372	0.227875	5.96343	10.5497	0.00116207	0.00185822	STRN4	protein_coding	ENSG00000090372	ENSG00000090372	0.227875	0.00185822	902.847	3962.03	3557.76	46719511	46746994
ENSG00000090376	0.750803	3.65425	32.4274	1.24e-08	3.03e-08	IRAK3	protein_coding	ENSG00000090376	ENSG00000090376	0.750803	3.03e-08	712.741	949.306	564.694	66189195	66254622
ENSG00000090382	2.75235	6.73786	145.067	2.08e-33	2.36e-32	LYZ	protein_coding	ENSG00000090382	ENSG00000090382	2.75235	2.36e-32	31206.9	11338.3	1651.33	69348381	69354234
ENSG00000090432	-0.378868	5.83863	29.1583	6.67e-08	1.55e-07	MUL1	protein_coding	ENSG00000090432	ENSG00000090432	-0.378868	1.55e-07	-1122.23	2962.07	4061.08	20499448	20508151
ENSG00000090447	0.445082	3.07485	21.5067	3.53e-06	7.12e-06	TFAP4	protein_coding	ENSG00000090447	ENSG00000090447	0.445082	7.12e-06	257.659	578.903	449.361	4257186	4273075
ENSG00000090520	0.398294	4.61543	30.1923	3.91e-08	9.23e-08	DNAJB11	protein_coding	ENSG00000090520	ENSG00000090520	0.398294	9.23e-08	658.336	1652.89	1297.62	186567403	186585800
ENSG00000090530	0.537037	7.6602	18.0938	2.1e-05	3.96e-05	P3H2	protein_coding	ENSG00000090530	ENSG00000090530	0.537037	3.96e-05	7752.67	14436	10510.8	189956728	190122437
ENSG00000090534	0.930584	1.39389	13.0907	0.00029676	0.00050331	THPO	protein_coding	ENSG00000090534	ENSG00000090534	0.930584	0.00050331	181.774	195.333	106.583	184371935	184381968
ENSG00000090581	0.343155	6.16698	19.7859	8.66e-06	1.69e-05	GNPTG	protein_coding	ENSG00000090581	ENSG00000090581	0.343155	1.69e-05	1604.2	4674.86	3899.29	1351931	1364113
ENSG00000090612	-0.214299	4.96999	10.5434	0.00116603	0.00186392	ZNF268	protein_coding	ENSG00000090612	ENSG00000090612	-0.214299	0.00186392	-366.592	1710.65	2081.81	133181409	133214832
ENSG00000090615	0.34774	6.06183	25.4619	4.51e-07	9.83e-07	GOLGA3	protein_coding	ENSG00000090615	ENSG00000090615	0.34774	9.83e-07	1545.88	4445.5	3611.29	132768914	132829078
ENSG00000090621	0.637268	6.49219	89.3787	3.26e-21	1.8e-20	PABPC4	protein_coding	ENSG00000090621	ENSG00000090621	0.637268	1.8e-20	4126.41	6475.15	4324.62	39560709	39576790
ENSG00000090659	0.805769	1.90749	16.1015	6e-05	0.00010859	CD209	protein_coding	ENSG00000090659	ENSG00000090659	0.805769	0.00010859	230.528	286.097	159.347	7739993	7747564
ENSG00000090674	0.387314	4.32169	27.624	1.47e-07	3.33e-07	MCOLN1	protein_coding	ENSG00000090674	ENSG00000090674	0.387314	3.33e-07	519.7	1341.81	1079.38	7522624	7534009
ENSG00000090889	2.16944	1.78226	135.815	2.19e-31	2.22e-30	KIF4A	protein_coding	ENSG00000090889	ENSG00000090889	2.16944	2.22e-30	714.561	329.375	72.9028	70290104	70420886
ENSG00000090924	1.24308	4.91079	147.528	6.02e-34	7.09e-33	PLEKHG2	protein_coding	ENSG00000090924	ENSG00000090924	1.24308	7.09e-33	3053.54	2456.43	1095.28	39412669	39428415
ENSG00000090989	0.240118	5.03902	17.688	2.6e-05	4.86e-05	EXOC1	protein_coding	ENSG00000090989	ENSG00000090989	0.240118	4.86e-05	508.199	2116.46	1880.29	55853648	55905086
ENSG00000091009	0.190818	4.59956	8.44971	0.00365101	0.00551243	RBM27	protein_coding	ENSG00000091009	ENSG00000091009	0.190818	0.00551243	290.506	1522.43	1399.76	146203605	146289223
ENSG00000091073	1.17778	3.2403	161.863	4.43e-37	6.2e-36	DTX2	protein_coding	ENSG00000091073	ENSG00000091073	1.17778	6.2e-36	902.589	766.347	352.222	76461676	76505995
ENSG00000091106	1.99181	1.86733	201.651	9.11e-46	2.3e-44	NLRC4	protein_coding	ENSG00000091106	ENSG00000091106	1.99181	2.3e-44	705.074	353.986	87.3889	32224453	32265732
ENSG00000091127	0.826075	3.80864	97.8698	4.47e-23	2.75e-22	PUS7	protein_coding	ENSG00000091127	ENSG00000091127	0.826075	2.75e-22	890.073	1077.47	629.097	105439661	105522271
ENSG00000091128	-2.4688	1.37307	201.244	1.12e-45	2.81e-44	LAMB4	protein_coding	ENSG00000091128	ENSG00000091128	-2.4688	2.81e-44	-109.073	44.1806	266.306	108023548	108130361
ENSG00000091136	-0.285109	8.32851	7.46314	0.0062975	0.00926517	LAMB1	protein_coding	ENSG00000091136	ENSG00000091136	-0.285109	0.00926517	-4900.49	17188.1	22058	107923799	108003213
ENSG00000091137	-3.76668	3.30767	173.323	1.39e-39	2.31e-38	SLC26A4	protein_coding	ENSG00000091137	ENSG00000091137	-3.76668	2.31e-38	-291.081	77.2778	1096.65	107660828	107717809
ENSG00000091140	-0.737611	7.22966	94.7664	2.14e-22	1.26e-21	DLD	protein_coding	ENSG00000091140	ENSG00000091140	-0.737611	1.26e-21	-4909.09	6655.39	11790.9	107891162	107931730
ENSG00000091317	-0.251691	6.42032	9.80158	0.00174362	0.0027333	CMTM6	protein_coding	ENSG00000091317	ENSG00000091317	-0.251691	0.0027333	-1167.93	4640.33	5835.94	32481312	32502852
ENSG00000091409	0.549283	7.78041	26.6052	2.5e-07	5.54e-07	ITGA6	protein_coding	ENSG00000091409	ENSG00000091409	0.549283	5.54e-07	8498.45	15471.9	11072.8	172427354	172506459
ENSG00000091428	0.970278	4.32189	50.9648	9.4e-13	3.13e-12	RAPGEF4	protein_coding	ENSG00000091428	ENSG00000091428	0.970278	3.13e-12	1552.24	1599.79	816.736	172735274	173052893
ENSG00000091436	0.723856	5.68508	40.7786	1.7e-10	4.81e-10	MAP3K20	protein_coding	ENSG00000091436	ENSG00000091436	0.723856	4.81e-10	2725.93	3765.85	2345.57	173075435	173268015
ENSG00000091483	-0.828622	6.4674	129.43	5.46e-30	5.06e-29	FH	protein_coding	ENSG00000091483	ENSG00000091483	-0.828622	5.06e-29	-3142.79	3792.79	7123.78	241497603	241519755
ENSG00000091490	1.95901	7.07298	258.719	3.26e-58	1.95e-56	SEL1L3	protein_coding	ENSG00000091490	ENSG00000091490	1.95901	1.95e-56	24851.4	12685.7	3408.26	25747433	25863760
ENSG00000091513	1.5945	1.98851	17.4105	3.01e-05	5.6e-05	TF	protein_coding	ENSG00000091513	ENSG00000091513	1.5945	5.6e-05	460.147	288.583	103.361	133746040	133796641
ENSG00000091536	0.433459	-0.0165235	7.72076	0.00545895	0.00809137	MYO15A	protein_coding	ENSG00000091536	ENSG00000091536	0.433459	0.00809137	27.609	63.6944	50.9583	18108706	18179802
ENSG00000091542	0.340007	7.05413	36.9811	1.19e-09	3.17e-09	ALKBH5	protein_coding	ENSG00000091542	ENSG00000091542	0.340007	3.17e-09	2985.61	8781.03	7237.86	18183078	18209954
ENSG00000091583	-2.02285	2.67726	28.0326	1.19e-07	2.72e-07	APOH	protein_coding	ENSG00000091583	ENSG00000091583	-2.02285	2.72e-07	-296.347	146.5	607.472	66212033	66256525
ENSG00000091592	0.981616	3.90134	92.1369	8.09e-22	4.6e-21	NLRP1	protein_coding	ENSG00000091592	ENSG00000091592	0.981616	4.6e-21	1148.33	1169.83	608.431	5499427	5619424
ENSG00000091622	-1.72858	2.55163	119.601	7.73e-28	6.28e-27	PITPNM3	protein_coding	ENSG00000091622	ENSG00000091622	-1.72858	6.28e-27	-274.123	158.583	537.847	6451263	6556555
ENSG00000091640	-0.285851	5.78146	19.1062	1.24e-05	2.38e-05	SPAG7	protein_coding	ENSG00000091640	ENSG00000091640	-0.285851	2.38e-05	-835.537	2922.99	3785.74	4959226	4967817
ENSG00000091651	1.01325	0.52399	48.7982	2.84e-12	9.11e-12	ORC6	protein_coding	ENSG00000091651	ENSG00000091651	1.01325	9.11e-12	112.062	110.597	55.6111	46689643	46698394
ENSG00000091732	1.01777	4.68791	211.108	7.87e-48	2.29e-46	ZC3HC1	protein_coding	ENSG00000091732	ENSG00000091732	1.01777	2.29e-46	2036.84	2001.28	1057.56	130018287	130051451
ENSG00000091831	-0.718662	3.16464	26.4657	2.68e-07	5.94e-07	ESR1	protein_coding	ENSG00000091831	ENSG00000091831	-0.718662	5.94e-07	-290.699	404.5	674.694	151656691	152129619
ENSG00000091844	1.04046	0.175238	31.2958	2.22e-08	5.33e-08	RGS17	protein_coding	ENSG00000091844	ENSG00000091844	1.04046	5.33e-08	91.0405	87.5	43.1806	153004459	153131282
ENSG00000091879	3.26783	6.39935	247.635	8.51e-56	4.35e-54	ANGPT2	protein_coding	ENSG00000091879	ENSG00000091879	3.26783	4.35e-54	30157.2	9228.49	1012.97	6499632	6563409
ENSG00000091972	1.83567	5.0206	245.211	2.87e-55	1.42e-53	CD200	protein_coding	ENSG00000091972	ENSG00000091972	1.83567	1.42e-53	5599.36	3050.31	873.458	112332347	112362812
ENSG00000092010	0.214205	7.57066	8.84965	0.00293146	0.00446835	PSME1	protein_coding	ENSG00000092010	ENSG00000092010	0.214205	0.00446835	2618.71	12225.3	11024.5	24136163	24138967
ENSG00000092036	0.234926	3.21316	9.3704	0.00220518	0.00341404	HAUS4	protein_coding	ENSG00000092036	ENSG00000092036	0.234926	0.00341404	141.781	603.514	533.083	22946228	22957161
ENSG00000092051	-1.58819	2.0806	126.65	2.22e-29	1.98e-28	JPH4	protein_coding	ENSG00000092051	ENSG00000092051	-1.58819	1.98e-28	-198.325	124.875	393.083	23568035	23578790
ENSG00000092068	-3.76126	7.5694	226.457	3.53e-51	1.34e-49	SLC7A8	protein_coding	ENSG00000092068	ENSG00000092068	-3.76126	1.34e-49	-5386.13	1432	20875.2	23125295	23183674
ENSG00000092140	-0.353558	4.03901	19.0988	1.24e-05	2.39e-05	G2E3	protein_coding	ENSG00000092140	ENSG00000092140	-0.353558	2.39e-05	-302.656	856.028	1145.99	30559158	30620064
ENSG00000092148	-0.507556	7.35321	39.2452	3.74e-10	1.03e-09	HECTD1	protein_coding	ENSG00000092148	ENSG00000092148	-0.507556	1.03e-09	-4075.31	8029.28	12041.9	31100112	31207804
ENSG00000092201	-0.294337	6.79255	16.7169	4.34e-05	7.95e-05	SUPT16H	protein_coding	ENSG00000092201	ENSG00000092201	-0.294337	7.95e-05	-1755.71	5964.96	7687.44	21351476	21384019
ENSG00000092203	-0.188435	6.1567	8.06799	0.00450542	0.00673306	TOX4	protein_coding	ENSG00000092203	ENSG00000092203	-0.188435	0.00673306	-749.091	3975.33	4743.94	21476597	21499175
ENSG00000092295	1.30827	2.10853	16.9786	3.78e-05	6.97e-05	TGM1	protein_coding	ENSG00000092295	ENSG00000092295	1.30827	6.97e-05	317.583	242.75	150.986	24249114	24264432
ENSG00000092377	-3.79264	0.0979321	75.6669	3.36e-18	1.56e-17	TBL1Y	protein_coding	ENSG00000092377	ENSG00000092377	-3.79264	1.56e-17	-27.444	7.23611	124.583	6910686	7101970
ENSG00000092421	2.05947	6.29822	177.377	1.81e-40	3.19e-39	SEMA6A	protein_coding	ENSG00000092421	ENSG00000092421	2.05947	3.19e-39	15710.5	7628.39	1816.11	116443555	116574823
ENSG00000092439	-0.481942	6.10415	17.7504	2.52e-05	4.72e-05	TRPM7	protein_coding	ENSG00000092439	ENSG00000092439	-0.481942	4.72e-05	-1645.52	3414.35	4969	50552473	50686797
ENSG00000092445	-1.92894	4.70636	78.4055	8.39e-19	4.05e-18	TYRO3	protein_coding	ENSG00000092445	ENSG00000092445	-1.92894	4.05e-18	-1208.43	626.472	2412.19	41557675	41583589
ENSG00000092470	0.661313	2.4879	56.6184	5.29e-14	1.9e-13	WDR76	protein_coding	ENSG00000092470	ENSG00000092470	0.661313	1.9e-13	268.557	406.097	270.667	43826980	43868412
ENSG00000092529	0.662226	1.47452	11.0795	0.00087289	0.00141372	CAPN3	protein_coding	ENSG00000092529	ENSG00000092529	0.662226	0.00141372	132.077	199.444	125.694	42359498	42412949
ENSG00000092607	2.72081	1.71011	120.954	3.91e-28	3.23e-27	TBX15	protein_coding	ENSG00000092607	ENSG00000092607	2.72081	3.23e-27	903.346	332.014	52.625	118883046	118989556
ENSG00000092621	-1.10643	6.07562	35.7912	2.2e-09	5.7e-09	PHGDH	protein_coding	ENSG00000092621	ENSG00000092621	-1.10643	5.7e-09	-2847.54	2573.64	5716.07	119648411	119744218
ENSG00000092758	-1.05619	0.89183	16.9723	3.79e-05	6.99e-05	COL9A3	protein_coding	ENSG00000092758	ENSG00000092758	-1.05619	6.99e-05	-70.7351	66.9722	153.444	62816244	62841159
ENSG00000092820	0.49119	9.36514	30.6833	3.04e-08	7.22e-08	EZR	protein_coding	ENSG00000092820	ENSG00000092820	0.49119	7.22e-08	22723	46261.1	34075	158765741	158819368
ENSG00000092850	-0.461117	0.92666	7.70407	0.00550966	0.00816402	TEKT2	protein_coding	ENSG00000092850	ENSG00000092850	-0.461117	0.00816402	-43.5179	94.375	137.472	36084094	36088275
ENSG00000092853	1.84046	1.25327	116.564	3.58e-27	2.8e-26	CLSPN	protein_coding	ENSG00000092853	ENSG00000092853	1.84046	2.8e-26	408.301	221.847	61.75	35720218	35769978
ENSG00000092871	0.26835	4.12818	11.2681	0.00078849	0.00128146	RFFL	protein_coding	ENSG00000092871	ENSG00000092871	0.26835	0.00128146	306.415	1141.85	960.833	35005990	35089319
ENSG00000092929	1.9151	3.13122	156.878	5.44e-36	7.23e-35	UNC13D	protein_coding	ENSG00000092929	ENSG00000092929	1.9151	7.23e-35	1575.46	822.653	217.333	75827225	75844552
ENSG00000092931	0.205996	4.17939	12.8431	0.00033873	0.00057138	MFSD11	protein_coding	ENSG00000092931	ENSG00000092931	0.205996	0.00057138	237.645	1153.64	1055.03	76735865	76781449
ENSG00000092964	0.783662	7.57147	76.1571	2.62e-18	1.23e-17	DPYSL2	protein_coding	ENSG00000092964	ENSG00000092964	0.783662	1.23e-17	11177.5	14263.1	8766.67	26514031	26658178
ENSG00000093009	2.06953	0.675202	92.6717	6.17e-22	3.54e-21	CDC45	protein_coding	ENSG00000093009	ENSG00000093009	2.06953	3.54e-21	310.429	150	34.2361	19479457	19520612
ENSG00000093010	-0.311354	6.50241	10.677	0.00108474	0.00174032	COMT	protein_coding	ENSG00000093010	ENSG00000093010	-0.311354	0.00174032	-1461.51	4694.03	6323.04	19941371	19969975
ENSG00000093072	0.897037	6.62582	41.7618	1.03e-10	2.95e-10	ADA2	protein_coding	ENSG00000093072	ENSG00000093072	0.897037	2.95e-10	6917.49	7711.49	4278	17178790	17258235
ENSG00000093144	-0.547272	6.15434	45.8957	1.25e-11	3.82e-11	ECHDC1	protein_coding	ENSG00000093144	ENSG00000093144	-0.547272	3.82e-11	-1880.43	3436	5174.58	127288712	127343609
ENSG00000093183	-0.512414	5.48534	76.3358	2.39e-18	1.12e-17	SEC22C	protein_coding	ENSG00000093183	ENSG00000093183	-0.512414	1.12e-17	-1117.64	2181.12	3278.69	42547969	42601080
ENSG00000093217	-0.912922	3.76361	23.8676	1.03e-06	2.18e-06	XYLB	protein_coding	ENSG00000093217	ENSG00000093217	-0.912922	2.18e-06	-512.707	561.611	1037.04	38346760	38421348
ENSG00000094755	-2.24423	2.61421	56.0024	7.24e-14	2.59e-13	GABRP	protein_coding	ENSG00000094755	ENSG00000094755	-2.24423	2.59e-13	-269.495	120.083	634.944	170763350	170814047
ENSG00000094804	2.00382	1.89842	116.052	4.63e-27	3.6e-26	CDC6	protein_coding	ENSG00000094804	ENSG00000094804	2.00382	3.6e-26	703.424	351.042	87.875	40287879	40304657
ENSG00000094841	-0.176409	4.0831	10.4296	0.00124011	0.00197473	UPRT	protein_coding	ENSG00000094841	ENSG00000094841	-0.176409	0.00197473	-166.616	944.486	1124.82	75156388	75304885
ENSG00000094880	0.231604	5.35033	14.8616	0.00011569	0.00020338	CDC23	protein_coding	ENSG00000094880	ENSG00000094880	0.231604	0.00020338	613.06	2647.01	2329.96	138187650	138213343
ENSG00000094914	0.233518	5.03566	17.4017	3.03e-05	5.63e-05	AAAS	protein_coding	ENSG00000094914	ENSG00000094914	0.233518	5.63e-05	487.162	2086.18	1875.85	53307456	53324864
ENSG00000094916	-0.246353	7.6782	8.96471	0.00275245	0.00420742	CBX5	protein_coding	ENSG00000094916	ENSG00000094916	-0.246353	0.00420742	-2728.49	11075.5	14027.2	54230942	54280133
ENSG00000094963	0.932632	5.42925	22.1992	2.46e-06	5.03e-06	FMO2	protein_coding	ENSG00000094963	ENSG00000094963	0.932632	5.03e-06	3221.96	3454.69	1847.11	171185249	171212686
ENSG00000094975	-0.475838	5.80276	35.9501	2.02e-09	5.27e-09	SUCO	protein_coding	ENSG00000094975	ENSG00000094975	-0.475838	5.27e-09	-1309.91	2752.85	4062.5	172532349	172611833
ENSG00000095015	-0.30037	5.99307	7.92147	0.00488515	0.00727357	MAP3K1	protein_coding	ENSG00000095015	ENSG00000095015	-0.30037	0.00727357	-1027.17	3419.67	4432.4	56815549	56896152
ENSG00000095066	-0.698289	4.67186	60.7904	6.35e-15	2.42e-14	HOOK2	protein_coding	ENSG00000095066	ENSG00000095066	-0.698289	2.42e-14	-813.186	1164.54	1959.4	12763003	12872740
ENSG00000095139	0.203608	7.62378	16.0028	6.33e-05	0.00011407	ARCN1	protein_coding	ENSG00000095139	ENSG00000095139	0.203608	0.00011407	2569.2	12618.3	11409.7	118572390	118603033
ENSG00000095203	-4.30298	4.03406	249.281	3.73e-56	1.94e-54	EPB41L4B	protein_coding	ENSG00000095203	ENSG00000095203	-4.30298	1.94e-54	-379.977	88.3056	2006.11	109171975	109320964
ENSG00000095321	-0.338496	6.37518	10.4539	0.0012239	0.00195127	CRAT	protein_coding	ENSG00000095321	ENSG00000095321	-0.338496	0.00195127	-1463.76	4324.29	5627.38	129094794	129111189
ENSG00000095370	0.988733	5.18345	78.5	8e-19	3.87e-18	SH2D3C	protein_coding	ENSG00000095370	ENSG00000095370	0.988733	3.87e-18	2816.54	2848.64	1501.61	127738317	127778710
ENSG00000095380	0.614261	4.20159	96.6984	8.07e-23	4.88e-22	NANS	protein_coding	ENSG00000095380	ENSG00000095380	0.614261	4.88e-22	813.683	1324.65	894.778	98056732	98083077
ENSG00000095383	0.607005	4.04634	31.3142	2.19e-08	5.28e-08	TBC1D2	protein_coding	ENSG00000095383	ENSG00000095383	0.607005	5.28e-08	716.594	1180.54	815.889	98199011	98255649
ENSG00000095485	0.202582	4.14221	13.351	0.00025828	0.00044024	CWF19L1	protein_coding	ENSG00000095485	ENSG00000095485	0.202582	0.00044024	228.187	1126.39	1012.67	100232298	100267680
ENSG00000095539	0.502174	3.98482	14.8146	0.00011862	0.0002083	SEMA4G	protein_coding	ENSG00000095539	ENSG00000095539	0.502174	0.0002083	540.548	1076.42	795.361	100969518	100985871
ENSG00000095564	0.348547	5.15135	16.0374	6.21e-05	0.00011206	BTAF1	protein_coding	ENSG00000095564	ENSG00000095564	0.348547	0.00011206	832.67	2388.97	1928.24	91923770	92030325
ENSG00000095585	-1.265	4.61103	107.274	3.88e-25	2.71e-24	BLNK	protein_coding	ENSG00000095585	ENSG00000095585	-1.265	2.71e-24	-1059.86	837.833	2196.17	96189171	96271587
ENSG00000095627	-2.83596	0.720733	82.5726	1.02e-19	5.17e-19	TDRD1	protein_coding	ENSG00000095627	ENSG00000095627	-2.83596	5.17e-19	-72.4746	25.5556	184.569	114179270	114232304
ENSG00000095637	0.798648	6.48628	36.4708	1.55e-09	4.08e-09	SORBS1	protein_coding	ENSG00000095637	ENSG00000095637	0.798648	4.08e-09	5428.93	6797.65	3939.88	95311771	95561414
ENSG00000095752	-4.36621	1.1066	125.035	5e-29	4.37e-28	IL11	protein_coding	ENSG00000095752	ENSG00000095752	-4.36621	4.37e-28	-47.4219	10.8611	250.556	55364382	55370463
ENSG00000095777	3.30272	2.77398	271.434	5.53e-61	3.93e-59	MYO3A	protein_coding	ENSG00000095777	ENSG00000095777	3.30272	3.93e-59	2484.66	752.306	75	25934229	26212532
ENSG00000095794	-0.471562	5.37741	19.2562	1.14e-05	2.21e-05	CREM	protein_coding	ENSG00000095794	ENSG00000095794	-0.471562	2.21e-05	-956.957	2029.33	2996.68	35126791	35212958
ENSG00000095906	0.305102	5.07757	9.86495	0.00168457	0.00264444	NUBP2	protein_coding	ENSG00000095906	ENSG00000095906	0.305102	0.00264444	670.139	2196.44	1866.21	1782932	1789186
ENSG00000095932	-1.29687	7.57335	36.0387	1.93e-09	5.05e-09	SMIM24	protein_coding	ENSG00000095932	ENSG00000095932	-1.29687	5.05e-09	-8298.69	6399.01	16187.6	3473986	3480525
ENSG00000095970	4.32403	4.10188	285.638	4.44e-64	3.9e-62	TREM2	protein_coding	ENSG00000095970	ENSG00000095970	4.32403	3.9e-62	8504.71	1966.85	95.3333	41158506	41163186
ENSG00000096060	0.669461	7.46288	11.2327	0.00080369	0.00130499	FKBP5	protein_coding	ENSG00000096060	ENSG00000096060	0.669461	0.00130499	8698.96	12994	8438.6	35573585	35728583
ENSG00000096063	-0.469581	4.45597	36.962	1.2e-09	3.19e-09	SRPK1	protein_coding	ENSG00000096063	ENSG00000096063	-0.469581	3.19e-09	-515.731	1098.28	1579.26	35832966	35921342
ENSG00000096070	-0.286268	6.14525	12.0154	0.00052762	0.00087265	BRPF3	protein_coding	ENSG00000096070	ENSG00000096070	-0.286268	0.00087265	-1081.97	3779.57	4763.56	36196744	36232790
ENSG00000096093	0.253086	4.32366	9.2864	0.00230861	0.00356618	EFHC1	protein_coding	ENSG00000096093	ENSG00000096093	0.253086	0.00356618	329.212	1300.79	1150.33	52362123	52529886
ENSG00000096384	0.337922	10.1514	26.2645	2.98e-07	6.56e-07	HSP90AB1	protein_coding	ENSG00000096384	ENSG00000096384	0.337922	6.56e-07	26065.5	77134.8	62617.1	44246166	44253888
ENSG00000096433	0.768549	6.47792	24.0905	9.19e-07	1.95e-06	ITPR3	protein_coding	ENSG00000096433	ENSG00000096433	0.768549	1.95e-06	5079.79	6609.58	4171.31	33620365	33696574
ENSG00000096654	0.323183	3.50629	14.8059	0.00011916	0.0002092	ZNF184	protein_coding	ENSG00000096654	ENSG00000096654	0.323183	0.0002092	243.873	754.597	624.153	27450743	27473118
ENSG00000096696	-1.23208	7.73109	43.1131	5.17e-11	1.52e-10	DSP	protein_coding	ENSG00000096696	ENSG00000096696	-1.23208	1.52e-10	-9160.85	7435.29	18798.9	7541617	7586714
ENSG00000096746	-0.227088	6.83835	10.9279	0.00094729	0.00152909	HNRNPH3	protein_coding	ENSG00000096746	ENSG00000096746	-0.227088	0.00152909	-1436.13	6324.12	7776.03	68331174	68343191
ENSG00000096872	-0.747914	4.52171	92.7035	6.07e-22	3.49e-21	IFT74	protein_coding	ENSG00000096872	ENSG00000096872	-0.747914	3.49e-21	-762.477	1019.47	1817.54	26947039	27066134
ENSG00000096996	2.63617	2.21068	239.923	4.09e-54	1.92e-52	IL12RB1	protein_coding	ENSG00000096996	ENSG00000096996	2.63617	1.92e-52	1256.8	476.75	75.8611	18058995	18098944
ENSG00000097021	0.451996	5.87759	7.44719	0.00635357	0.00934292	ACOT7	protein_coding	ENSG00000097021	ENSG00000097021	0.451996	0.00934292	1807.41	3998.74	2956.04	6264269	6393767
ENSG00000097033	0.384048	7.2726	37.7054	8.23e-10	2.21e-09	SH3GLB1	protein_coding	ENSG00000097033	ENSG00000097033	0.384048	2.21e-09	3983.02	10371.2	8324.47	86704570	86748184
ENSG00000097046	0.539885	1.9463	18.3588	1.83e-05	3.47e-05	CDC7	protein_coding	ENSG00000097046	ENSG00000097046	0.539885	3.47e-05	144.254	267.194	194.75	91500851	91525764
ENSG00000097096	-0.678432	3.07601	30.7831	2.89e-08	6.87e-08	SYDE2	protein_coding	ENSG00000097096	ENSG00000097096	-0.678432	6.87e-08	-262.808	387.375	643.75	85156889	85201016
ENSG00000099139	0.623785	4.56468	19.6001	9.55e-06	1.86e-05	PCSK5	protein_coding	ENSG00000099139	ENSG00000099139	0.623785	1.86e-05	1062.21	1702.85	1133.72	75890644	76362975
ENSG00000099194	3.05668	8.20261	215.804	7.44e-49	2.34e-47	SCD	protein_coding	ENSG00000099194	ENSG00000099194	3.05668	2.34e-47	95423.2	31217.9	3769.6	100347233	100364826
ENSG00000099204	-0.805193	8.06521	87.3316	9.18e-21	4.92e-20	ABLIM1	protein_coding	ENSG00000099204	ENSG00000099204	-0.805193	4.92e-20	-9397.52	11671.1	21381.3	114431113	114768061
ENSG00000099219	-2.45806	7.53778	301.503	1.55e-67	1.8e-65	ERMP1	protein_coding	ENSG00000099219	ENSG00000099219	-2.45806	1.8e-65	-8354.86	3398.97	20648.2	5765076	5833117
ENSG00000099246	-0.290701	6.76995	22.4885	2.11e-06	4.35e-06	RAB18	protein_coding	ENSG00000099246	ENSG00000099246	-0.290701	4.35e-06	-1687.22	5803.99	7509.67	27504174	27542239
ENSG00000099250	1.18924	8.47465	101.376	7.61e-24	4.92e-23	NRP1	protein_coding	ENSG00000099250	ENSG00000099250	1.18924	4.92e-23	34593.4	29088.6	13029.9	33177492	33336262
ENSG00000099260	0.339825	4.75877	7.504	0.00615622	0.0090665	PALMD	protein_coding	ENSG00000099260	ENSG00000099260	0.339825	0.0090665	610.713	1797.14	1506.28	99646113	99694541
ENSG00000099284	-0.969006	4.26539	60.5123	7.31e-15	2.77e-14	MACROH2A2	protein_coding	ENSG00000099284	ENSG00000099284	-0.969006	2.77e-14	-726.243	749.472	1600.28	70052544	70112282
ENSG00000099308	0.586452	4.37201	30.5653	3.23e-08	7.66e-08	MAST3	protein_coding	ENSG00000099308	ENSG00000099308	0.586452	7.66e-08	859.071	1464.86	993.472	18097793	18151692
ENSG00000099331	1.15331	5.95608	185.406	3.2e-42	6.44e-41	MYO9B	protein_coding	ENSG00000099331	ENSG00000099331	1.15331	6.44e-41	5863.14	5083.74	2359.36	17075781	17214537
ENSG00000099338	2.03331	2.02843	64.2529	1.09e-15	4.36e-15	CATSPERG	protein_coding	ENSG00000099338	ENSG00000099338	2.03331	4.36e-15	753.428	370.542	98.4306	38335775	38370943
ENSG00000099341	0.277991	7.05611	22.1244	2.56e-06	5.22e-06	PSMD8	protein_coding	ENSG00000099341	ENSG00000099341	0.277991	5.22e-06	2404.18	8648.4	7448.17	38374536	38383824
ENSG00000099364	0.452426	3.79073	26.0225	3.37e-07	7.41e-07	FBXL19	protein_coding	ENSG00000099364	ENSG00000099364	0.452426	7.41e-07	421.077	930.708	714.667	30923055	30948783
ENSG00000099365	1.2101	0.955937	61.5388	4.34e-15	1.67e-14	STX1B	protein_coding	ENSG00000099365	ENSG00000099365	1.2101	1.67e-14	198.591	164.111	68.0694	30989256	31010638
ENSG00000099377	2.4332	5.51904	225.502	5.7e-51	2.11e-49	HSD3B7	protein_coding	ENSG00000099377	ENSG00000099377	2.4332	2.11e-49	10895.9	4478	873.278	30985207	30989147
ENSG00000099381	0.337526	5.11113	21.6895	3.21e-06	6.5e-06	SETD1A	protein_coding	ENSG00000099381	ENSG00000099381	0.337526	6.5e-06	771.837	2286.75	1877.19	30957754	30984664
ENSG00000099385	-0.377994	4.30145	16.7553	4.25e-05	7.8e-05	BCL7C	protein_coding	ENSG00000099385	ENSG00000099385	-0.377994	7.8e-05	-381.112	1008.25	1404.54	30833626	30894302
ENSG00000099625	-2.22789	0.185227	146.91	8.21e-34	9.57e-33	CBARP	protein_coding	ENSG00000099625	ENSG00000099625	-2.22789	9.57e-33	-49.6944	22.3056	106.403	1228287	1238027
ENSG00000099785	0.418272	4.98833	36.6513	1.41e-09	3.73e-09	MARCHF2	protein_coding	ENSG00000099785	ENSG00000099785	0.418272	3.73e-09	893.208	2135.47	1673.47	8413270	8439017
ENSG00000099804	0.563028	4.93672	52.3893	4.55e-13	1.55e-12	CDC34	protein_coding	ENSG00000099804	ENSG00000099804	0.563028	1.55e-12	1207.9	2145.36	1511.44	531760	542092
ENSG00000099812	-1.73097	3.53087	41.2403	1.35e-10	3.82e-10	MISP	protein_coding	ENSG00000099812	ENSG00000099812	-1.73097	3.82e-10	-508.64	293.847	1065.99	751112	764318
ENSG00000099814	-0.681192	5.40425	38.312	6.03e-10	1.63e-09	CEP170B	protein_coding	ENSG00000099814	ENSG00000099814	-0.681192	1.63e-09	-1292.4	1897.26	3235.07	104865268	104896770
ENSG00000099817	0.381213	7.06197	25.2484	5.04e-07	1.09e-06	POLR2E	protein_coding	ENSG00000099817	ENSG00000099817	0.381213	1.09e-06	3402.23	8924.75	7157.81	1086574	1095380
ENSG00000099834	1.23361	7.18924	18.5207	1.68e-05	3.2e-05	CDHR5	protein_coding	ENSG00000099834	ENSG00000099834	1.23361	3.2e-05	14415.7	11685.8	5162.82	616577	626078
ENSG00000099840	-0.541703	0.189834	14.5481	0.00013663	0.00023842	IZUMO4	protein_coding	ENSG00000099840	ENSG00000099840	-0.541703	0.00023842	-28.7704	53.1111	78.2222	2096429	2099593
ENSG00000099860	-0.758018	7.01916	16.4631	4.96e-05	9.05e-05	GADD45B	protein_coding	ENSG00000099860	ENSG00000099860	-0.758018	9.05e-05	-4291.49	5661.46	10265	2476122	2478259
ENSG00000099864	-1.7459	5.68227	175.485	4.69e-40	8.02e-39	PALM	protein_coding	ENSG00000099864	ENSG00000099864	-1.7459	8.02e-39	-2325.32	1331.88	4876.08	708935	748329
ENSG00000099899	0.660367	4.21784	67.6391	1.96e-16	8.21e-16	TRMT2A	protein_coding	ENSG00000099899	ENSG00000099899	0.660367	8.21e-16	881.323	1334.6	877.931	20111875	20117392
ENSG00000099901	0.198173	5.11909	11.4593	0.00071136	0.0011608	RANBP1	protein_coding	ENSG00000099901	ENSG00000099901	0.198173	0.0011608	439.199	2216.24	2014.51	20115938	20127355
ENSG00000099917	0.63407	6.17024	73.3666	1.08e-17	4.86e-17	MED15	protein_coding	ENSG00000099917	ENSG00000099917	0.63407	4.86e-17	3231.29	5096.11	3456.1	20495913	20587632
ENSG00000099937	2.5912	0.319833	36.3238	1.67e-09	4.38e-09	SERPIND1	protein_coding	ENSG00000099937	ENSG00000099937	2.5912	4.38e-09	299.463	115.569	18.375	20774113	20787720
ENSG00000099942	0.269062	6.52272	29.48	5.65e-08	1.32e-07	CRKL	protein_coding	ENSG00000099942	ENSG00000099942	0.269062	1.32e-07	1607.12	5973.04	5173.86	20917407	20953747
ENSG00000099949	0.590844	3.74483	53.4243	2.69e-13	9.26e-13	LZTR1	protein_coding	ENSG00000099949	ENSG00000099949	0.590844	9.26e-13	547.951	927.403	652.222	20982269	20999032
ENSG00000099953	1.78916	3.9845	103.958	2.07e-24	1.38e-23	MMP11	protein_coding	ENSG00000099953	ENSG00000099953	1.78916	1.38e-23	2566.92	1434.71	414.514	23768226	23784316
ENSG00000099954	-1.67564	1.22332	40.2598	2.22e-10	6.21e-10	CECR2	protein_coding	ENSG00000099954	ENSG00000099954	-1.67564	6.21e-10	-104.169	62.1667	209.306	17359949	17558149
ENSG00000099956	0.162164	6.06408	7.60003	0.00583675	0.00862578	SMARCB1	protein_coding	ENSG00000099956	ENSG00000099956	0.162164	0.00862578	676.501	4171.71	3925.47	23786931	23838009
ENSG00000099958	2.09377	0.751232	69.773	6.65e-17	2.85e-16	DERL3	protein_coding	ENSG00000099958	ENSG00000099958	2.09377	2.85e-16	269.921	128.917	36.0278	23834503	23839128
ENSG00000099968	-0.172172	6.67819	9.64186	0.00190192	0.00296607	BCL2L13	protein_coding	ENSG00000099968	ENSG00000099968	-0.172172	0.00296607	-988.439	5741	6781.38	17628855	17730855
ENSG00000099974	-0.285974	0.624845	7.57274	0.00592576	0.00874752	DDTL	protein_coding	ENSG00000099974	ENSG00000099974	-0.285974	0.00874752	-23.283	81.4167	102.847	23966888	23972556
ENSG00000099985	2.06009	1.61235	77.2712	1.49e-18	7.08e-18	OSM	protein_coding	ENSG00000099985	ENSG00000099985	2.06009	7.08e-18	610.157	296.181	70.4861	30262829	30266851
ENSG00000099994	-1.46788	5.80331	39.1887	3.85e-10	1.06e-09	SUSD2	protein_coding	ENSG00000099994	ENSG00000099994	-1.46788	1.06e-09	-2467.64	1681.08	4844.68	24181487	24189106
ENSG00000099998	-0.783308	5.64234	23.4339	1.29e-06	2.71e-06	GGT5	protein_coding	ENSG00000099998	ENSG00000099998	-0.783308	2.71e-06	-1674.2	2137.35	3808.62	24219654	24245142
ENSG00000099999	0.509814	4.06235	51.7357	6.35e-13	2.14e-12	RNF215	protein_coding	ENSG00000099999	ENSG00000099999	0.509814	2.14e-12	590.527	1158.32	856.528	30368811	30421771
ENSG00000100003	0.930752	3.3686	48.0274	4.2e-12	1.33e-11	SEC14L2	protein_coding	ENSG00000100003	ENSG00000100003	0.930752	1.33e-11	729.942	784.25	438.111	30396941	30425303
ENSG00000100023	-0.234286	5.47495	10.4675	0.00121496	0.00193766	PPIL2	protein_coding	ENSG00000100023	ENSG00000100023	-0.234286	0.00193766	-564.054	2407.54	3025.31	21666009	21700015
ENSG00000100028	-0.480542	5.68971	44.4935	2.55e-11	7.66e-11	SNRPD3	protein_coding	ENSG00000100028	ENSG00000100028	-0.480542	7.66e-11	-1249.29	2599.76	3773.38	24555958	24582052
ENSG00000100029	0.561959	6.27795	77.766	1.16e-18	5.56e-18	PES1	protein_coding	ENSG00000100029	ENSG00000100029	0.561959	5.56e-18	3109.27	5532.92	3884.94	30576625	30607083
ENSG00000100030	0.314029	7.95377	23.8082	1.06e-06	2.25e-06	MAPK1	protein_coding	ENSG00000100030	ENSG00000100030	0.314029	2.25e-06	5133.34	16346.7	13939.7	21759657	21867680
ENSG00000100031	0.519548	1.08878	9.2073	0.00241051	0.00371291	GGT1	protein_coding	ENSG00000100031	ENSG00000100031	0.519548	0.00371291	75.1686	144.681	103.806	24594811	24629005
ENSG00000100033	0.609009	4.04215	8.05746	0.00453166	0.00677089	PRODH	protein_coding	ENSG00000100033	ENSG00000100033	0.609009	0.00677089	701.806	1152.38	817.278	18912777	18936553
ENSG00000100034	0.977682	5.68307	124.031	8.29e-29	7.15e-28	PPM1F	protein_coding	ENSG00000100034	ENSG00000100034	0.977682	7.15e-28	3976.97	4067.75	2125.29	21919425	21952848
ENSG00000100036	0.38706	1.98482	11.8931	0.00056343	0.00092818	SLC35E4	protein_coding	ENSG00000100036	ENSG00000100036	0.38706	0.00092818	101.662	262.653	213.958	30635781	30669016
ENSG00000100055	1.92932	4.11478	154.4	1.89e-35	2.45e-34	CYTH4	protein_coding	ENSG00000100055	ENSG00000100055	1.92932	2.45e-34	3169.2	1642.65	430.181	37282027	37315341
ENSG00000100056	0.425576	4.12959	40.8641	1.63e-10	4.61e-10	ESS2	protein_coding	ENSG00000100056	ENSG00000100056	0.425576	4.61e-10	501.074	1177.4	922.153	19130279	19144684
ENSG00000100060	1.14495	4.23422	136.654	1.44e-31	1.47e-30	MFNG	protein_coding	ENSG00000100060	ENSG00000100060	1.14495	1.47e-30	1759.79	1537	727.819	37469063	37486393
ENSG00000100065	0.440591	5.62648	13.1076	0.00029411	0.00049893	CARD10	protein_coding	ENSG00000100065	ENSG00000100065	0.440591	0.00049893	1490.86	3383.76	2517.62	37490362	37519542
ENSG00000100077	0.556713	4.22924	30.4237	3.47e-08	8.22e-08	GRK3	protein_coding	ENSG00000100077	ENSG00000100077	0.556713	8.22e-08	750.565	1348.21	910.681	25564675	25729294
ENSG00000100079	0.675638	5.52524	7.56209	0.0059609	0.00879581	LGALS2	protein_coding	ENSG00000100079	ENSG00000100079	0.675638	0.00879581	2266.43	3354.5	2048.5	37570248	37582616
ENSG00000100092	1.80719	1.14376	127.963	1.14e-29	1.04e-28	SH3BP1	protein_coding	ENSG00000100092	ENSG00000100092	1.80719	1.04e-28	356.419	197.222	58.3611	37634654	37656117
ENSG00000100097	1.9877	7.41246	166.84	3.63e-38	5.44e-37	LGALS1	protein_coding	ENSG00000100097	ENSG00000100097	1.9877	5.44e-37	31242.8	15718.1	4131.25	37675636	37679802
ENSG00000100099	0.512242	5.4877	59.871	1.01e-14	3.81e-14	HPS4	protein_coding	ENSG00000100099	ENSG00000100099	0.512242	3.81e-14	1606.04	3135.32	2304.12	26443423	26483837
ENSG00000100105	-0.368045	5.75667	22.6371	1.96e-06	4.04e-06	PATZ1	protein_coding	ENSG00000100105	ENSG00000100105	-0.368045	4.04e-06	-1027.01	2790.46	3846.88	31325804	31346346
ENSG00000100106	0.346783	6.6195	19.055	1.27e-05	2.44e-05	TRIOBP	protein_coding	ENSG00000100106	ENSG00000100106	0.346783	2.44e-05	2265.15	6531.89	5392.75	37697048	37776556
ENSG00000100116	-1.32594	3.75709	82.5715	1.02e-19	5.17e-19	GCAT	protein_coding	ENSG00000100116	ENSG00000100116	-1.32594	5.17e-19	-601.11	453.347	1164.68	37807905	37817176
ENSG00000100124	-0.198807	4.48538	8.2899	0.00398661	0.00599105	ANKRD54	protein_coding	ENSG00000100124	ENSG00000100124	-0.198807	0.00599105	-242.459	1219.57	1499.43	37830855	37849327
ENSG00000100138	-0.294244	6.76991	24.3476	8.04e-07	1.71e-06	SNU13	protein_coding	ENSG00000100138	ENSG00000100138	-0.294244	1.71e-06	-1708	5804.71	7565.32	41673933	41690504
ENSG00000100147	-0.476422	4.1087	24.9527	5.88e-07	1.27e-06	CCDC134	protein_coding	ENSG00000100147	ENSG00000100147	-0.476422	1.27e-06	-409.835	860.236	1267.99	41800679	41832164
ENSG00000100154	0.63286	6.01598	39.495	3.29e-10	9.08e-10	TTC28	protein_coding	ENSG00000100154	ENSG00000100154	0.63286	9.08e-10	2952.19	4664.83	3058.67	27978014	28679865
ENSG00000100162	2.05163	0.941007	195.324	2.19e-44	5.07e-43	CENPM	protein_coding	ENSG00000100162	ENSG00000100162	2.05163	5.07e-43	364.42	177.625	44.4583	41938737	41947152
ENSG00000100170	2.17286	5.21627	54.3412	1.69e-13	5.88e-13	SLC5A1	protein_coding	ENSG00000100170	ENSG00000100170	2.17286	5.88e-13	7962.94	3664.74	810.111	32043261	32113029
ENSG00000100191	1.63093	0.147376	78.4278	8.3e-19	4.01e-18	SLC5A4	protein_coding	ENSG00000100191	ENSG00000100191	1.63093	4.01e-18	154.599	94.7917	32.2778	32218464	32255347
ENSG00000100196	0.487505	4.27291	10.6801	0.00108294	0.00173781	KDELR3	protein_coding	ENSG00000100196	ENSG00000100196	0.487505	0.00173781	641.313	1315.5	1014.88	38468078	38483447
ENSG00000100209	0.418389	3.10677	38.309	6.04e-10	1.64e-09	HSCB	protein_coding	ENSG00000100209	ENSG00000100209	0.418389	1.64e-09	244.165	583.583	449.028	28742039	28757515
ENSG00000100219	0.344379	7.41099	10.3652	0.00128414	0.00204193	XBP1	protein_coding	ENSG00000100219	ENSG00000100219	0.344379	0.00204193	3714.75	10786.8	9358.1	28794555	28800597
ENSG00000100221	0.351604	6.03095	23.5	1.25e-06	2.62e-06	JOSD1	protein_coding	ENSG00000100221	ENSG00000100221	0.351604	2.62e-06	1522.48	4330.11	3584.88	38685543	38701556
ENSG00000100225	-0.18894	7.13314	11.7862	0.00059673	0.00098091	FBXO7	protein_coding	ENSG00000100225	ENSG00000100225	-0.18894	0.00098091	-1489.49	7883.42	9298.14	32474676	32498829
ENSG00000100226	-0.233293	5.88793	13.0161	0.00030883	0.00052289	GTPBP1	protein_coding	ENSG00000100226	ENSG00000100226	-0.233293	0.00052289	-750.176	3215.6	3988.19	38705742	38738299
ENSG00000100234	-0.448488	10.0975	11.3745	0.00074461	0.001213	TIMP3	protein_coding	ENSG00000100234	ENSG00000100234	-0.448488	0.001213	-25064.5	55886.7	79222.6	32801705	32863041
ENSG00000100239	-0.229653	5.7844	10.9694	0.00092627	0.00149667	PPP6R2	protein_coding	ENSG00000100239	ENSG00000100239	-0.229653	0.00149667	-689.732	3003.36	3680.97	50343304	50445090
ENSG00000100241	0.575859	6.13998	31.7477	1.76e-08	4.25e-08	SBF1	protein_coding	ENSG00000100241	ENSG00000100241	0.575859	4.25e-08	2889.29	5017.36	3453.97	50445000	50475035
ENSG00000100242	0.379294	6.65778	24.7584	6.5e-07	1.4e-06	SUN2	protein_coding	ENSG00000100242	ENSG00000100242	0.379294	1.4e-06	2557.84	6743.68	5433.54	38734725	38794143
ENSG00000100243	1.03472	8.72241	131.393	2.03e-30	1.94e-29	CYB5R3	protein_coding	ENSG00000100243	ENSG00000100243	1.03472	1.94e-29	33698.9	32568	17011	42617840	42649392
ENSG00000100253	-2.33226	7.85264	47.2475	6.26e-12	1.95e-11	MIOX	protein_coding	ENSG00000100253	ENSG00000100253	-2.33226	1.95e-11	-10771.1	4618.29	22428.2	50486784	50490648
ENSG00000100258	0.743939	6.26307	67.638	1.96e-16	8.21e-16	LMF2	protein_coding	ENSG00000100258	ENSG00000100258	0.743939	8.21e-16	4206.17	5653.92	3511.35	50502949	50507702
ENSG00000100266	-0.393959	7.01405	30.1284	4.04e-08	9.52e-08	PACSIN2	protein_coding	ENSG00000100266	ENSG00000100266	-0.393959	9.52e-08	-2613.64	6634.29	9325.25	42835412	43015149
ENSG00000100271	-0.370567	2.74692	25.5562	4.3e-07	9.37e-07	TTLL1	protein_coding	ENSG00000100271	ENSG00000100271	-0.370567	9.37e-07	-127.295	343.514	473.778	43039516	43089419
ENSG00000100281	0.203126	4.39623	8.9091	0.00283753	0.00433201	HMGXB4	protein_coding	ENSG00000100281	ENSG00000100281	0.203126	0.00433201	275.583	1356.71	1211.53	35257452	35295807
ENSG00000100285	-0.991631	0.845283	30.9405	2.66e-08	6.35e-08	NEFH	protein_coding	ENSG00000100285	ENSG00000100285	-0.991631	6.35e-08	-67.1417	67.7083	142.167	29480218	29491390
ENSG00000100290	-2.04394	0.221643	148.894	3.02e-34	3.63e-33	BIK	protein_coding	ENSG00000100290	ENSG00000100290	-2.04394	3.63e-33	-51.3541	25.125	111.389	43110750	43129712
ENSG00000100292	2.44022	7.65538	153.662	2.75e-35	3.51e-34	HMOX1	protein_coding	ENSG00000100292	ENSG00000100292	2.44022	3.51e-34	49212.6	20167.2	3749.99	35380361	35394214
ENSG00000100294	-0.349525	4.39079	19.8543	8.36e-06	1.64e-05	MCAT	protein_coding	ENSG00000100294	ENSG00000100294	-0.349525	1.64e-05	-380.492	1088.6	1436.1	43132209	43143398
ENSG00000100296	0.255534	4.78466	18.4803	1.72e-05	3.26e-05	THOC5	protein_coding	ENSG00000100296	ENSG00000100296	0.255534	3.26e-05	459.595	1798.57	1561.92	29505879	29555216
ENSG00000100297	1.08986	5.35878	153.4	3.13e-35	3.98e-34	MCM5	protein_coding	ENSG00000100297	ENSG00000100297	1.08986	3.98e-34	3610.4	3312.72	1645.36	35400134	35425431
ENSG00000100298	2.67154	0.108897	224.149	1.13e-50	4.06e-49	APOBEC3H	protein_coding	ENSG00000100298	ENSG00000100298	2.67154	4.06e-49	287.562	107.639	17.375	39097224	39104067
ENSG00000100299	0.495081	5.24113	29.237	6.4e-08	1.49e-07	ARSA	protein_coding	ENSG00000100299	ENSG00000100299	0.495081	1.49e-07	1257.72	2540.43	1918.5	50622754	50628173
ENSG00000100300	0.670889	5.99556	29.6806	5.09e-08	1.19e-07	TSPO	protein_coding	ENSG00000100300	ENSG00000100300	0.670889	1.19e-07	3059.77	4560.76	3051.04	43151547	43163242
ENSG00000100302	2.60639	2.94908	174.035	9.73e-40	1.63e-38	RASD2	protein_coding	ENSG00000100302	ENSG00000100302	2.60639	1.63e-38	2035.8	781.083	128.25	35540831	35553999
ENSG00000100311	0.551729	5.95656	23.6966	1.13e-06	2.38e-06	PDGFB	protein_coding	ENSG00000100311	ENSG00000100311	0.551729	2.38e-06	2443.46	4428.74	3165.83	39223359	39244982
ENSG00000100316	0.483714	10.9197	44.9109	2.06e-11	6.22e-11	RPL3	protein_coding	ENSG00000100316	ENSG00000100316	0.483714	6.22e-11	65024.5	134427	100686	39312882	39320389
ENSG00000100321	-1.63225	5.13294	105.698	8.59e-25	5.88e-24	SYNGR1	protein_coding	ENSG00000100321	ENSG00000100321	-1.63225	5.88e-24	-1641.75	1005.82	3424.71	39349925	39385575
ENSG00000100324	0.34016	5.0581	28.8448	7.84e-08	1.81e-07	TAB1	protein_coding	ENSG00000100324	ENSG00000100324	0.34016	1.81e-07	749.41	2203.11	1816.85	39399778	39437060
ENSG00000100325	0.398804	5.74817	61.3111	4.87e-15	1.87e-14	ASCC2	protein_coding	ENSG00000100325	ENSG00000100325	0.398804	1.87e-14	1436.71	3602.56	2861.79	29788609	29838304
ENSG00000100330	-0.4548	3.13089	49.3879	2.1e-12	6.8e-12	MTMR3	protein_coding	ENSG00000100330	ENSG00000100330	-0.4548	6.8e-12	-198.236	435.875	624.917	29883169	30030868
ENSG00000100342	2.6093	8.41584	139.228	3.93e-32	4.2e-31	APOL1	protein_coding	ENSG00000100342	ENSG00000100342	2.6093	4.2e-31	84659.5	32445.3	5901.51	36253071	36267530
ENSG00000100344	-1.64041	1.30442	34.1806	5.02e-09	1.27e-08	PNPLA3	protein_coding	ENSG00000100344	ENSG00000100344	-1.64041	1.27e-08	-113.849	69.4028	215.667	43923792	43964488
ENSG00000100348	-0.411699	6.60009	50.6841	1.08e-12	3.59e-12	TXN2	protein_coding	ENSG00000100348	ENSG00000100348	-0.411699	3.59e-12	-2029.72	4930.1	6892.22	36467046	36481640
ENSG00000100350	-0.75761	4.53382	43.9533	3.36e-11	1e-10	FOXRED2	protein_coding	ENSG00000100350	ENSG00000100350	-0.75761	1e-10	-758.946	1001.76	1763	36487190	36507043
ENSG00000100351	1.61915	1.46052	98.0608	4.06e-23	2.51e-22	GRAP2	protein_coding	ENSG00000100351	ENSG00000100351	1.61915	2.51e-22	397.862	245.722	79.3889	39901084	39973721
ENSG00000100353	0.362059	7.54975	41.0464	1.49e-10	4.21e-10	EIF3D	protein_coding	ENSG00000100353	ENSG00000100353	0.362059	4.21e-10	4581.1	12652.9	10228	36510855	36529184
ENSG00000100354	-0.209199	5.53265	7.48806	0.00621093	0.00914429	TNRC6B	protein_coding	ENSG00000100354	ENSG00000100354	-0.209199	0.00914429	-530.419	2535.47	3055.11	40044817	40335808
ENSG00000100362	-2.44167	3.85416	30.6737	3.05e-08	7.25e-08	PVALB	protein_coding	ENSG00000100362	ENSG00000100362	-2.44167	7.25e-08	-600.82	246.069	1533.5	36800684	36819479
ENSG00000100364	0.898192	6.19216	108.557	2.03e-25	1.44e-24	KIAA0930	protein_coding	ENSG00000100364	ENSG00000100364	0.898192	1.44e-24	5090.04	5666.99	3144.28	45192244	45240894
ENSG00000100365	1.93079	2.82543	153.264	3.35e-35	4.25e-34	NCF4	protein_coding	ENSG00000100365	ENSG00000100365	1.93079	4.25e-34	1296.96	671.722	176.819	36860988	36878017
ENSG00000100368	1.56021	3.81782	119.979	6.39e-28	5.23e-27	CSF2RB	protein_coding	ENSG00000100368	ENSG00000100368	1.56021	5.23e-27	1978	1267.78	432.5	36913628	36940439
ENSG00000100372	-0.303352	4.75526	29.4885	5.62e-08	1.31e-07	SLC25A17	protein_coding	ENSG00000100372	ENSG00000100372	-0.303352	1.31e-07	-438.057	1444.06	1878.25	40769630	40819399
ENSG00000100376	0.450034	3.30293	27.9215	1.26e-07	2.87e-07	FAM118A	protein_coding	ENSG00000100376	ENSG00000100376	0.450034	2.87e-07	303.904	675.292	513.583	45308968	45341955
ENSG00000100379	0.65925	3.20946	25.2621	5e-07	1.09e-06	KCTD17	protein_coding	ENSG00000100379	ENSG00000100379	0.65925	1.09e-06	433.631	657.764	445.542	37051736	37063390
ENSG00000100385	3.19655	4.26743	248.363	5.91e-56	3.04e-54	IL2RB	protein_coding	ENSG00000100385	ENSG00000100385	3.19655	3.04e-54	6558.22	2051.65	225.903	37125843	37175054
ENSG00000100387	0.218846	5.52192	8.93865	0.00279199	0.00426608	RBX1	protein_coding	ENSG00000100387	ENSG00000100387	0.218846	0.00426608	633.022	2892.54	2637.04	40951347	40973309
ENSG00000100395	0.195665	4.9698	9.07475	0.00259163	0.00397458	L3MBTL2	protein_coding	ENSG00000100395	ENSG00000100395	0.195665	0.00397458	390.84	1997.5	1839.76	41205282	41231271
ENSG00000100399	-0.741629	0.816438	32.6458	1.11e-08	2.72e-08	CHADL	protein_coding	ENSG00000100399	ENSG00000100399	-0.741629	2.72e-08	-56.5389	76.2361	134.569	41229510	41240931
ENSG00000100401	-0.352204	6.09236	19.1009	1.24e-05	2.39e-05	RANGAP1	protein_coding	ENSG00000100401	ENSG00000100401	-0.352204	2.39e-05	-1250.9	3551.62	4733.9	41244779	41286187
ENSG00000100403	-0.459641	7.41735	31.6209	1.87e-08	4.52e-08	ZC3H7B	protein_coding	ENSG00000100403	ENSG00000100403	-0.459641	4.52e-08	-3933.69	8558.18	12204.6	41301525	41360147
ENSG00000100422	-0.256531	6.08967	8.38417	0.00378504	0.00570174	CERK	protein_coding	ENSG00000100422	ENSG00000100422	-0.256531	0.00570174	-962.852	3753.36	4540.89	46684410	46738252
ENSG00000100433	-2.84046	1.78763	102.255	4.88e-24	3.18e-23	KCNK10	protein_coding	ENSG00000100433	ENSG00000100433	-2.84046	3.18e-23	-138.63	48.8056	351.153	88180103	88326907
ENSG00000100439	-0.666707	5.87599	79.0981	5.91e-19	2.88e-18	ABHD4	protein_coding	ENSG00000100439	ENSG00000100439	-0.666707	2.88e-18	-1782.95	2674.26	4509.92	22598237	22613215
ENSG00000100441	0.41136	5.25602	25.8161	3.76e-07	8.23e-07	KHNYN	protein_coding	ENSG00000100441	ENSG00000100441	0.41136	8.23e-07	1077.01	2618.17	2034.22	24429286	24441843
ENSG00000100442	-0.333489	4.67512	19.3971	1.06e-05	2.06e-05	FKBP3	protein_coding	ENSG00000100442	ENSG00000100442	-0.333489	2.06e-05	-448.366	1344.47	1791.21	45115599	45135319
ENSG00000100445	-0.364577	1.23139	16.0585	6.14e-05	0.00011092	SDR39U1	protein_coding	ENSG00000100445	ENSG00000100445	-0.364577	0.00011092	-43.0606	118.111	159.875	24439766	24442905
ENSG00000100450	2.7239	1.91219	173.13	1.53e-39	2.53e-38	GZMH	protein_coding	ENSG00000100450	ENSG00000100450	2.7239	2.53e-38	1036.33	380.458	57.5694	24606480	24609699
ENSG00000100453	2.51808	1.94244	162.275	3.6e-37	5.08e-36	GZMB	protein_coding	ENSG00000100453	ENSG00000100453	2.51808	5.08e-36	932.213	370.208	65.9722	24630954	24634267
ENSG00000100461	-0.487786	6.24149	68.8959	1.04e-16	4.41e-16	RBM23	protein_coding	ENSG00000100461	ENSG00000100461	-0.487786	4.41e-16	-1826.75	3744.99	5515.14	22893204	22919182
ENSG00000100462	-0.30392	4.41226	13.8256	0.00020058	0.00034488	PRMT5	protein_coding	ENSG00000100462	ENSG00000100462	-0.30392	0.00034488	-348.487	1146.64	1477.9	22920525	22929408
ENSG00000100473	-1.72562	0.399635	40.8808	1.62e-10	4.57e-10	COCH	protein_coding	ENSG00000100473	ENSG00000100473	-1.72562	4.57e-10	-58.5992	33.9583	116.708	30874514	30895065
ENSG00000100478	-0.396015	3.58347	21.5238	3.49e-06	7.06e-06	AP4S1	protein_coding	ENSG00000100478	ENSG00000100478	-0.396015	7.06e-06	-245.139	619.014	843.583	31025106	31130996
ENSG00000100479	0.849263	0.406774	55.3588	1e-13	3.56e-13	POLE2	protein_coding	ENSG00000100479	ENSG00000100479	0.849263	3.56e-13	83.1688	97.9306	56.5	49643555	49688422
ENSG00000100485	-0.463416	6.12582	32.4209	1.24e-08	3.04e-08	SOS2	protein_coding	ENSG00000100485	ENSG00000100485	-0.463416	3.04e-08	-1609.96	3474.11	5013.67	50117130	50231578
ENSG00000100490	-1.3525	4.63744	119.29	9.05e-28	7.31e-27	CDKL1	protein_coding	ENSG00000100490	ENSG00000100490	-1.3525	7.31e-27	-1143.69	845.611	2276.44	50329404	50416461
ENSG00000100503	0.508162	5.78904	28.1302	1.13e-07	2.59e-07	NIN	protein_coding	ENSG00000100503	ENSG00000100503	0.508162	2.59e-07	1958.54	3854.17	2788.03	50719763	50831162
ENSG00000100504	2.10005	5.49956	289.215	7.37e-65	6.9e-63	PYGL	protein_coding	ENSG00000100504	ENSG00000100504	2.10005	6.9e-63	9136.95	4350.82	1037.65	50857891	50944483
ENSG00000100505	2.76864	3.25605	264.413	1.87e-59	1.22e-57	TRIM9	protein_coding	ENSG00000100505	ENSG00000100505	2.76864	1.22e-57	2730.53	986.236	148.222	50975262	51096061
ENSG00000100522	-0.781924	3.9244	88.8293	4.3e-21	2.36e-20	GNPNAT1	protein_coding	ENSG00000100522	ENSG00000100522	-0.781924	2.36e-20	-515.006	658.639	1186.61	52775193	52791668
ENSG00000100523	0.487278	3.87391	40.7401	1.74e-10	4.9e-10	DDHD1	protein_coding	ENSG00000100523	ENSG00000100523	0.487278	4.9e-10	491.291	1008.24	745.222	53036745	53153323
ENSG00000100526	1.66899	0.775213	101.012	9.14e-24	5.88e-23	CDKN3	protein_coding	ENSG00000100526	ENSG00000100526	1.66899	5.88e-23	250.788	150.264	48.6667	54396849	54420218
ENSG00000100532	-0.726277	3.9812	104.911	1.28e-24	8.65e-24	CGRRF1	protein_coding	ENSG00000100532	ENSG00000100532	-0.726277	8.65e-24	-516.454	711.097	1230.68	54509812	54539292
ENSG00000100554	-0.728474	6.50449	131.231	2.2e-30	2.1e-29	ATP6V1D	protein_coding	ENSG00000100554	ENSG00000100554	-0.728474	2.1e-29	-2947.37	4045.94	7088.42	67294371	67360265
ENSG00000100557	-0.611039	6.48845	32.9492	9.46e-09	2.34e-08	CCDC198	protein_coding	ENSG00000100557	ENSG00000100557	-0.611039	2.34e-08	-2587.87	4235.19	6686.62	57469300	57493867
ENSG00000100564	-1.07025	4.37346	155.897	8.91e-36	1.17e-34	PIGH	protein_coding	ENSG00000100564	ENSG00000100564	-1.07025	1.17e-34	-851.529	795.639	1779.71	67581955	67600286
ENSG00000100568	-0.590479	5.87816	91.5051	1.11e-21	6.29e-21	VTI1B	protein_coding	ENSG00000100568	ENSG00000100568	-0.590479	6.29e-21	-1643.75	2783.75	4406.24	67647085	67674820
ENSG00000100575	0.25284	3.90295	12.7518	0.00035568	0.00059906	TIMM9	protein_coding	ENSG00000100575	ENSG00000100575	0.25284	0.00059906	244.613	967.458	834.764	58408495	58427531
ENSG00000100577	-0.77852	4.05492	66.3794	3.72e-16	1.53e-15	GSTZ1	protein_coding	ENSG00000100577	ENSG00000100577	-0.77852	1.53e-15	-556.09	714.292	1288.18	77320996	77331597
ENSG00000100580	-0.346194	6.07275	19.1312	1.22e-05	2.35e-05	TMED8	protein_coding	ENSG00000100580	ENSG00000100580	-0.346194	2.35e-05	-1213.65	3505.69	4713	77335029	77377094
ENSG00000100583	-0.576433	1.80144	31.4695	2.03e-08	4.88e-08	SAMD15	protein_coding	ENSG00000100583	ENSG00000100583	-0.576433	4.88e-08	-95.3675	165.444	259.347	77376689	77391497
ENSG00000100591	-0.354522	6.07636	32.947	9.47e-09	2.34e-08	AHSA1	protein_coding	ENSG00000100591	ENSG00000100591	-0.354522	2.34e-08	-1244.86	3511.39	4736.08	77457870	77469472
ENSG00000100592	-1.04168	4.71575	117.614	2.11e-27	1.67e-26	DAAM1	protein_coding	ENSG00000100592	ENSG00000100592	-1.04168	1.67e-26	-1045.83	1003.99	2179.56	59188646	59371405
ENSG00000100593	-1.75052	0.962966	32.8998	9.7e-09	2.4e-08	ISM2	protein_coding	ENSG00000100593	ENSG00000100593	-1.75052	2.4e-08	-84.171	48.0833	189.986	77474394	77498816
ENSG00000100596	-0.537828	7.26861	38.9533	4.34e-10	1.19e-09	SPTLC2	protein_coding	ENSG00000100596	ENSG00000100596	-0.537828	1.19e-09	-4029.09	7491.4	11622.4	77505997	77616637
ENSG00000100599	1.48699	4.91551	174.299	8.52e-40	1.44e-38	RIN3	protein_coding	ENSG00000100599	ENSG00000100599	1.48699	1.44e-38	3892.65	2617.81	949.944	92513781	92688994
ENSG00000100604	-2.5789	-0.136291	54.0363	1.97e-13	6.84e-13	CHGA	protein_coding	ENSG00000100604	ENSG00000100604	-2.5789	6.84e-13	-36.1405	14.0139	96.3194	92923150	92935285
ENSG00000100605	-0.286125	6.6028	8.73593	0.00312001	0.00474329	ITPK1	protein_coding	ENSG00000100605	ENSG00000100605	-0.286125	0.00474329	-1460.52	5104.47	6710.04	92936914	93116320
ENSG00000100612	-0.751663	6.36067	89.1308	3.7e-21	2.03e-20	DHRS7	protein_coding	ENSG00000100612	ENSG00000100612	-0.751663	2.03e-20	-2726.18	3626.86	6571.03	60144119	60169856
ENSG00000100614	-0.60775	6.67881	70.8225	3.91e-17	1.7e-16	PPM1A	protein_coding	ENSG00000100614	ENSG00000100614	-0.60775	1.7e-16	-2905.52	4780.79	7682.97	60245752	60299087
ENSG00000100625	-3.59241	1.8065	234.27	6.98e-53	3.04e-51	SIX4	protein_coding	ENSG00000100625	ENSG00000100625	-3.59241	3.04e-51	-109.369	30.4444	407.083	60709539	60724351
ENSG00000100626	-1.25262	3.92295	45.3682	1.63e-11	4.96e-11	GALNT16	protein_coding	ENSG00000100626	ENSG00000100626	-1.25262	4.96e-11	-651.552	520.153	1324.97	69259277	69357033
ENSG00000100628	1.21593	1.40633	32.7756	1.03e-08	2.55e-08	ASB2	protein_coding	ENSG00000100628	ENSG00000100628	1.21593	2.55e-08	263.891	217.028	92.7083	93934166	93976739
ENSG00000100632	-0.195977	5.76643	8.85575	0.00292167	0.00445437	ERH	protein_coding	ENSG00000100632	ENSG00000100632	-0.195977	0.00445437	-591.941	3020.46	3624.74	69380128	69398299
ENSG00000100644	-1.19486	8.06397	81.7619	1.54e-19	7.72e-19	HIF1A	protein_coding	ENSG00000100644	ENSG00000100644	-1.19486	7.72e-19	-11371.9	9517.35	23708.3	61695513	61748259
ENSG00000100650	-0.253369	7.1629	9.04664	0.00263179	0.00403148	SRSF5	protein_coding	ENSG00000100650	ENSG00000100650	-0.253369	0.00403148	-2008.44	7926.94	9760.5	69726900	69772005
ENSG00000100664	-0.335788	7.55926	19.0248	1.29e-05	2.48e-05	EIF5	protein_coding	ENSG00000100664	ENSG00000100664	-0.335788	2.48e-05	-3373.03	10045.1	12950.6	103333544	103345025
ENSG00000100665	-2.58188	2.29675	55.5768	8.99e-14	3.2e-13	SERPINA4	protein_coding	ENSG00000100665	ENSG00000100665	-2.58188	3.2e-13	-201.817	78.1667	485.597	94561442	94569913
ENSG00000100697	-0.642036	6.34156	55.1739	1.1e-13	3.9e-13	DICER1	protein_coding	ENSG00000100697	ENSG00000100697	-0.642036	3.9e-13	-2425.34	3777.58	6157.62	95086228	95158010
ENSG00000100711	-0.465997	4.57201	38.2643	6.18e-10	1.67e-09	ZFYVE21	protein_coding	ENSG00000100711	ENSG00000100711	-0.465997	1.67e-09	-552.154	1184.89	1725.42	103715730	103733668
ENSG00000100714	-0.25277	6.31937	9.66015	0.00188308	0.00294016	MTHFD1	protein_coding	ENSG00000100714	ENSG00000100714	-0.25277	0.00294016	-1110.71	4394.17	5390.68	64388031	64463457
ENSG00000100722	-0.566975	5.54971	67.9028	1.72e-16	7.22e-16	ZC3H14	protein_coding	ENSG00000100722	ENSG00000100722	-0.566975	7.22e-16	-1281.18	2259.68	3493.58	88562970	88627596
ENSG00000100726	0.364426	4.51828	17.1062	3.53e-05	6.53e-05	TELO2	protein_coding	ENSG00000100726	ENSG00000100726	0.364426	6.53e-05	552.424	1515.88	1234.78	1493344	1510457
ENSG00000100731	-0.393649	6.36607	21.6907	3.2e-06	6.49e-06	PCNX1	protein_coding	ENSG00000100731	ENSG00000100731	-0.393649	6.49e-06	-1667.98	4237.22	5814.19	70907405	71115382
ENSG00000100739	-1.04694	0.090062	18.1816	2.01e-05	3.79e-05	BDKRB1	protein_coding	ENSG00000100739	ENSG00000100739	-1.04694	3.79e-05	-39.3764	37.6111	87.4861	96256210	96268967
ENSG00000100744	-0.497723	4.57316	38.6646	5.03e-10	1.37e-09	GSKIP	protein_coding	ENSG00000100744	ENSG00000100744	-0.497723	1.37e-09	-577.532	1160.35	1734.11	96363452	96387288
ENSG00000100796	-0.182833	6.09292	8.5157	0.00352095	0.00532659	PPP4R3A	protein_coding	ENSG00000100796	ENSG00000100796	-0.182833	0.00532659	-693.46	3792.86	4515.42	91457611	91510554
ENSG00000100814	-0.527316	5.50652	31.0269	2.54e-08	6.08e-08	CCNB1IP1	protein_coding	ENSG00000100814	ENSG00000100814	-0.527316	6.08e-08	-1185.76	2248.67	3350.12	20311368	20333312
ENSG00000100815	-0.745811	6.13128	70.035	5.83e-17	2.51e-16	TRIP11	protein_coding	ENSG00000100815	ENSG00000100815	-0.745811	2.51e-16	-2312.27	3100.35	5511.32	91965991	92040896
ENSG00000100823	0.436232	6.76285	39.6745	3e-10	8.31e-10	APEX1	protein_coding	ENSG00000100823	ENSG00000100823	0.436232	8.31e-10	3260.88	7475.11	5707.25	20455191	20457772
ENSG00000100852	-0.779362	6.0936	46.0183	1.17e-11	3.59e-11	ARHGAP5	protein_coding	ENSG00000100852	ENSG00000100852	-0.779362	3.59e-11	-2317.24	2973.25	5399.76	32076114	32159728
ENSG00000100867	-1.68749	1.64365	18.1388	2.05e-05	3.87e-05	DHRS2	protein_coding	ENSG00000100867	ENSG00000100867	-1.68749	3.87e-05	-134.905	79.9444	275.069	23630115	23645639
ENSG00000100884	-6.50135	2.59816	126.833	2.02e-29	1.81e-28	CPNE6	protein_coding	ENSG00000100884	ENSG00000100884	-6.50135	1.81e-28	-45.4192	6.98611	733.542	24070837	24078100
ENSG00000100889	-2.06126	7.11997	96.0893	1.1e-22	6.58e-22	PCK2	protein_coding	ENSG00000100889	ENSG00000100889	-2.06126	6.58e-22	-6560.17	3182.6	13327.1	24094053	24110598
ENSG00000100897	-1.11605	6.569	238.386	8.84e-54	4.07e-52	DCAF11	protein_coding	ENSG00000100897	ENSG00000100897	-1.11605	4.07e-52	-4008.56	3591.74	8203.6	24114195	24125242
ENSG00000100902	0.747034	1.27378	48.749	2.91e-12	9.33e-12	PSMA6	protein_coding	ENSG00000100902	ENSG00000100902	0.747034	9.33e-12	131.239	175.681	108.986	35278633	35317493
ENSG00000100906	0.546367	7.13567	28.6026	8.89e-08	2.04e-07	NFKBIA	protein_coding	ENSG00000100906	ENSG00000100906	0.546367	2.04e-07	5450.06	9975.08	7081.5	35401513	35404749
ENSG00000100911	0.524731	6.32584	34.8735	3.52e-09	8.99e-09	PSME2	protein_coding	ENSG00000100911	ENSG00000100911	0.524731	8.99e-09	2972.99	5665.74	4100.62	24143362	24147570
ENSG00000100916	-0.50881	3.52972	30.6564	3.08e-08	7.32e-08	BRMS1L	protein_coding	ENSG00000100916	ENSG00000100916	-0.50881	7.32e-08	-286.665	563.403	844.431	35826338	35932325
ENSG00000100918	-1.68381	3.43415	108.572	2.01e-25	1.43e-24	REC8	protein_coding	ENSG00000100918	ENSG00000100918	-1.68381	1.43e-24	-493.706	293.208	1027.38	24171853	24180257
ENSG00000100934	0.603278	6.07537	43.2051	4.93e-11	1.45e-10	SEC23A	protein_coding	ENSG00000100934	ENSG00000100934	0.603278	1.45e-10	2885.97	4783.82	3244.57	39031919	39109646
ENSG00000100938	-0.369569	6.37691	28.6213	8.8e-08	2.02e-07	GMPR2	protein_coding	ENSG00000100938	ENSG00000100938	-0.369569	2.02e-07	-1618.03	4378.15	5864.51	24232422	24239242
ENSG00000100979	0.996358	6.64842	20.6555	5.5e-06	1.09e-05	PLTP	protein_coding	ENSG00000100979	ENSG00000100979	0.996358	1.09e-05	7670.67	7698.71	4002.36	45898621	45912155
ENSG00000100985	3.8237	3.57055	148.74	3.27e-34	3.91e-33	MMP9	protein_coding	ENSG00000100985	ENSG00000100985	3.8237	3.91e-33	4633.63	1211.82	92.0417	46008908	46016561
ENSG00000100994	-0.377348	7.33154	14.0064	0.00018219	0.00031464	PYGB	protein_coding	ENSG00000100994	ENSG00000100994	-0.377348	0.00031464	-3096.81	8206.76	11416.6	25248085	25298012
ENSG00000101000	1.7427	4.48505	173.15	1.52e-39	2.51e-38	PROCR	protein_coding	ENSG00000101000	ENSG00000101000	1.7427	2.51e-38	3501.05	2008.99	630.028	35172072	35216240
ENSG00000101003	0.309969	2.38148	8.71053	0.00316376	0.00480578	GINS1	protein_coding	ENSG00000101003	ENSG00000101003	0.309969	0.00480578	105.42	340.097	290.972	25407673	25452628
ENSG00000101004	-1.31795	4.89095	137.853	7.85e-32	8.24e-31	NINL	protein_coding	ENSG00000101004	ENSG00000101004	-1.31795	8.24e-31	-1321.35	1002.58	2615.43	25452697	25585531
ENSG00000101017	1.86992	5.29144	295.253	3.56e-66	3.8e-64	CD40	protein_coding	ENSG00000101017	ENSG00000101017	1.86992	3.8e-64	6889.52	3684.4	1036.1	46118278	46129863
ENSG00000101019	-0.221805	5.47942	17.233	3.31e-05	6.13e-05	UQCC1	protein_coding	ENSG00000101019	ENSG00000101019	-0.221805	6.13e-05	-543.168	2448.85	3002.83	35302566	35412031
ENSG00000101049	-1.89409	5.07782	201.089	1.21e-45	3.02e-44	SGK2	protein_coding	ENSG00000101049	ENSG00000101049	-1.89409	3.02e-44	-1570.12	828.958	3324.43	43558968	43588237
ENSG00000101057	2.5396	2.02121	72.964	1.32e-17	5.92e-17	MYBL2	protein_coding	ENSG00000101057	ENSG00000101057	2.5396	5.92e-17	997.039	392.597	63.0972	43667019	43716495
ENSG00000101082	2.89316	1.7554	178.86	8.6e-41	1.56e-39	SLA2	protein_coding	ENSG00000101082	ENSG00000101082	2.89316	1.56e-39	1013.17	350.194	45.8056	36612318	36646196
ENSG00000101096	1.21604	4.4911	111.232	5.26e-26	3.86e-25	NFATC2	protein_coding	ENSG00000101096	ENSG00000101096	1.21604	3.86e-25	2279.06	1874.17	846.333	51386957	51562831
ENSG00000101104	0.786205	2.71135	21.5361	3.47e-06	7.02e-06	PABPC1L	protein_coding	ENSG00000101104	ENSG00000101104	0.786205	7.02e-06	383.613	487.931	285.194	44910060	44959035
ENSG00000101109	0.969086	5.66441	151.696	7.39e-35	9.16e-34	STK4	protein_coding	ENSG00000101109	ENSG00000101109	0.969086	9.16e-34	3871.02	3994.5	2103.21	44966479	45080021
ENSG00000101132	0.358971	3.77778	21.0114	4.57e-06	9.13e-06	PFDN4	protein_coding	ENSG00000101132	ENSG00000101132	0.358971	9.13e-06	325.955	908.028	744.694	54208087	54228052
ENSG00000101134	-0.590037	2.94352	9.57142	0.0019763	0.00307545	DOK5	protein_coding	ENSG00000101134	ENSG00000101134	-0.590037	0.00307545	-211.996	359.292	584.514	54475593	54651169
ENSG00000101138	0.174055	5.08131	12.2377	0.00046835	0.0007787	CSTF1	protein_coding	ENSG00000101138	ENSG00000101138	0.174055	0.0007787	370.542	2128.88	1984.62	56392371	56406362
ENSG00000101144	-2.24026	3.53037	28.5322	9.22e-08	2.12e-07	BMP7	protein_coding	ENSG00000101144	ENSG00000101144	-2.24026	2.12e-07	-495.377	221.125	1140.36	57168753	57266641
ENSG00000101150	0.463691	6.72794	62.4787	2.69e-15	1.05e-14	TPD52L2	protein_coding	ENSG00000101150	ENSG00000101150	0.463691	1.05e-14	3381.92	7293.47	5513.35	63865228	63891545
ENSG00000101160	1.45858	8.13601	189.475	4.14e-43	8.83e-42	CTSZ	protein_coding	ENSG00000101160	ENSG00000101160	1.45858	8.83e-42	35273.7	24183.6	9343.35	58995185	59007254
ENSG00000101188	2.0955	1.08935	34.3378	4.63e-09	1.17e-08	NTSR1	protein_coding	ENSG00000101188	ENSG00000101188	2.0955	1.17e-08	378.907	180.819	48.5972	62708836	62762771
ENSG00000101189	0.585459	3.91902	71.3341	3.02e-17	1.32e-16	MRGBP	protein_coding	ENSG00000101189	ENSG00000101189	0.585459	1.32e-16	623.026	1064.17	743.972	62796473	62801729
ENSG00000101190	-0.595357	3.51563	47.1863	6.45e-12	2.01e-11	TCFL5	protein_coding	ENSG00000101190	ENSG00000101190	-0.595357	2.01e-11	-320.029	537.542	862.986	62841005	62861822
ENSG00000101194	2.85469	2.28939	188.656	6.25e-43	1.32e-41	SLC17A9	protein_coding	ENSG00000101194	ENSG00000101194	2.85469	1.32e-41	1374.97	481.653	69.0417	62952707	62969585
ENSG00000101197	6.41763	2.36887	216.599	4.99e-49	1.59e-47	BIRC7	protein_coding	ENSG00000101197	ENSG00000101197	6.41763	1.59e-47	3646.46	568.194	6.94444	63235883	63240495
ENSG00000101199	0.399172	5.67715	23.7959	1.07e-06	2.26e-06	ARFGAP1	protein_coding	ENSG00000101199	ENSG00000101199	0.399172	2.26e-06	1358.9	3404.31	2715.4	63272785	63289790
ENSG00000101204	-3.69892	1.13466	59.1268	1.48e-14	5.51e-14	CHRNA4	protein_coding	ENSG00000101204	ENSG00000101204	-3.69892	5.51e-14	-63.7037	17.2222	237.514	63343223	63378401
ENSG00000101210	2.03789	3.29029	27.5771	1.51e-07	3.41e-07	EEF1A2	protein_coding	ENSG00000101210	ENSG00000101210	2.03789	3.41e-07	1896.11	930.431	233.292	63488013	63499239
ENSG00000101220	0.721207	4.44163	72.2868	1.86e-17	8.29e-17	C20orf27	protein_coding	ENSG00000101220	ENSG00000101220	0.721207	8.29e-17	1154.09	1600.22	1015.65	3753508	3767781
ENSG00000101224	0.580771	5.13574	21.8122	3.01e-06	6.11e-06	CDC25B	protein_coding	ENSG00000101224	ENSG00000101224	0.580771	6.11e-06	1437.49	2475.14	1761.46	3786772	3806121
ENSG00000101236	-0.493173	5.50123	15.5601	7.99e-05	0.0001427	RNF24	protein_coding	ENSG00000101236	ENSG00000101236	-0.493173	0.0001427	-1069.94	2169.5	3401.39	3927309	4015558
ENSG00000101246	0.343216	5.22049	21.5459	3.45e-06	6.99e-06	ARFRP1	protein_coding	ENSG00000101246	ENSG00000101246	0.343216	6.99e-06	847.23	2468.5	2034.1	63698642	63708025
ENSG00000101247	-0.43896	3.52624	38.8251	4.64e-10	1.27e-09	NDUFAF5	protein_coding	ENSG00000101247	ENSG00000101247	-0.43896	1.27e-09	-255.017	580.958	816.236	13785007	13821580
ENSG00000101255	3.05348	5.17314	237.196	1.61e-53	7.29e-52	TRIB3	protein_coding	ENSG00000101255	ENSG00000101255	3.05348	7.29e-52	11360	3720.33	484.417	362835	397559
ENSG00000101265	2.27882	5.29277	245.709	2.24e-55	1.12e-53	RASSF2	protein_coding	ENSG00000101265	ENSG00000101265	2.27882	1.12e-53	8707.96	3821.25	819.847	4780023	4823608
ENSG00000101276	-3.14551	4.09939	247.379	9.68e-56	4.93e-54	SLC52A3	protein_coding	ENSG00000101276	ENSG00000101276	-3.14551	4.93e-54	-598.346	190.222	1938.54	760080	776015
ENSG00000101280	0.667801	0.0117053	10.4678	0.00121471	0.00193747	ANGPT4	protein_coding	ENSG00000101280	ENSG00000101280	0.667801	0.00193747	47.1078	70.5417	47.0833	869900	916334
ENSG00000101294	0.70907	7.20685	82.9051	8.61e-20	4.39e-19	HM13	protein_coding	ENSG00000101294	ENSG00000101294	0.70907	4.39e-19	7719.55	10886.9	6972.92	31514410	31577923
ENSG00000101307	3.13534	2.43294	202.016	7.58e-46	1.93e-44	SIRPB1	protein_coding	ENSG00000101307	ENSG00000101307	3.13534	1.93e-44	1749.48	557.986	63.4306	1561385	1620061
ENSG00000101311	-0.842821	2.8596	11.2505	0.00079603	0.00129314	FERMT1	protein_coding	ENSG00000101311	ENSG00000101311	-0.842821	0.00129314	-262.071	310.944	560.264	6074845	6123030
ENSG00000101331	0.540173	2.67793	23.1498	1.5e-06	3.12e-06	CCM2L	protein_coding	ENSG00000101331	ENSG00000101331	0.540173	3.12e-06	242.02	448.042	326.333	32010438	32032180
ENSG00000101333	1.74682	5.02569	67.9328	1.69e-16	7.11e-16	PLCB4	protein_coding	ENSG00000101333	ENSG00000101333	1.74682	7.11e-16	5489.53	3142.58	931.944	9068763	9481242
ENSG00000101336	2.23641	4.25662	188.06	8.43e-43	1.76e-41	HCK	protein_coding	ENSG00000101336	ENSG00000101336	2.23641	1.76e-41	4297.21	1921.47	400.292	32052197	32101856
ENSG00000101337	0.190436	6.88653	10.4471	0.00122843	0.00195763	TM9SF4	protein_coding	ENSG00000101337	ENSG00000101337	0.190436	0.00195763	1416.87	7440.15	6910.72	32109714	32167258
ENSG00000101342	-1.1407	0.131071	47.5961	5.24e-12	1.64e-11	TLDC2	protein_coding	ENSG00000101342	ENSG00000101342	-1.1407	1.64e-11	-44.2813	38.8194	87.3889	36876121	36894235
ENSG00000101347	1.63128	6.54626	133.062	8.76e-31	8.57e-30	SAMHD1	protein_coding	ENSG00000101347	ENSG00000101347	1.63128	8.57e-30	14068.4	8624.19	2740.78	36890229	36951843
ENSG00000101350	-0.404654	7.40729	34.0704	5.32e-09	1.34e-08	KIF3B	protein_coding	ENSG00000101350	ENSG00000101350	-0.404654	1.34e-08	-3528.15	8718.93	12023.3	32277651	32335011
ENSG00000101353	-0.878163	1.19503	83.767	5.57e-20	2.86e-19	MROH8	protein_coding	ENSG00000101353	ENSG00000101353	-0.878163	2.86e-19	-82.6571	94.125	181.958	37101226	37179588
ENSG00000101361	0.526027	5.79487	69.7752	6.65e-17	2.85e-16	NOP56	protein_coding	ENSG00000101361	ENSG00000101361	0.526027	2.85e-16	2083.97	3961.72	2836.68	2652593	2658393
ENSG00000101384	0.649906	7.73256	39.5408	3.21e-10	8.88e-10	JAG1	protein_coding	ENSG00000101384	ENSG00000101384	0.649906	8.88e-10	10021.3	15419.5	10442.2	10637684	10673999
ENSG00000101407	0.357565	4.96181	41.7668	1.03e-10	2.95e-10	TTI1	protein_coding	ENSG00000101407	ENSG00000101407	0.357565	2.95e-10	744.401	2081.86	1696.51	37983007	38033461
ENSG00000101412	1.99392	2.02557	136.001	1.99e-31	2.03e-30	E2F1	protein_coding	ENSG00000101412	ENSG00000101412	1.99392	2.03e-30	756.084	379.194	99.5139	33675477	33686385
ENSG00000101413	-0.184003	5.30276	9.67469	0.00186824	0.00291919	RPRD1B	protein_coding	ENSG00000101413	ENSG00000101413	-0.184003	0.00291919	-408.872	2222.1	2603.61	38033725	38127780
ENSG00000101417	-0.589966	4.31732	61.4268	4.6e-15	1.77e-14	PXMP4	protein_coding	ENSG00000101417	ENSG00000101417	-0.589966	1.77e-14	-552.602	936.667	1479.74	33702758	33720319
ENSG00000101421	0.187951	7.15259	8.89849	0.00285407	0.00435542	CHMP4B	protein_coding	ENSG00000101421	ENSG00000101421	0.187951	0.00435542	1679.32	8934.89	8306.61	33811348	33854366
ENSG00000101425	-2.78219	0.262545	99.4557	2.01e-23	1.26e-22	BPI	protein_coding	ENSG00000101425	ENSG00000101425	-2.78219	1.26e-22	-47.2586	16.9861	122.931	38304150	38337505
ENSG00000101439	0.69991	8.08902	43.4977	4.24e-11	1.26e-10	CST3	protein_coding	ENSG00000101439	ENSG00000101439	0.69991	1.26e-10	13725.5	19610.3	12647.6	23626706	23638473
ENSG00000101442	0.361293	3.1758	40.7509	1.73e-10	4.87e-10	ACTR5	protein_coding	ENSG00000101442	ENSG00000101442	0.361293	4.87e-10	218.859	605.764	488.069	38748460	38772520
ENSG00000101443	-1.68984	6.78651	45.4244	1.59e-11	4.82e-11	WFDC2	protein_coding	ENSG00000101443	ENSG00000101443	-1.68984	4.82e-11	-5132.7	3037.39	10099.5	45469753	45481532
ENSG00000101444	-0.463037	7.37455	16.823	4.1e-05	7.54e-05	AHCY	protein_coding	ENSG00000101444	ENSG00000101444	-0.463037	7.54e-05	-3877.07	8373.12	11541.1	34280268	34311802
ENSG00000101445	-0.719676	5.52889	14.6457	0.00012973	0.00022701	PPP1R16B	protein_coding	ENSG00000101445	ENSG00000101445	-0.719676	0.00022701	-1491.88	2072.99	3442.24	38805697	38923024
ENSG00000101452	-0.15967	3.80508	8.36455	0.00382611	0.0057618	DHX35	protein_coding	ENSG00000101452	ENSG00000101452	-0.15967	0.0057618	-125.481	785.875	911.722	38962299	39039723
ENSG00000101457	0.505375	4.5065	34.0824	5.28e-09	1.33e-08	DNTTIP1	protein_coding	ENSG00000101457	ENSG00000101457	0.505375	1.33e-08	793.783	1570.68	1161.08	45791954	45811427
ENSG00000101460	-0.502129	4.21765	22.2749	2.36e-06	4.85e-06	MAP1LC3A	protein_coding	ENSG00000101460	ENSG00000101460	-0.502129	4.85e-06	-448.805	893.806	1324.58	34546854	34560345
ENSG00000101473	-0.441719	3.99952	34.365	4.57e-09	1.16e-08	ACOT8	protein_coding	ENSG00000101473	ENSG00000101473	-0.441719	1.16e-08	-354.731	803.069	1147.79	45841721	45857405
ENSG00000101489	0.711214	-0.0418971	11.8195	0.00058615	0.00096396	CELF4	protein_coding	ENSG00000101489	ENSG00000101489	0.711214	0.00096396	49.9726	70.2639	43.5417	37243040	37565827
ENSG00000101544	-0.262332	5.03678	12.3261	0.00044667	0.00074376	ADNP2	protein_coding	ENSG00000101544	ENSG00000101544	-0.262332	0.00074376	-469.14	1788.35	2234.69	80109262	80147523
ENSG00000101546	0.227697	3.25177	12.6439	0.0003768	0.00063258	RBFA	protein_coding	ENSG00000101546	ENSG00000101546	0.227697	0.00063258	137.975	605.958	545.653	80034389	80050651
ENSG00000101558	-0.382966	7.3185	40.8665	1.63e-10	4.6e-10	VAPA	protein_coding	ENSG00000101558	ENSG00000101558	-0.382966	4.6e-10	-3159.11	8249.04	11348.6	9914016	9960021
ENSG00000101577	-0.87148	6.66699	84.6006	3.65e-20	1.89e-19	LPIN2	protein_coding	ENSG00000101577	ENSG00000101577	-0.87148	1.89e-19	-3743.79	4295.9	8386.46	2916994	3013144
ENSG00000101605	-0.520229	2.83913	13.4861	0.00024033	0.00041031	MYOM1	protein_coding	ENSG00000101605	ENSG00000101605	-0.520229	0.00041031	-181.365	348.625	515.486	3066807	3219968
ENSG00000101624	-0.227344	2.22154	10.7748	0.0010289	0.00165346	CEP76	protein_coding	ENSG00000101624	ENSG00000101624	-0.227344	0.00165346	-58.1306	255.694	312.083	12661833	12702777
ENSG00000101638	-1.40688	1.56636	27.7048	1.41e-07	3.2e-07	ST8SIA5	protein_coding	ENSG00000101638	ENSG00000101638	-1.40688	3.2e-07	-117.67	83.6389	266.431	46667821	46759257
ENSG00000101670	-1.54452	4.50177	52.9975	3.34e-13	1.14e-12	LIPG	protein_coding	ENSG00000101670	ENSG00000101670	-1.54452	1.14e-12	-1093.26	707.833	2158.43	49560699	49599185
ENSG00000101695	0.941025	3.30197	80.2658	3.27e-19	1.62e-18	RNF125	protein_coding	ENSG00000101695	ENSG00000101695	0.941025	1.62e-18	726.889	772.444	417.194	32018825	32073219
ENSG00000101752	-0.635239	6.2779	54.5585	1.51e-13	5.28e-13	MIB1	protein_coding	ENSG00000101752	ENSG00000101752	-0.635239	5.28e-13	-2272.65	3577.64	5840.92	21704957	21870953
ENSG00000101773	-0.650991	5.98748	39.5431	3.21e-10	8.87e-10	RBBP8	protein_coding	ENSG00000101773	ENSG00000101773	-0.650991	8.87e-10	-1937.9	2976.85	4826.26	22798261	23026488
ENSG00000101782	0.537185	6.55681	47.758	4.82e-12	1.52e-11	RIOK3	protein_coding	ENSG00000101782	ENSG00000101782	0.537185	1.52e-11	3569.31	6644.46	4763.69	23453287	23486603
ENSG00000101811	-0.172577	3.91875	9.89557	0.00165677	0.002603	CSTF2	protein_coding	ENSG00000101811	ENSG00000101811	-0.172577	0.002603	-145.981	845.889	1007.17	100820359	100841520
ENSG00000101825	-0.926823	6.4718	25.117	5.4e-07	1.17e-06	MXRA5	protein_coding	ENSG00000101825	ENSG00000101825	-0.926823	1.17e-06	-3308.11	3569.31	7530.46	3308565	3346652
ENSG00000101842	3.70997	1.05252	235.013	4.81e-53	2.13e-51	VSIG1	protein_coding	ENSG00000101842	ENSG00000101842	3.70997	2.13e-51	785.587	211.75	17.5139	108044970	108079184
ENSG00000101843	0.27768	5.40142	27.188	1.85e-07	4.14e-07	PSMD10	protein_coding	ENSG00000101843	ENSG00000101843	0.27768	4.14e-07	766.929	2761.92	2388.33	108084207	108091549
ENSG00000101846	0.683396	5.31702	34.7093	3.83e-09	9.76e-09	STS	protein_coding	ENSG00000101846	ENSG00000101846	0.683396	9.76e-09	1988.89	2910.31	1877.88	7147237	7804358
ENSG00000101856	0.542966	8.25137	48.2592	3.73e-12	1.19e-11	PGRMC1	protein_coding	ENSG00000101856	ENSG00000101856	0.542966	1.19e-11	11723.4	21591.5	15384.9	119236245	119244466
ENSG00000101871	0.690509	5.67496	37.473	9.27e-10	2.48e-09	MID1	protein_coding	ENSG00000101871	ENSG00000101871	0.690509	2.48e-09	2533.87	3669.57	2465.12	10445310	10833654
ENSG00000101882	0.215694	4.02324	14.0459	0.00017841	0.00030829	NKAP	protein_coding	ENSG00000101882	ENSG00000101882	0.215694	0.00030829	223.974	1038.39	929.069	119920672	119943751
ENSG00000101901	0.166548	4.72637	8.18768	0.00421759	0.00632376	ALG13	protein_coding	ENSG00000101901	ENSG00000101901	0.166548	0.00632376	276.084	1657.68	1547.03	111665811	111760649
ENSG00000101911	-0.970045	5.90451	190.537	2.43e-43	5.27e-42	PRPS2	protein_coding	ENSG00000101911	ENSG00000101911	-0.970045	5.27e-42	-2331.13	2403.11	4942.96	12791355	12824222
ENSG00000101916	2.62117	2.71655	132.876	9.62e-31	9.37e-30	TLR8	protein_coding	ENSG00000101916	ENSG00000101916	2.62117	9.37e-30	1865.8	711.819	110.264	12906620	12923169
ENSG00000101935	-0.196289	4.05931	7.87332	0.00501695	0.00746138	AMMECR1	protein_coding	ENSG00000101935	ENSG00000101935	-0.196289	0.00746138	-180.976	921.986	1102.76	110194186	110440233
ENSG00000101938	-1.54264	4.38487	18.6609	1.56e-05	2.98e-05	CHRDL1	protein_coding	ENSG00000101938	ENSG00000101938	-1.54264	2.98e-05	-1022.43	662.778	1846.35	110673856	110795819
ENSG00000101940	0.790322	6.89935	74.2354	6.93e-18	3.17e-17	WDR13	protein_coding	ENSG00000101940	ENSG00000101940	0.790322	3.17e-17	7001.04	8858.46	5383.06	48590042	48608869
ENSG00000101945	0.660749	2.73396	70.8791	3.8e-17	1.65e-16	SUV39H1	protein_coding	ENSG00000101945	ENSG00000101945	0.660749	1.65e-16	317.398	480.361	316.75	48695554	48709016
ENSG00000101966	-0.318072	6.47296	23.7528	1.1e-06	2.31e-06	XIAP	protein_coding	ENSG00000101966	ENSG00000101966	-0.318072	2.31e-06	-1499.5	4714.35	6104.68	123859724	123913976
ENSG00000101977	-1.76759	0.128555	69.57	7.37e-17	3.15e-16	MCF2	protein_coding	ENSG00000101977	ENSG00000101977	-1.76759	3.15e-16	-49.6888	28.1111	97.9028	139581770	139708227
ENSG00000101986	1.11157	4.52585	134.204	4.93e-31	4.89e-30	ABCD1	protein_coding	ENSG00000101986	ENSG00000101986	1.11157	4.89e-30	2050.92	1845.07	897.042	153724856	153744755
ENSG00000101997	0.238084	4.41393	13.5053	0.00023788	0.00040637	CCDC22	protein_coding	ENSG00000101997	ENSG00000101997	0.238084	0.00040637	324.535	1363.11	1212.14	49235470	49250520
ENSG00000102001	1.90147	0.15038	82.673	9.68e-20	4.92e-19	CACNA1F	protein_coding	ENSG00000102001	ENSG00000102001	1.90147	4.92e-19	190.965	100.431	28.7639	49205063	49233371
ENSG00000102003	-2.08145	2.21171	341.12	3.64e-76	7.23e-74	SYP	protein_coding	ENSG00000102003	ENSG00000102003	-2.08145	7.23e-74	-218.379	104.917	468.819	49187815	49200199
ENSG00000102007	0.967912	5.26434	49.3868	2.1e-12	6.8e-12	PLP2	protein_coding	ENSG00000102007	ENSG00000102007	0.967912	6.8e-12	2905.86	3002.19	1638.53	49171898	49175235
ENSG00000102010	1.56471	1.14774	86.972	1.1e-20	5.86e-20	BMX	protein_coding	ENSG00000102010	ENSG00000102010	1.56471	5.86e-20	302.141	193.097	68.125	15464246	15556529
ENSG00000102024	-1.00535	7.96149	137.656	8.66e-32	9.04e-31	PLS3	protein_coding	ENSG00000102024	ENSG00000102024	-1.00535	9.04e-31	-9874.98	9822.4	21052.1	115561174	115650861
ENSG00000102030	0.41123	3.38254	18.9768	1.32e-05	2.54e-05	NAA10	protein_coding	ENSG00000102030	ENSG00000102030	0.41123	2.54e-05	283.526	689.458	542.431	153929225	153935080
ENSG00000102034	0.86053	5.16687	106.131	6.9e-25	4.76e-24	ELF4	protein_coding	ENSG00000102034	ENSG00000102034	0.86053	4.76e-24	2370.73	2754.96	1579.75	130063955	130110716
ENSG00000102038	-0.56417	6.22752	36.671	1.4e-09	3.69e-09	SMARCA1	protein_coding	ENSG00000102038	ENSG00000102038	-0.56417	3.69e-09	-2053.47	3639.81	5635.61	129446501	129523500
ENSG00000102043	-0.583497	0.469454	31.8573	1.66e-08	4.02e-08	MTMR8	protein_coding	ENSG00000102043	ENSG00000102043	-0.583497	4.02e-08	-38.138	65.3611	103.361	64268081	64395452
ENSG00000102048	-1.18922	3.16756	103.776	2.27e-24	1.51e-23	ASB9	protein_coding	ENSG00000102048	ENSG00000102048	-1.18922	1.51e-23	-387.769	326.069	756.111	15235288	15270467
ENSG00000102053	-0.904631	1.91254	44.3619	2.73e-11	8.18e-11	ZC3H12B	protein_coding	ENSG00000102053	ENSG00000102053	-0.904631	8.18e-11	-139.677	154.403	305.042	65366638	65507887
ENSG00000102057	-0.626108	1.66875	19.333	1.1e-05	2.13e-05	KCND1	protein_coding	ENSG00000102057	ENSG00000102057	-0.626108	2.13e-05	-90.0464	143.819	236.583	48961378	48971844
ENSG00000102078	0.314912	2.56728	23.2451	1.43e-06	2.98e-06	SLC25A14	protein_coding	ENSG00000102078	ENSG00000102078	0.314912	2.98e-06	123.835	393.236	327.125	130339888	130373361
ENSG00000102081	-0.316481	6.18095	22.5198	2.08e-06	4.29e-06	FMR1	protein_coding	ENSG00000102081	ENSG00000102081	-0.316481	4.29e-06	-1217.98	3848.51	4955.51	147911919	147951125
ENSG00000102096	1.36026	4.60255	82.3604	1.13e-19	5.74e-19	PIM2	protein_coding	ENSG00000102096	ENSG00000102096	1.36026	5.74e-19	2401.79	1765.68	830.056	48913182	48919024
ENSG00000102098	-0.717254	0.393912	42.9515	5.61e-11	1.64e-10	SCML2	protein_coding	ENSG00000102098	ENSG00000102098	-0.717254	1.64e-10	-42.1984	58.8333	98.5139	18239313	18354688
ENSG00000102103	0.334511	5.24297	20.6708	5.45e-06	1.08e-05	PQBP1	protein_coding	ENSG00000102103	ENSG00000102103	0.334511	1.08e-05	835.07	2496.39	2057.39	48890197	48903143
ENSG00000102109	-2.05578	4.30342	50.5811	1.14e-12	3.77e-12	PCSK1N	protein_coding	ENSG00000102109	ENSG00000102109	-2.05578	3.77e-12	-858.003	417.361	1940.53	48831096	48835610
ENSG00000102125	0.671284	3.94357	65.7299	5.17e-16	2.11e-15	TAZ	protein_coding	ENSG00000102125	ENSG00000102125	0.671284	2.11e-15	748.957	1115.71	739.056	154411524	154421726
ENSG00000102144	1.11803	9.84616	178.418	1.07e-40	1.92e-39	PGK1	protein_coding	ENSG00000102144	ENSG00000102144	1.11803	1.92e-39	85013.7	76038.7	36486.6	77910739	78129295
ENSG00000102172	-0.366454	7.01119	15.0006	0.00010748	0.00018947	SMS	protein_coding	ENSG00000102172	ENSG00000102172	-0.366454	0.00018947	-2436.23	6648.12	9147.78	21940709	21994837
ENSG00000102174	1.55369	0.983105	81.8096	1.5e-19	7.54e-19	PHEX	protein_coding	ENSG00000102174	ENSG00000102174	1.55369	7.54e-19	260.869	167.903	61.1528	22032325	22251310
ENSG00000102178	0.287544	5.69322	18.6516	1.57e-05	2.99e-05	UBL4A	protein_coding	ENSG00000102178	ENSG00000102178	0.287544	2.99e-05	977.016	3397.79	2918.76	154483717	154486615
ENSG00000102181	0.478296	6.69969	54.5704	1.5e-13	5.25e-13	CD99L2	protein_coding	ENSG00000102181	ENSG00000102181	0.478296	5.25e-13	3446.73	7206.28	5368	150766336	150898816
ENSG00000102218	0.687344	4.87631	91.5589	1.08e-21	6.14e-21	RP2	protein_coding	ENSG00000102218	ENSG00000102218	0.687344	6.14e-21	1472.18	2141.85	1397.68	46837043	46882358
ENSG00000102225	-0.288167	6.65768	10.0206	0.00154801	0.00244143	CDK16	protein_coding	ENSG00000102225	ENSG00000102225	-0.288167	0.00244143	-1534.83	5326.17	6979.76	47217860	47229997
ENSG00000102226	-0.716243	6.84706	59.1673	1.45e-14	5.4e-14	USP11	protein_coding	ENSG00000102226	ENSG00000102226	-0.716243	5.4e-14	-3635.71	5076.08	8978.99	47232866	47248328
ENSG00000102241	-0.491226	6.58057	39.8759	2.71e-10	7.51e-10	HTATSF1	protein_coding	ENSG00000102241	ENSG00000102241	-0.491226	7.51e-10	-2354.85	4793.83	7148.1	136497079	136512346
ENSG00000102243	-6.32307	2.27063	112.609	2.63e-26	1.96e-25	VGLL1	protein_coding	ENSG00000102243	ENSG00000102243	-6.32307	1.96e-25	-39.3435	6.22222	634.681	136532215	136556807
ENSG00000102245	1.53292	0.515671	50.5218	1.18e-12	3.88e-12	CD40LG	protein_coding	ENSG00000102245	ENSG00000102245	1.53292	3.88e-12	188.017	122.653	42.5	136648158	136660390
ENSG00000102265	1.83362	8.08388	97.4161	5.62e-23	3.44e-22	TIMP1	protein_coding	ENSG00000102265	ENSG00000102265	1.83362	3.44e-22	44628.6	24339	7062.9	47582408	47586789
ENSG00000102271	1.03792	2.79527	21.8576	2.94e-06	5.98e-06	KLHL4	protein_coding	ENSG00000102271	ENSG00000102271	1.03792	5.98e-06	532.252	512.806	274.875	87517409	87670050
ENSG00000102287	2.12722	3.40607	102.842	3.63e-24	2.39e-23	GABRE	protein_coding	ENSG00000102287	ENSG00000102287	2.12722	2.39e-23	2180.9	1025.24	238.694	151953124	151974680
ENSG00000102309	0.193128	3.99876	9.75394	0.00178939	0.00280112	PIN4	protein_coding	ENSG00000102309	ENSG00000102309	0.193128	0.00280112	196.103	1015.4	916.847	72181353	72302926
ENSG00000102312	-0.409674	3.10437	14.2372	0.00016115	0.00027938	PORCN	protein_coding	ENSG00000102312	ENSG00000102312	-0.409674	0.00027938	-180.279	440.056	617.056	48508962	48520814
ENSG00000102317	0.814213	7.42844	98.2751	3.64e-23	2.25e-22	RBM3	protein_coding	ENSG00000102317	ENSG00000102317	0.814213	2.25e-22	10692.1	13131.8	7688.76	48574449	48581162
ENSG00000102349	0.798237	4.11039	53.4663	2.63e-13	9.07e-13	KLF8	protein_coding	ENSG00000102349	ENSG00000102349	0.798237	9.07e-13	1050.63	1316.19	765.597	56232356	56291531
ENSG00000102362	-1.28515	3.56323	79.706	4.34e-19	2.14e-18	SYTL4	protein_coding	ENSG00000102362	ENSG00000102362	-1.28515	2.14e-18	-515.738	401.306	1072.43	100674491	100732123
ENSG00000102383	-1.30806	2.6355	54.3821	1.65e-13	5.76e-13	ZDHHC15	protein_coding	ENSG00000102383	ENSG00000102383	-1.30806	5.76e-13	-266.372	203.639	552.458	75368427	75523502
ENSG00000102384	1.4898	0.172284	92.5217	6.66e-22	3.81e-21	CENPI	protein_coding	ENSG00000102384	ENSG00000102384	1.4898	3.81e-21	142.876	95.9028	34.6944	101098218	101163681
ENSG00000102390	-0.310543	4.36137	27.1687	1.86e-07	4.18e-07	PBDC1	protein_coding	ENSG00000102390	ENSG00000102390	-0.310543	4.18e-07	-339.583	1093.51	1420.96	76173040	76178314
ENSG00000102393	0.395215	4.71005	25.3142	4.87e-07	1.06e-06	GLA	protein_coding	ENSG00000102393	ENSG00000102393	0.395215	1.06e-06	697.78	1765.57	1418.4	101393273	101408012
ENSG00000102401	-0.226839	6.45663	11.851	0.00057629	0.00094818	ARMCX3	protein_coding	ENSG00000102401	ENSG00000102401	-0.226839	0.00094818	-1092.41	4815.81	5915.26	101622797	101627843
ENSG00000102409	-0.677107	6.06436	35.7716	2.22e-09	5.76e-09	BEX4	protein_coding	ENSG00000102409	ENSG00000102409	-0.677107	5.76e-09	-2100.38	3101.99	5137.88	103215108	103217246
ENSG00000102445	1.47027	1.74632	90.1562	2.2e-21	1.23e-20	RUBCNL	protein_coding	ENSG00000102445	ENSG00000102445	1.47027	1.23e-20	441.917	300.569	106.917	46334681	46438190
ENSG00000102466	0.758517	1.11721	16.4429	5.01e-05	9.14e-05	FGF14	protein_coding	ENSG00000102466	ENSG00000102466	0.758517	9.14e-05	112.935	148.889	99.875	101710804	102402457
ENSG00000102524	2.5732	3.49368	157.466	4.05e-36	5.39e-35	TNFSF13B	protein_coding	ENSG00000102524	ENSG00000102524	2.5732	5.39e-35	2987.38	1160.96	190.125	108251240	108308484
ENSG00000102543	-0.48562	4.02882	41.0361	1.49e-10	4.23e-10	CDADC1	protein_coding	ENSG00000102543	ENSG00000102543	-0.48562	4.23e-10	-395.328	814.069	1181.22	49247925	49293485
ENSG00000102547	-1.7276	5.03571	199.698	2.43e-45	5.95e-44	CAB39L	protein_coding	ENSG00000102547	ENSG00000102547	-1.7276	5.95e-44	-1545.72	894.722	3264.92	49308650	49444064
ENSG00000102554	-1.59567	4.82183	85.9664	1.83e-20	9.65e-20	KLF5	protein_coding	ENSG00000102554	ENSG00000102554	-1.59567	9.65e-20	-1278.93	801.5	2720.46	73054976	73077541
ENSG00000102572	-0.284277	6.17857	16.4294	5.05e-05	9.21e-05	STK24	protein_coding	ENSG00000102572	ENSG00000102572	-0.284277	9.21e-05	-1108.72	3900.14	5000.88	98445185	98577940
ENSG00000102575	0.698012	6.16979	7.75391	0.00535963	0.00795227	ACP5	protein_coding	ENSG00000102575	ENSG00000102575	0.698012	0.00795227	3690.18	5286.71	3264.44	11574660	11579008
ENSG00000102580	0.204515	7.22779	9.28392	0.00231174	0.00356951	DNAJC3	protein_coding	ENSG00000102580	ENSG00000102580	0.204515	0.00356951	1934.67	9459.79	8620.32	95677139	95794988
ENSG00000102606	0.548672	6.19013	64.3594	1.04e-15	4.14e-15	ARHGEF7	protein_coding	ENSG00000102606	ENSG00000102606	0.548672	4.14e-15	2815.02	5130.6	3664.33	111114559	111305737
ENSG00000102678	-3.43141	4.59652	54.8669	1.29e-13	4.55e-13	FGF9	protein_coding	ENSG00000102678	ENSG00000102678	-3.43141	4.55e-13	-724.694	211.194	2749.12	21671073	21704498
ENSG00000102710	0.185074	5.0579	7.64577	0.00569056	0.00841745	SUPT20H	protein_coding	ENSG00000102710	ENSG00000102710	0.185074	0.00841745	391.435	2115.01	1938.03	37009312	37059713
ENSG00000102738	-0.2599	4.23114	18.4932	1.71e-05	3.24e-05	MRPS31	protein_coding	ENSG00000102738	ENSG00000102738	-0.2599	3.24e-05	-264.145	1016.33	1271.96	40729128	40771190
ENSG00000102743	-0.791529	3.76697	47.1931	6.43e-12	2.01e-11	SLC25A15	protein_coding	ENSG00000102743	ENSG00000102743	-0.791529	2.01e-11	-460.604	581.917	1079.15	40789412	40812460
ENSG00000102755	2.21163	8.77905	220.085	8.67e-50	2.95e-48	FLT1	protein_coding	ENSG00000102755	ENSG00000102755	2.21163	2.95e-48	95738.4	43288.7	9454.93	28300346	28495145
ENSG00000102760	1.60119	5.97032	129.094	6.47e-30	5.95e-29	RGCC	protein_coding	ENSG00000102760	ENSG00000102760	1.60119	5.95e-29	9156.21	5718.36	1987.32	41457550	41470871
ENSG00000102763	-0.947824	5.6837	101.219	8.23e-24	5.31e-23	VWA8	protein_coding	ENSG00000102763	ENSG00000102763	-0.947824	5.31e-23	-1994.63	2104.43	4241.4	41566835	41961120
ENSG00000102780	0.763788	4.89228	40.1174	2.39e-10	6.67e-10	DGKH	protein_coding	ENSG00000102780	ENSG00000102780	0.763788	6.67e-10	1694.96	2219.15	1351.9	42040036	42256578
ENSG00000102781	0.628928	4.7472	70.5776	4.43e-17	1.92e-16	KATNAL1	protein_coding	ENSG00000102781	ENSG00000102781	0.628928	1.92e-16	1212.5	1927.89	1310.99	30202630	30307551
ENSG00000102805	-0.375665	4.07348	34.3651	4.57e-09	1.16e-08	CLN5	protein_coding	ENSG00000102805	ENSG00000102805	-0.375665	1.16e-08	-323.719	861.722	1183.43	76990660	77019143
ENSG00000102837	-1.65491	3.9122	10.2364	0.00137694	0.00218183	OLFM4	protein_coding	ENSG00000102837	ENSG00000102837	-1.65491	0.00218183	-632.406	382.139	1313.21	53028813	53052057
ENSG00000102854	1.65001	4.0297	20.2261	6.88e-06	1.35e-05	MSLN	protein_coding	ENSG00000102854	ENSG00000102854	1.65001	1.35e-05	2333.62	1414.31	503.667	760734	768865
ENSG00000102858	0.923208	6.78091	116.803	3.17e-27	2.49e-26	MGRN1	protein_coding	ENSG00000102858	ENSG00000102858	0.923208	2.49e-26	7827.17	8478.24	4668.56	4616493	4690974
ENSG00000102870	-0.233462	5.3658	8.24713	0.00408165	0.00612437	ZNF629	protein_coding	ENSG00000102870	ENSG00000102870	-0.233462	0.00612437	-521.012	2231.68	2786.4	30778456	30787205
ENSG00000102871	1.50168	4.92857	293.493	8.62e-66	8.87e-64	TRADD	protein_coding	ENSG00000102871	ENSG00000102871	1.50168	8.87e-64	3966.04	2641.07	973.556	67154185	67159909
ENSG00000102878	4.37029	4.08134	378.38	2.8e-84	9.92e-82	HSF4	protein_coding	ENSG00000102878	ENSG00000102878	4.37029	9.92e-82	8361.94	1913.36	90.3472	67164681	67169945
ENSG00000102879	2.4823	5.30874	180.313	4.14e-41	7.7e-40	CORO1A	protein_coding	ENSG00000102879	ENSG00000102879	2.4823	7.7e-40	9869.64	3976	707.847	30182827	30189076
ENSG00000102882	0.360211	6.39131	26.8988	2.14e-07	4.78e-07	MAPK3	protein_coding	ENSG00000102882	ENSG00000102882	0.360211	4.78e-07	2017.03	5599.58	4598.93	30114105	30123506
ENSG00000102886	-0.86563	1.59973	13.4493	0.00024509	0.00041829	GDPD3	protein_coding	ENSG00000102886	ENSG00000102886	-0.86563	0.00041829	-103.082	119.083	227.708	30104810	30113537
ENSG00000102890	-0.421264	5.1552	7.98263	0.00472284	0.00704491	ELMO3	protein_coding	ENSG00000102890	ENSG00000102890	-0.421264	0.00704491	-776.565	1843.42	2619.22	67199111	67204029
ENSG00000102893	-0.621961	6.88865	105.464	9.66e-25	6.58e-24	PHKB	protein_coding	ENSG00000102893	ENSG00000102893	-0.621961	6.58e-24	-3455.07	5555.12	9034.9	47461123	47701523
ENSG00000102898	0.4782	6.07531	33.9472	5.66e-09	1.42e-08	NUTF2	protein_coding	ENSG00000102898	ENSG00000102898	0.4782	1.42e-08	2197.03	4594.36	3481.1	67846923	67872567
ENSG00000102900	-0.295183	5.15449	10.2423	0.00137258	0.00217541	NUP93	protein_coding	ENSG00000102900	ENSG00000102900	-0.295183	0.00217541	-558.897	1893.39	2520.21	56730118	56850286
ENSG00000102901	0.514815	3.52616	38.1822	6.44e-10	1.74e-09	CENPT	protein_coding	ENSG00000102901	ENSG00000102901	0.514815	1.74e-09	410.644	797.653	580.694	67828157	67847811
ENSG00000102904	0.384783	1.35513	10.8216	0.0010032	0.00161468	TSNAXIP1	protein_coding	ENSG00000102904	ENSG00000102904	0.384783	0.00161468	65.0978	169.181	135.375	67806765	67832148
ENSG00000102908	-1.01731	6.54819	66.7737	3.05e-16	1.26e-15	NFAT5	protein_coding	ENSG00000102908	ENSG00000102908	-1.01731	1.26e-15	-3708.74	3645.62	7870.94	69565094	69704666
ENSG00000102934	-1.14533	5.52434	110.511	7.57e-26	5.5e-25	PLLP	protein_coding	ENSG00000102934	ENSG00000102934	-1.14533	5.5e-25	-1966.87	1717.31	4035.29	57248547	57284672
ENSG00000102962	1.1224	0.671888	20.1208	7.27e-06	1.43e-05	CCL22	protein_coding	ENSG00000102962	ENSG00000102962	1.1224	1.43e-05	137.151	122.194	56.5139	57358783	57366189
ENSG00000102967	0.333633	3.87363	20.6886	5.4e-06	1.07e-05	DHODH	protein_coding	ENSG00000102967	ENSG00000102967	0.333633	1.07e-05	324.291	972	801.319	72008588	72027664
ENSG00000102977	0.6376	3.92638	66.3019	3.87e-16	1.59e-15	ACD	protein_coding	ENSG00000102977	ENSG00000102977	0.6376	1.59e-15	696.649	1092.61	729.153	67657512	67660815
ENSG00000102978	0.278249	6.48262	25.1249	5.37e-07	1.16e-06	POLR2C	protein_coding	ENSG00000102978	ENSG00000102978	0.278249	1.16e-06	1637.8	5886.1	5010.58	57462660	57472009
ENSG00000102981	-1.48207	2.79908	134.067	5.28e-31	5.22e-30	PARD6A	protein_coding	ENSG00000102981	ENSG00000102981	-1.48207	5.22e-30	-319.511	215.583	653.903	67660946	67662774
ENSG00000103018	-0.24318	6.50616	14.0761	0.00017556	0.00030352	CYB5B	protein_coding	ENSG00000103018	ENSG00000103018	-0.24318	0.00030352	-1200.02	4934.71	6222.14	69424619	69466264
ENSG00000103021	-1.0067	2.90101	43.1182	5.15e-11	1.51e-10	CCDC113	protein_coding	ENSG00000103021	ENSG00000103021	-1.0067	1.51e-10	-294.139	292.181	638.125	58231157	58283836
ENSG00000103024	0.80112	4.76431	43.6726	3.88e-11	1.15e-10	NME3	protein_coding	ENSG00000103024	ENSG00000103024	0.80112	1.15e-10	1617.87	2019.51	1205.15	1770286	1771730
ENSG00000103044	0.497755	1.67221	8.88891	0.00286908	0.0043774	HAS3	protein_coding	ENSG00000103044	ENSG00000103044	0.497755	0.0043774	110.598	222.194	159.625	69105653	69118719
ENSG00000103047	0.27247	4.33352	17.9793	2.23e-05	4.2e-05	TANGO6	protein_coding	ENSG00000103047	ENSG00000103047	0.27247	4.2e-05	358.227	1314.74	1122.14	68843531	69085182
ENSG00000103056	-0.57277	0.989217	8.78229	0.00304169	0.00463054	SMPD3	protein_coding	ENSG00000103056	ENSG00000103056	-0.57277	0.00463054	-53.5938	93.5694	149.597	68358327	68448508
ENSG00000103064	-0.632071	2.59326	33.2949	7.92e-09	1.97e-08	SLC7A6	protein_coding	ENSG00000103064	ENSG00000103064	-0.632071	1.97e-08	-177.226	280.389	463.528	68264516	68301823
ENSG00000103067	-1.75909	4.57405	206.373	8.5e-47	2.28e-45	ESRP2	protein_coding	ENSG00000103067	ENSG00000103067	-1.75909	2.28e-45	-1122.59	638.167	2337.54	68229033	68238102
ENSG00000103089	-2.47992	2.69841	106.999	4.45e-25	3.1e-24	FA2H	protein_coding	ENSG00000103089	ENSG00000103089	-2.47992	3.1e-24	-271.069	109.306	692.458	74712955	74774831
ENSG00000103091	-0.194506	5.22537	8.94753	0.00277845	0.00424628	WDR59	protein_coding	ENSG00000103091	ENSG00000103091	-0.194506	0.00424628	-403.571	2074.85	2470.01	74871362	75000173
ENSG00000103121	-0.332025	3.55847	18.6051	1.61e-05	3.06e-05	CMC2	protein_coding	ENSG00000103121	ENSG00000103121	-0.332025	3.06e-05	-200.783	604.722	807.847	80966448	81020270
ENSG00000103126	0.630141	4.73259	61.8929	3.63e-15	1.4e-14	AXIN1	protein_coding	ENSG00000103126	ENSG00000103126	0.630141	1.4e-14	1196.51	1898.79	1276.76	287440	352723
ENSG00000103145	0.969745	6.55242	62.5499	2.6e-15	1.02e-14	HCFC1R1	protein_coding	ENSG00000103145	ENSG00000103145	0.969745	1.02e-14	6851.59	7065.35	3985.28	3022625	3024286
ENSG00000103148	0.352409	5.47199	20.9118	4.81e-06	9.6e-06	NPRL3	protein_coding	ENSG00000103148	ENSG00000103148	0.352409	9.6e-06	1017.53	2887.35	2383.44	84271	138677
ENSG00000103150	0.558718	5.30579	30.3812	3.55e-08	8.39e-08	MLYCD	protein_coding	ENSG00000103150	ENSG00000103150	0.558718	8.39e-08	1568	2806.42	1988.9	83899115	83951445
ENSG00000103152	0.822265	3.49942	74.0549	7.6e-18	3.47e-17	MPG	protein_coding	ENSG00000103152	ENSG00000103152	0.822265	3.47e-17	698.137	849.042	499.667	77007	85851
ENSG00000103154	-1.06873	2.48223	11.4484	0.00071556	0.00116738	NECAB2	protein_coding	ENSG00000103154	ENSG00000103154	-1.06873	0.00116738	-234.26	219.194	439.403	83968632	84002776
ENSG00000103174	0.595979	3.89291	56.5949	5.36e-14	1.93e-13	NAGPA	protein_coding	ENSG00000103174	ENSG00000103174	0.595979	1.93e-13	618.601	1037.96	733.569	5024844	5034141
ENSG00000103175	-0.683243	3.12029	17.098	3.55e-05	6.56e-05	WFDC1	protein_coding	ENSG00000103175	ENSG00000103175	-0.683243	6.56e-05	-263.466	385.611	629.931	84294846	84329844
ENSG00000103184	-0.979157	0.315975	26.9286	2.11e-07	4.71e-07	SEC14L5	protein_coding	ENSG00000103184	ENSG00000103184	-0.979157	4.71e-07	-44.9732	45.9306	99.25	4958330	5019157
ENSG00000103199	0.287169	3.47586	16.6376	4.52e-05	8.28e-05	ZNF500	protein_coding	ENSG00000103199	ENSG00000103199	0.287169	8.28e-05	209.442	729.333	617.972	4748239	4767624
ENSG00000103202	0.832538	6.0846	56.8205	4.77e-14	1.72e-13	NME4	protein_coding	ENSG00000103202	ENSG00000103202	0.832538	1.72e-13	4208.63	5055.18	3027.38	396725	410367
ENSG00000103222	0.90987	6.2482	89.3708	3.27e-21	1.81e-20	ABCC1	protein_coding	ENSG00000103222	ENSG00000103222	0.90987	1.81e-20	5321.89	5849.07	3311.43	15949138	16143257
ENSG00000103241	1.38949	2.60429	73.3967	1.06e-17	4.79e-17	FOXF1	protein_coding	ENSG00000103241	ENSG00000103241	1.38949	4.79e-17	717.016	516.028	204.681	86510527	86515422
ENSG00000103253	0.649058	1.73575	8.52802	0.00349719	0.00529286	HAGHL	protein_coding	ENSG00000103253	ENSG00000103253	0.649058	0.00529286	150.951	232.569	161.861	726936	735525
ENSG00000103257	0.666656	6.03713	9.36289	0.00221423	0.00342633	SLC7A5	protein_coding	ENSG00000103257	ENSG00000103257	0.666656	0.00342633	2950.65	4426.06	3229.33	87830023	87869507
ENSG00000103264	0.264693	4.79061	16.5003	4.86e-05	8.88e-05	FBXO31	protein_coding	ENSG00000103264	ENSG00000103264	0.264693	8.88e-05	473.558	1789.08	1537.54	87326987	87392142
ENSG00000103275	0.515524	5.6568	62.7498	2.35e-15	9.21e-15	UBE2I	protein_coding	ENSG00000103275	ENSG00000103275	0.515524	9.21e-15	1802.36	3496.17	2564	1308880	1327018
ENSG00000103313	1.84327	0.468373	91.0529	1.4e-21	7.88e-21	MEFV	protein_coding	ENSG00000103313	ENSG00000103313	1.84327	7.88e-21	232.636	126.208	34.6528	3242027	3256633
ENSG00000103316	-1.05912	4.66859	25.6515	4.09e-07	8.94e-07	CRYM	protein_coding	ENSG00000103316	ENSG00000103316	-1.05912	8.94e-07	-1061.12	1001.89	2051.43	21238874	21303083
ENSG00000103319	0.812427	5.13796	100.703	1.07e-23	6.83e-23	EEF2K	protein_coding	ENSG00000103319	ENSG00000103319	0.812427	6.83e-23	2172.54	2674.14	1577.36	22206278	22288738
ENSG00000103326	1.07534	4.95979	129.284	5.88e-30	5.42e-29	CAPN15	protein_coding	ENSG00000103326	ENSG00000103326	1.07534	5.42e-29	2676.92	2489.38	1227.97	527712	554636
ENSG00000103335	0.428308	6.67832	16.0938	6.03e-05	0.00010899	PIEZO1	protein_coding	ENSG00000103335	ENSG00000103335	0.428308	0.00010899	2918.53	6814.08	5386.64	88715338	88785220
ENSG00000103342	-0.499597	7.21044	52.5834	4.12e-13	1.4e-12	GSPT1	protein_coding	ENSG00000103342	ENSG00000103342	-0.499597	1.4e-12	-3663.02	7331.96	10937.9	11868128	11916082
ENSG00000103343	0.328267	3.00203	32.5064	1.19e-08	2.91e-08	ZNF174	protein_coding	ENSG00000103343	ENSG00000103343	0.328267	2.91e-08	174.561	531.764	439.986	3401215	3409364
ENSG00000103365	-0.300606	7.01307	15.701	7.42e-05	0.00013293	GGA2	protein_coding	ENSG00000103365	ENSG00000103365	-0.300606	0.00013293	-2102.66	6994.74	8853.03	23463542	23521995
ENSG00000103404	0.251251	4.16936	11.4933	0.00069847	0.0011413	USP31	protein_coding	ENSG00000103404	ENSG00000103404	0.251251	0.0011413	292.846	1165.56	1002.08	23061406	23149270
ENSG00000103429	0.653068	6.18695	120.46	5.02e-28	4.13e-27	BFAR	protein_coding	ENSG00000103429	ENSG00000103429	0.653068	4.13e-27	3489.43	5343.14	3502.25	14632931	14669236
ENSG00000103449	-0.622301	6.77911	32.3263	1.3e-08	3.19e-08	SALL1	protein_coding	ENSG00000103449	ENSG00000103449	-0.622301	3.19e-08	-3205.18	5150.54	8454.12	51135975	51151367
ENSG00000103460	-2.14812	4.43419	61.9821	3.47e-15	1.34e-14	TOX3	protein_coding	ENSG00000103460	ENSG00000103460	-2.14812	1.34e-14	-974.558	453.681	2184.54	52436417	52547802
ENSG00000103479	-0.29721	6.60716	15.8204	6.96e-05	0.00012518	RBL2	protein_coding	ENSG00000103479	ENSG00000103479	-0.29721	0.00012518	-1558.84	5244.92	6753.75	53433977	53491648
ENSG00000103485	-0.956883	7.04306	33.4744	7.22e-09	1.8e-08	QPRT	protein_coding	ENSG00000103485	ENSG00000103485	-0.956883	1.8e-08	-4923.2	5145.04	10582	29663279	29698699
ENSG00000103490	2.28731	3.19326	186.432	1.91e-42	3.89e-41	PYCARD	protein_coding	ENSG00000103490	ENSG00000103490	2.28731	3.89e-41	1997.33	873.222	187.764	31201486	31203450
ENSG00000103494	0.764149	3.90716	76.3466	2.38e-18	1.12e-17	RPGRIP1L	protein_coding	ENSG00000103494	ENSG00000103494	0.764149	1.12e-17	869.008	1137.22	689.361	53598153	53703938
ENSG00000103495	0.927938	2.94722	108.985	1.64e-25	1.17e-24	MAZ	protein_coding	ENSG00000103495	ENSG00000103495	0.927938	1.17e-24	552.303	595.194	323.333	29806106	29811164
ENSG00000103496	1.09434	5.46136	207.21	5.58e-47	1.53e-45	STX4	protein_coding	ENSG00000103496	ENSG00000103496	1.09434	1.53e-45	3884.89	3549.99	1738.12	31032889	31042975
ENSG00000103502	0.308273	6.73738	19.2466	1.15e-05	2.22e-05	CDIPT	protein_coding	ENSG00000103502	ENSG00000103502	0.308273	2.22e-05	2151.92	6980.58	5950.36	29858357	29863414
ENSG00000103507	1.00628	6.58372	132.018	1.48e-30	1.43e-29	BCKDK	protein_coding	ENSG00000103507	ENSG00000103507	1.00628	1.43e-29	7506.89	7460.03	3968.46	31106107	31112791
ENSG00000103510	0.186497	5.17278	8.72195	0.00314402	0.00477829	KAT8	protein_coding	ENSG00000103510	ENSG00000103510	0.186497	0.00477829	426.636	2287.62	2097.89	31114489	31131393
ENSG00000103522	2.78247	1.80046	178.787	8.92e-41	1.61e-39	IL21R	protein_coding	ENSG00000103522	ENSG00000103522	2.78247	1.61e-39	1040.37	373.903	51.7778	27402174	27452042
ENSG00000103528	-1.35878	2.74404	56.1743	6.63e-14	2.38e-13	SYT17	protein_coding	ENSG00000103528	ENSG00000103528	-1.35878	2.38e-13	-294.44	216.694	611.722	19167971	19268332
ENSG00000103534	-2.50873	0.691051	59.2705	1.37e-14	5.13e-14	TMC5	protein_coding	ENSG00000103534	ENSG00000103534	-2.50873	5.13e-14	-56.3419	22.4583	184.014	19410496	19499113
ENSG00000103550	0.498807	3.23699	53.1106	3.15e-13	1.08e-12	KNOP1	protein_coding	ENSG00000103550	ENSG00000103550	0.498807	1.08e-12	330.779	663.139	484.028	19701937	19718235
ENSG00000103569	2.17678	2.94099	46.2441	1.04e-11	3.22e-11	AQP9	protein_coding	ENSG00000103569	ENSG00000103569	2.17678	3.22e-11	1578.86	725.319	164.75	58138169	58185911
ENSG00000103591	-0.823936	5.51821	134.032	5.38e-31	5.3e-30	AAGAB	protein_coding	ENSG00000103591	ENSG00000103591	-0.823936	5.3e-30	-1632.41	1981.24	3672.54	67200667	67255195
ENSG00000103599	-1.07986	1.93607	92.1438	8.06e-22	4.58e-21	IQCH	protein_coding	ENSG00000103599	ENSG00000103599	-1.07986	4.58e-21	-158.965	147.208	326.444	67254786	67502260
ENSG00000103647	-2.21999	3.74313	147.659	5.63e-34	6.64e-33	CORO2B	protein_coding	ENSG00000103647	ENSG00000103647	-2.21999	6.64e-33	-613.273	276.25	1340.03	68578993	68727806
ENSG00000103653	0.923005	5.54879	126.919	1.93e-29	1.74e-28	CSK	protein_coding	ENSG00000103653	ENSG00000103653	0.923005	1.74e-28	3347.05	3626.25	1979.15	74782057	74803198
ENSG00000103710	1.03505	3.69056	51.2124	8.29e-13	2.77e-12	RASL12	protein_coding	ENSG00000103710	ENSG00000103710	1.03505	2.77e-12	1064.44	1028.4	513.125	65053337	65076690
ENSG00000103723	-0.801612	1.12729	16.5132	4.83e-05	8.83e-05	AP3B2	protein_coding	ENSG00000103723	ENSG00000103723	-0.801612	8.83e-05	-71.3769	89.0417	171.583	82659281	82709946
ENSG00000103742	1.39953	2.38161	24.8493	6.2e-07	1.33e-06	IGDCC4	protein_coding	ENSG00000103742	ENSG00000103742	1.39953	1.33e-06	576.568	411.972	162.583	65381484	65422947
ENSG00000103769	-0.256873	7.47313	16.8227	4.1e-05	7.54e-05	RAB11A	protein_coding	ENSG00000103769	ENSG00000103769	-0.256873	7.54e-05	-2469.41	9613.33	12179.6	65726054	65891989
ENSG00000103811	-1.11964	8.11564	116.581	3.55e-27	2.78e-26	CTSH	protein_coding	ENSG00000103811	ENSG00000103811	-1.11964	2.78e-26	-11507.7	10278	23743	78921058	78949574
ENSG00000103855	1.20513	5.87694	170.012	7.35e-39	1.15e-37	CD276	protein_coding	ENSG00000103855	ENSG00000103855	1.20513	1.15e-37	5778.88	4795.22	2188.75	73683966	73714514
ENSG00000103942	-0.902196	3.36481	21.304	3.92e-06	7.88e-06	HOMER2	protein_coding	ENSG00000103942	ENSG00000103942	-0.902196	7.88e-06	-302.386	335.167	820.556	82836946	82986153
ENSG00000103978	0.337854	5.89411	22.4132	2.2e-06	4.52e-06	TMEM87A	protein_coding	ENSG00000103978	ENSG00000103978	0.337854	4.52e-06	1335.91	3954.11	3333.68	42210447	42273584
ENSG00000103994	-0.254464	6.77228	7.88314	0.00498978	0.00742478	ZNF106	protein_coding	ENSG00000103994	ENSG00000103994	-0.254464	0.00742478	-1527.85	6004.21	7371.54	42412823	42491141
ENSG00000103995	0.368171	2.252	14.7837	0.00012058	0.00021156	CEP152	protein_coding	ENSG00000103995	ENSG00000103995	0.368171	0.00021156	116.48	316.375	256.361	48712928	48811146
ENSG00000104044	1.48677	1.31992	27.4078	1.65e-07	3.71e-07	OCA2	protein_coding	ENSG00000104044	ENSG00000104044	1.48677	3.71e-07	303.218	203.944	82.5139	27754875	28099315
ENSG00000104059	0.656	2.48729	8.50845	0.00353502	0.00534676	FAM189A1	protein_coding	ENSG00000104059	ENSG00000104059	0.656	0.00534676	267.338	407.528	255.5	29120254	29570723
ENSG00000104064	0.31188	3.82852	24.6731	6.79e-07	1.46e-06	GABPB1	protein_coding	ENSG00000104064	ENSG00000104064	0.31188	1.46e-06	289.892	929.5	785.333	50275389	50355408
ENSG00000104067	-0.405245	7.15149	19.1756	1.19e-05	2.3e-05	TJP1	protein_coding	ENSG00000104067	ENSG00000104067	-0.405245	2.3e-05	-2932.04	7235.22	9889.65	29699367	29968915
ENSG00000104081	-0.663508	4.41992	28.6401	8.72e-08	2e-07	BMF	protein_coding	ENSG00000104081	ENSG00000104081	-0.663508	2e-07	-655.509	987.944	1681.86	40087890	40108892
ENSG00000104129	0.365458	3.1826	31.9362	1.59e-08	3.87e-08	DNAJC17	protein_coding	ENSG00000104129	ENSG00000104129	0.365458	3.87e-08	219.173	599.722	488.111	40765161	40807478
ENSG00000104140	-0.78053	1.65768	9.54149	0.00200878	0.00312164	RHOV	protein_coding	ENSG00000104140	ENSG00000104140	-0.78053	0.00312164	-104.114	133.389	249.639	40872214	40874234
ENSG00000104164	0.592606	6.05455	77.0566	1.66e-18	7.87e-18	BLOC1S6	protein_coding	ENSG00000104164	ENSG00000104164	0.592606	7.87e-18	2817.31	4754.1	3252.26	45587214	45615945
ENSG00000104177	-0.285561	4.86887	8.06341	0.00451681	0.00674939	MYEF2	protein_coding	ENSG00000104177	ENSG00000104177	-0.285561	0.00674939	-456.774	1599.57	2013.83	48134632	48178353
ENSG00000104213	1.29922	1.7925	29.0356	7.11e-08	1.64e-07	PDGFRL	protein_coding	ENSG00000104213	ENSG00000104213	1.29922	1.64e-07	370.115	284.875	123.722	17576433	17644071
ENSG00000104218	-0.362098	4.01853	16.9687	3.8e-05	7e-05	CSPP1	protein_coding	ENSG00000104218	ENSG00000104218	-0.362098	7e-05	-307.059	848	1108.43	67062417	67196778
ENSG00000104219	-1.71516	6.42698	149.671	2.05e-34	2.48e-33	ZDHHC2	protein_coding	ENSG00000104219	ENSG00000104219	-1.71516	2.48e-33	-4084.72	2381.54	8442.64	17156482	17224799
ENSG00000104237	-1.78556	1.22927	89.0827	3.79e-21	2.08e-20	RP1	protein_coding	ENSG00000104237	ENSG00000104237	-1.78556	2.08e-20	-110.953	62.1389	231.875	54509422	54871720
ENSG00000104267	-1.41291	7.86299	136.765	1.36e-31	1.4e-30	CA2	protein_coding	ENSG00000104267	ENSG00000104267	-1.41291	1.4e-30	-10673.3	7554.14	21135.4	85463968	85481493
ENSG00000104290	-0.655754	4.02061	42.207	8.21e-11	2.38e-10	FZD3	protein_coding	ENSG00000104290	ENSG00000104290	-0.655754	2.38e-10	-482.179	735.306	1233.74	28494205	28574267
ENSG00000104299	-0.156385	4.27001	7.37328	0.00662002	0.00971602	INTS9	protein_coding	ENSG00000104299	ENSG00000104299	-0.156385	0.00971602	-167.423	1070.58	1267.1	28767661	28890242
ENSG00000104312	0.774739	4.15417	68.2958	1.41e-16	5.94e-16	RIPK2	protein_coding	ENSG00000104312	ENSG00000104312	0.774739	5.94e-16	1032.85	1333.15	816.847	89757806	89791064
ENSG00000104313	2.04556	0.699204	39.1327	3.96e-10	1.09e-09	EYA1	protein_coding	ENSG00000104313	ENSG00000104313	2.04556	1.09e-09	291.435	142.472	38.5	71197433	71592025
ENSG00000104320	0.568157	6.50655	45.7683	1.33e-11	4.07e-11	NBN	protein_coding	ENSG00000104320	ENSG00000104320	0.568157	4.07e-11	3659.73	6441.4	4577.57	89933331	90003228
ENSG00000104321	3.2377	2.05257	108.22	2.41e-25	1.7e-24	TRPA1	protein_coding	ENSG00000104321	ENSG00000104321	3.2377	1.7e-24	1468.38	453.528	46.3611	72019917	72075584
ENSG00000104324	-0.247367	6.66617	14.7422	0.00012326	0.00021608	CPQ	protein_coding	ENSG00000104324	ENSG00000104324	-0.247367	0.00021608	-1358.93	5493.57	6889.64	96645242	97149654
ENSG00000104325	-0.636134	6.78152	71.1627	3.29e-17	1.44e-16	DECR1	protein_coding	ENSG00000104325	ENSG00000104325	-0.636134	1.44e-16	-3232.16	5080.94	8363.54	90001405	90053633
ENSG00000104327	-6.43849	7.66506	150.659	1.24e-34	1.52e-33	CALB1	protein_coding	ENSG00000104327	ENSG00000104327	-6.43849	1.52e-33	-1405.74	218.333	23327.5	90058608	90095475
ENSG00000104332	-4.31045	8.03725	148.27	4.14e-34	4.92e-33	SFRP1	protein_coding	ENSG00000104332	ENSG00000104332	-4.31045	4.92e-33	-5690.7	1320.21	30721.2	41261962	41309473
ENSG00000104341	-0.945949	7.26201	75.3473	3.95e-18	1.83e-17	LAPTM4B	protein_coding	ENSG00000104341	ENSG00000104341	-0.945949	1.83e-17	-5826.22	6159.12	12841.7	97775057	97853013
ENSG00000104343	-0.453726	5.49044	37.0516	1.15e-09	3.06e-09	UBE2W	protein_coding	ENSG00000104343	ENSG00000104343	-0.453726	3.06e-09	-1010.09	2226.21	3240.5	73780097	73878910
ENSG00000104356	0.463326	3.03703	36.4996	1.53e-09	4.02e-09	POP1	protein_coding	ENSG00000104356	ENSG00000104356	0.463326	4.02e-09	266.998	576.264	423.556	98117293	98159835
ENSG00000104361	0.624403	4.78171	42.1344	8.52e-11	2.46e-10	NIPAL2	protein_coding	ENSG00000104361	ENSG00000104361	0.624403	2.46e-10	1229.83	1969.61	1361.07	98189826	98294393
ENSG00000104368	-1.81029	6.87024	175.982	3.65e-40	6.29e-39	PLAT	protein_coding	ENSG00000104368	ENSG00000104368	-1.81029	6.29e-39	-5583.1	3084.1	11404	42174718	42207709
ENSG00000104369	-0.764325	1.17007	23.6378	1.16e-06	2.45e-06	JPH1	protein_coding	ENSG00000104369	ENSG00000104369	-0.764325	2.45e-06	-74.1396	97	171.569	74234700	74321540
ENSG00000104375	-0.440573	4.93023	35.3854	2.71e-09	6.96e-09	STK3	protein_coding	ENSG00000104375	ENSG00000104375	-0.440573	6.96e-09	-677.558	1537.9	2193.21	98371228	98942827
ENSG00000104381	-0.787961	3.53985	70.9387	3.69e-17	1.61e-16	GDAP1	protein_coding	ENSG00000104381	ENSG00000104381	-0.787961	1.61e-16	-401.608	509.681	926.722	74320613	74518007
ENSG00000104388	-0.222065	7.4042	13.0044	0.00031075	0.00052608	RAB2A	protein_coding	ENSG00000104388	ENSG00000104388	-0.222065	0.00052608	-2040.4	9188.29	11374.6	60516936	60623644
ENSG00000104408	0.469924	7.99567	49.4552	2.03e-12	6.58e-12	EIF3E	protein_coding	ENSG00000104408	ENSG00000104408	0.469924	6.58e-12	8339.29	17746.1	13230	108162787	108443496
ENSG00000104412	0.231921	5.5096	15.6471	7.63e-05	0.00013659	EMC2	protein_coding	ENSG00000104412	ENSG00000104412	0.231921	0.00013659	679.374	2929.33	2595.81	108443601	108489196
ENSG00000104413	-4.08039	4.38502	101.064	8.91e-24	5.74e-23	ESRP1	protein_coding	ENSG00000104413	ENSG00000104413	-4.08039	5.74e-23	-515.15	126.25	2539.83	94641074	94707466
ENSG00000104419	1.50459	10.8418	166.998	3.35e-38	5.04e-37	NDRG1	protein_coding	ENSG00000104419	ENSG00000104419	1.50459	5.04e-37	241582	160564	59516.8	133237175	133302022
ENSG00000104432	1.18096	1.73122	102.955	3.43e-24	2.26e-23	IL7	protein_coding	ENSG00000104432	ENSG00000104432	1.18096	2.26e-23	327.585	277.389	123.833	78675743	78805523
ENSG00000104447	-0.629904	4.8068	42.6325	6.61e-11	1.93e-10	TRPS1	protein_coding	ENSG00000104447	ENSG00000104447	-0.629904	1.93e-10	-834.963	1325.54	2135.07	115408496	115809673
ENSG00000104517	-0.271968	6.48448	9.99847	0.0015667	0.00246904	UBR5	protein_coding	ENSG00000104517	ENSG00000104517	-0.271968	0.00246904	-1326.4	4877.04	6153.36	102252273	102412759
ENSG00000104518	0.612874	6.07271	39.1133	4e-10	1.1e-09	GSDMD	protein_coding	ENSG00000104518	ENSG00000104518	0.612874	1.1e-09	2917.49	4760.35	3290.49	143553207	143563062
ENSG00000104529	0.587104	5.47549	57.5692	3.26e-14	1.19e-13	EEF1D	protein_coding	ENSG00000104529	ENSG00000104529	0.587104	1.19e-13	1874.39	3192.6	2177.81	143579697	143599541
ENSG00000104537	2.04108	4.10469	45.4164	1.59e-11	4.84e-11	ANXA13	protein_coding	ENSG00000104537	ENSG00000104537	2.04108	4.84e-11	3306.64	1620.04	397.097	123680794	123737402
ENSG00000104549	-0.641147	4.7172	41.6901	1.07e-10	3.06e-10	SQLE	protein_coding	ENSG00000104549	ENSG00000104549	-0.641147	3.06e-10	-770.383	1201.57	2002.68	124998497	125022283
ENSG00000104611	-1.20197	4.81292	92.2817	7.52e-22	4.29e-21	SH2D4A	protein_coding	ENSG00000104611	ENSG00000104611	-1.20197	4.29e-21	-1214.24	1010.21	2539.62	19313693	19396218
ENSG00000104613	-0.24165	5.63195	16.1545	5.84e-05	0.00010581	INTS10	protein_coding	ENSG00000104613	ENSG00000104613	-0.24165	0.00010581	-655.288	2711.72	3326.49	19817391	19852083
ENSG00000104635	1.99085	8.1259	129.477	5.33e-30	4.95e-29	SLC39A14	protein_coding	ENSG00000104635	ENSG00000104635	1.99085	4.95e-29	52293.7	26267	6820.43	22367278	22434129
ENSG00000104643	-0.262098	4.33752	11.9334	0.00055136	0.00090943	MTMR9	protein_coding	ENSG00000104643	ENSG00000104643	-0.262098	0.00090943	-283.903	1083.19	1358.94	11284816	11328146
ENSG00000104660	1.05354	6.60975	151.474	8.26e-35	1.02e-33	LEPROTL1	protein_coding	ENSG00000104660	ENSG00000104660	1.05354	1.02e-33	8332.18	7908.78	3974.19	30095408	30177208
ENSG00000104671	0.318962	4.40292	19.8589	8.34e-06	1.63e-05	DCTN6	protein_coding	ENSG00000104671	ENSG00000104671	0.318962	1.63e-05	441.678	1384.74	1172.26	30156319	30183639
ENSG00000104687	-0.539516	6.92593	64.8617	8.03e-16	3.23e-15	GSR	protein_coding	ENSG00000104687	ENSG00000104687	-0.539516	3.23e-15	-3130.99	5803.32	8989.85	30678066	30727846
ENSG00000104689	0.89043	3.48018	75.2964	4.05e-18	1.88e-17	TNFRSF10A	protein_coding	ENSG00000104689	ENSG00000104689	0.89043	1.88e-17	770.482	865.292	482.111	23190452	23225102
ENSG00000104691	-0.206586	3.73892	7.94276	0.00482802	0.00719738	UBXN8	protein_coding	ENSG00000104691	ENSG00000104691	-0.206586	0.00719738	-151.975	735.653	894.861	30729131	30767006
ENSG00000104695	-0.364649	7.16135	29.4272	5.81e-08	1.35e-07	PPP2CB	protein_coding	ENSG00000104695	ENSG00000104695	-0.364649	1.35e-07	-2705.16	7418.54	10126	30774457	30814314
ENSG00000104722	-0.878079	1.4981	7.5973	0.00584558	0.00863795	NEFM	protein_coding	ENSG00000104722	ENSG00000104722	-0.878079	0.00863795	-98.9912	112.736	237.514	24913758	24919098
ENSG00000104731	0.45779	4.54617	45.4598	1.56e-11	4.74e-11	KLHDC4	protein_coding	ENSG00000104731	ENSG00000104731	0.45779	4.74e-11	731.084	1596.99	1218	87696485	87765992
ENSG00000104738	-0.253843	5.23966	8.52774	0.00349774	0.00529314	MCM4	protein_coding	ENSG00000104738	ENSG00000104738	-0.253843	0.00529314	-519.549	2046.74	2578.26	47960185	47978160
ENSG00000104756	0.51808	5.41195	34.6288	3.99e-09	1.02e-08	KCTD9	protein_coding	ENSG00000104756	ENSG00000104756	0.51808	1.02e-08	1536.91	2966.54	2218	25427847	25458476
ENSG00000104763	-0.597378	8.69467	36.7773	1.32e-09	3.5e-09	ASAH1	protein_coding	ENSG00000104763	ENSG00000104763	-0.597378	3.5e-09	-11842.6	19824.2	31975.3	18055992	18084998
ENSG00000104765	1.04834	7.91355	120.744	4.35e-28	3.58e-27	BNIP3L	protein_coding	ENSG00000104765	ENSG00000104765	1.04834	3.58e-27	20022.4	19099.2	9691.18	26383054	26505636
ENSG00000104774	1.10675	5.90519	135.147	3.07e-31	3.08e-30	MAN2B1	protein_coding	ENSG00000104774	ENSG00000104774	1.10675	3.08e-30	5318.04	4805.08	2327.12	12646511	12666742
ENSG00000104783	1.08084	0.835344	30.8662	2.76e-08	6.59e-08	KCNN4	protein_coding	ENSG00000104783	ENSG00000104783	1.08084	6.59e-08	153.224	141.764	67.0556	43766533	43781257
ENSG00000104805	0.252033	8.56933	13.5775	0.00022891	0.00039151	NUCB1	protein_coding	ENSG00000104805	ENSG00000104805	0.252033	0.00039151	6087.14	24152.2	21251	48900312	48923372
ENSG00000104808	-1.10843	3.00924	14.306	0.00015537	0.00026976	DHDH	protein_coding	ENSG00000104808	ENSG00000104808	-1.10843	0.00026976	-349.663	315.458	633.264	48933699	48944969
ENSG00000104812	0.889567	6.39529	101.447	7.34e-24	4.74e-23	GYS1	protein_coding	ENSG00000104812	ENSG00000104812	0.889567	4.74e-23	5645.15	6345.96	3650.74	48968130	48993310
ENSG00000104814	2.21166	2.16829	150.959	1.07e-34	1.31e-33	MAP4K1	protein_coding	ENSG00000104814	ENSG00000104814	2.21166	1.31e-33	948.495	428.861	94.1111	38587641	38618882
ENSG00000104823	0.446558	7.13254	16.3195	5.35e-05	9.74e-05	ECH1	protein_coding	ENSG00000104823	ENSG00000104823	0.446558	9.74e-05	4211.89	9431.89	7299.88	38815422	38831841
ENSG00000104833	1.06864	1.82721	13.7493	0.00020889	0.00035858	TUBB4A	protein_coding	ENSG00000104833	ENSG00000104833	1.06864	0.00035858	303.702	284.194	134.111	6494319	6502848
ENSG00000104852	0.291305	6.32278	12.4201	0.00042475	0.00070832	SNRNP70	protein_coding	ENSG00000104852	ENSG00000104852	0.291305	0.00070832	1521.74	5223.88	4431.06	49085419	49108605
ENSG00000104856	1.04677	4.33383	74.6119	5.73e-18	2.64e-17	RELB	protein_coding	ENSG00000104856	ENSG00000104856	1.04677	2.64e-17	1687.4	1612	784.25	45001449	45038198
ENSG00000104859	0.619113	4.06899	44.9504	2.02e-11	6.1e-11	CLASRP	protein_coding	ENSG00000104859	ENSG00000104859	0.619113	6.1e-11	745.584	1204.28	814.069	45039045	45070956
ENSG00000104866	0.903376	5.52575	99.4295	2.03e-23	1.28e-22	PPP1R37	protein_coding	ENSG00000104866	ENSG00000104866	0.903376	1.28e-22	3164.39	3502.85	1979.86	45091396	45148077
ENSG00000104870	0.455475	7.64176	29.1365	6.75e-08	1.56e-07	FCGRT	protein_coding	ENSG00000104870	ENSG00000104870	0.455475	1.56e-07	6195.86	13603.1	10183.5	49506816	49526428
ENSG00000104872	0.242453	5.46734	13.9378	0.00018896	0.00032563	PIH1D1	protein_coding	ENSG00000104872	ENSG00000104872	0.242453	0.00032563	687.37	2835.07	2505.93	49446298	49453497
ENSG00000104879	-3.54605	-0.168123	148.725	3.29e-34	3.94e-33	CKM	protein_coding	ENSG00000104879	ENSG00000104879	-3.54605	3.94e-33	-28.3192	7.98611	101.653	45306413	45322875
ENSG00000104880	-0.703485	5.06743	69.8587	6.37e-17	2.74e-16	ARHGEF18	protein_coding	ENSG00000104880	ENSG00000104880	-0.703485	2.74e-16	-1052.29	1495.82	2607.18	7395113	7472484
ENSG00000104881	1.3754	5.05457	123.844	9.11e-29	7.84e-28	PPP1R13L	protein_coding	ENSG00000104881	ENSG00000104881	1.3754	7.84e-28	3853.26	2801.56	1152.32	45379638	45406349
ENSG00000104883	-0.471124	2.51762	20.3912	6.31e-06	1.25e-05	PEX11G	protein_coding	ENSG00000104883	ENSG00000104883	-0.471124	1.25e-05	-132.379	280.986	409.403	7476875	7497449
ENSG00000104886	-0.630695	5.2272	53.6583	2.39e-13	8.25e-13	PLEKHJ1	protein_coding	ENSG00000104886	ENSG00000104886	-0.630695	8.25e-13	-1092.63	1732.42	2807.88	2230084	2237704
ENSG00000104892	-2.71146	0.941902	87.4958	8.45e-21	4.53e-20	KLC3	protein_coding	ENSG00000104892	ENSG00000104892	-2.71146	4.53e-20	-74.4898	27.4722	212.431	45333434	45351520
ENSG00000104894	2.17467	4.15954	146.369	1.08e-33	1.25e-32	CD37	protein_coding	ENSG00000104894	ENSG00000104894	2.17467	1.25e-32	3771.58	1734.32	377.292	49335171	49343335
ENSG00000104897	0.800525	5.13599	71.7812	2.4e-17	1.06e-16	SF3A2	protein_coding	ENSG00000104897	ENSG00000104897	0.800525	1.06e-16	2080.08	2598.39	1553.67	2236824	2248655
ENSG00000104903	0.997857	2.48904	66.0187	4.47e-16	1.83e-15	LYL1	protein_coding	ENSG00000104903	ENSG00000104903	0.997857	1.83e-15	436.41	437.347	227.042	13099033	13103161
ENSG00000104904	0.214974	8.01444	8.85739	0.00291905	0.00445084	OAZ1	protein_coding	ENSG00000104904	ENSG00000104904	0.214974	0.00445084	3504.59	16302.4	14722.1	2269509	2273490
ENSG00000104907	0.73641	4.23296	99.2181	2.26e-23	1.42e-22	TRMT1	protein_coding	ENSG00000104907	ENSG00000104907	0.73641	1.42e-22	1026.57	1394.01	863.556	13104902	13117567
ENSG00000104915	0.619449	4.65405	66.3582	3.76e-16	1.55e-15	STX10	protein_coding	ENSG00000104915	ENSG00000104915	0.619449	1.55e-15	1112.84	1796.5	1224.61	13144058	13150383
ENSG00000104936	-0.33884	3.65459	8.4248	0.00370137	0.00558382	DMPK	protein_coding	ENSG00000104936	ENSG00000104936	-0.33884	0.00558382	-219.38	647.444	836.722	45769709	45782552
ENSG00000104951	2.13489	3.51416	123.822	9.21e-29	7.92e-28	IL4I1	protein_coding	ENSG00000104951	ENSG00000104951	2.13489	7.92e-28	2288.31	1071.86	256.125	49889654	49929539
ENSG00000104953	-1.33633	0.960858	57.6411	3.15e-14	1.15e-13	TLE6	protein_coding	ENSG00000104953	ENSG00000104953	-1.33633	1.15e-13	-82.8153	61.9722	176.625	2977538	2995179
ENSG00000104957	0.41003	3.9492	24.8873	6.08e-07	1.31e-06	CCDC130	protein_coding	ENSG00000104957	ENSG00000104957	0.41003	1.31e-06	425.446	1037.6	809.153	13731760	13763296
ENSG00000104967	1.03339	3.62655	70.1846	5.4e-17	2.33e-16	NOVA2	protein_coding	ENSG00000104967	ENSG00000104967	1.03339	2.33e-16	997.497	965.264	493.681	45933734	45974044
ENSG00000104972	2.98112	3.32765	308.237	5.29e-69	6.61e-67	LILRB1	protein_coding	ENSG00000104972	ENSG00000104972	2.98112	6.61e-67	3244.42	1088.32	133.917	54617158	54637528
ENSG00000104974	1.73762	1.45586	127.311	1.59e-29	1.43e-28	LILRA1	protein_coding	ENSG00000104974	ENSG00000104974	1.73762	1.43e-28	442.176	254.472	74.9583	54593582	54602381
ENSG00000104979	0.300248	5.97766	11.8312	0.00058246	0.000958	C19orf53	protein_coding	ENSG00000104979	ENSG00000104979	0.300248	0.000958	1217.15	4053.83	3466.64	13774456	13778773
ENSG00000104980	0.259261	4.8066	13.8818	0.00019467	0.00033496	TIMM44	protein_coding	ENSG00000104980	ENSG00000104980	0.259261	0.00033496	467.677	1803.89	1566.17	7926718	7943667
ENSG00000104998	1.15817	4.24415	96.3877	9.45e-23	5.68e-22	IL27RA	protein_coding	ENSG00000104998	ENSG00000104998	1.15817	5.68e-22	1782.33	1538.92	732.486	14031762	14053218
ENSG00000105011	2.17478	2.27005	154.09	2.21e-35	2.84e-34	ASF1B	protein_coding	ENSG00000105011	ENSG00000105011	2.17478	2.84e-34	1005.2	462.208	105.444	14119512	14136613
ENSG00000105048	1.65459	0.174396	12.6001	0.00038573	0.00064623	TNNT1	protein_coding	ENSG00000105048	ENSG00000105048	1.65459	0.00064623	159.76	96.5556	29.5139	55132698	55149206
ENSG00000105058	0.183181	6.19972	13.551	0.00023216	0.00039697	FAM32A	protein_coding	ENSG00000105058	ENSG00000105058	0.183181	0.00039697	854.859	4666.74	4270.97	16185380	16192046
ENSG00000105063	0.218628	6.15341	8.70882	0.00316675	0.00480981	PPP6R1	protein_coding	ENSG00000105063	ENSG00000105063	0.218628	0.00480981	986.555	4512.49	4077.43	55229779	55259017
ENSG00000105072	0.295541	3.0108	16.5005	4.86e-05	8.88e-05	C19orf44	protein_coding	ENSG00000105072	ENSG00000105072	0.295541	8.88e-05	156.288	528.819	446.139	16496394	16521352
ENSG00000105085	0.424516	1.98766	36.9947	1.18e-09	3.14e-09	MED26	protein_coding	ENSG00000105085	ENSG00000105085	0.424516	3.14e-09	113.411	267.153	206.569	16574907	16629062
ENSG00000105088	-1.36243	2.7538	43.8148	3.61e-11	1.07e-10	OLFM2	protein_coding	ENSG00000105088	ENSG00000105088	-1.36243	1.07e-10	-295.647	217	624	9853718	9936552
ENSG00000105122	2.43654	3.29389	245.401	2.61e-55	1.29e-53	RASAL3	protein_coding	ENSG00000105122	ENSG00000105122	2.43654	1.29e-53	2378.07	976	182.75	15451624	15464544
ENSG00000105127	0.624202	5.19657	95.6639	1.36e-22	8.12e-22	AKAP8	protein_coding	ENSG00000105127	ENSG00000105127	0.624202	8.12e-22	1658.57	2657.11	1780.92	15353385	15379798
ENSG00000105131	-0.771313	1.79132	15.0321	0.0001057	0.00018643	EPHX3	protein_coding	ENSG00000105131	ENSG00000105131	-0.771313	0.00018643	-112.365	145.681	278.389	15226919	15233435
ENSG00000105135	-0.353121	6.62585	18.8298	1.43e-05	2.74e-05	ILVBL	protein_coding	ENSG00000105135	ENSG00000105135	-0.353121	2.74e-05	-1813.27	5134.99	6915.06	15114984	15125786
ENSG00000105137	0.721426	5.13932	67.5203	2.09e-16	8.71e-16	SYDE1	protein_coding	ENSG00000105137	ENSG00000105137	0.721426	8.71e-16	1863.67	2583.32	1635.32	15107401	15114985
ENSG00000105171	0.224919	4.99474	15.6231	7.73e-05	0.00013822	POP4	protein_coding	ENSG00000105171	ENSG00000105171	0.224919	0.00013822	460.641	2048.03	1849.22	29606283	29617237
ENSG00000105173	0.731203	0.561962	36.1975	1.78e-09	4.67e-09	CCNE1	protein_coding	ENSG00000105173	ENSG00000105173	0.731203	4.67e-09	77.0505	105.375	67.6944	29811991	29824312
ENSG00000105185	0.849411	5.11112	122.004	2.3e-28	1.93e-27	PDCD5	protein_coding	ENSG00000105185	ENSG00000105185	0.849411	1.93e-27	2218.41	2611.71	1523.11	32581190	32587453
ENSG00000105186	-0.167396	5.23124	8.33089	0.00389765	0.00586466	ANKRD27	protein_coding	ENSG00000105186	ENSG00000105186	-0.167396	0.00586466	-356.1	2127.29	2480.76	32597006	32676597
ENSG00000105193	0.68624	8.9162	63.315	1.76e-15	6.95e-15	RPS16	protein_coding	ENSG00000105193	ENSG00000105193	0.68624	6.95e-15	24380.7	35528	22620.5	39433137	39435949
ENSG00000105202	0.776452	6.43571	79.7729	4.2e-19	2.07e-18	FBL	protein_coding	ENSG00000105202	ENSG00000105202	0.776452	2.07e-18	5087.27	6551.94	4001.74	39834458	39846379
ENSG00000105204	0.300246	4.73729	13.1079	0.00029405	0.0004989	DYRK1B	protein_coding	ENSG00000105204	ENSG00000105204	0.300246	0.0004989	516.057	1718.78	1480.81	39825350	39834201
ENSG00000105219	-5.69258	2.07684	208.838	2.46e-47	6.93e-46	CCNP	protein_coding	ENSG00000105219	ENSG00000105219	-5.69258	6.93e-46	-53.447	9.38889	569.542	40222208	40226697
ENSG00000105220	0.664337	8.89061	57.1191	4.1e-14	1.48e-13	GPI	protein_coding	ENSG00000105220	ENSG00000105220	0.664337	1.48e-13	22576.8	33983.9	23028.5	34359480	34402413
ENSG00000105221	-0.430808	6.88111	30.1202	4.06e-08	9.56e-08	AKT2	protein_coding	ENSG00000105221	ENSG00000105221	-0.430808	9.56e-08	-2570.27	5966.17	8544.42	40230317	40285536
ENSG00000105223	0.547827	7.69348	51.2691	8.05e-13	2.7e-12	PLD3	protein_coding	ENSG00000105223	ENSG00000105223	0.547827	2.7e-12	7989.03	14583.1	10435.7	40348456	40380439
ENSG00000105227	-0.652228	3.89016	24.6234	6.97e-07	1.49e-06	PRX	protein_coding	ENSG00000105227	ENSG00000105227	-0.652228	1.49e-06	-450.2	690.25	1087.43	40393766	40414793
ENSG00000105229	0.247518	4.16405	13.8554	0.00019743	0.00033963	PIAS4	protein_coding	ENSG00000105229	ENSG00000105229	0.247518	0.00033963	282.861	1142.79	1007.86	4007736	4039386
ENSG00000105245	0.535386	3.01704	15.6983	7.43e-05	0.00013308	NUMBL	protein_coding	ENSG00000105245	ENSG00000105245	0.535386	0.00013308	297.392	555.472	394.25	40665905	40690972
ENSG00000105246	2.44324	2.10592	186.048	2.32e-42	4.69e-41	EBI3	protein_coding	ENSG00000105246	ENSG00000105246	2.44324	4.69e-41	1060.84	434.194	80.0556	4229523	4237528
ENSG00000105248	0.248353	4.15809	8.71474	0.00315648	0.00479623	YJU2	protein_coding	ENSG00000105248	ENSG00000105248	0.248353	0.00479623	281.418	1133.14	1014.88	4247080	4269088
ENSG00000105258	0.697042	1.6096	36.8586	1.27e-09	3.36e-09	POLR2I	protein_coding	ENSG00000105258	ENSG00000105258	0.697042	3.36e-09	148.034	212.375	138.764	36113709	36115213
ENSG00000105287	0.684988	5.76083	80.2286	3.34e-19	1.65e-18	PRKD2	protein_coding	ENSG00000105287	ENSG00000105287	0.684988	1.65e-18	2684.94	3919.69	2586.68	46674275	46717127
ENSG00000105289	-3.59016	3.50447	224.62	8.88e-51	3.23e-49	TJP3	protein_coding	ENSG00000105289	ENSG00000105289	-3.59016	3.23e-49	-355.126	98.9167	1324.67	3708362	3750813
ENSG00000105298	0.256739	3.44461	11.6874	0.00062926	0.00103228	CACTIN	protein_coding	ENSG00000105298	ENSG00000105298	0.256739	0.00103228	178.801	696.431	612.667	3610645	3626815
ENSG00000105323	0.247843	7.51166	18.5664	1.64e-05	3.12e-05	HNRNPUL1	protein_coding	ENSG00000105323	ENSG00000105323	0.247843	3.12e-05	2927.74	11812.9	10378.6	41262496	41307787
ENSG00000105325	0.287403	5.34309	13.2617	0.00027089	0.00046086	FZR1	protein_coding	ENSG00000105325	ENSG00000105325	0.287403	0.00046086	751.743	2615.64	2232.81	3506311	3538334
ENSG00000105327	1.57305	2.83474	145.466	1.7e-33	1.94e-32	BBC3	protein_coding	ENSG00000105327	ENSG00000105327	1.57305	1.94e-32	989.579	629.083	217.722	47220822	47232766
ENSG00000105329	1.51362	6.60069	173.932	1.02e-39	1.72e-38	TGFB1	protein_coding	ENSG00000105329	ENSG00000105329	1.51362	1.72e-38	12617.2	8335.81	3119.51	41301587	41353922
ENSG00000105339	0.750954	5.30245	75.6587	3.37e-18	1.57e-17	DENND3	protein_coding	ENSG00000105339	ENSG00000105339	0.750954	1.57e-17	2220.94	2957.49	1837.57	141117278	141195808
ENSG00000105341	-0.289016	5.6183	23.4565	1.28e-06	2.68e-06	DMAC2	protein_coding	ENSG00000105341	ENSG00000105341	-0.289016	2.68e-06	-757.598	2621.31	3368.76	41431318	41440717
ENSG00000105355	0.496567	5.58957	23.5089	1.24e-06	2.61e-06	PLIN3	protein_coding	ENSG00000105355	ENSG00000105355	0.496567	2.61e-06	1662.82	3348.62	2512.47	4838341	4867694
ENSG00000105357	-1.7636	5.78652	60.5027	7.35e-15	2.79e-14	MYH14	protein_coding	ENSG00000105357	ENSG00000105357	-1.7636	2.79e-14	-2462.8	1396.46	5386.81	50188186	50310542
ENSG00000105366	4.65286	2.5693	170.843	4.84e-39	7.69e-38	SIGLEC8	protein_coding	ENSG00000105366	ENSG00000105366	4.65286	7.69e-38	3329.76	715.639	26.5	51450847	51458456
ENSG00000105369	1.63269	2.08738	25.3198	4.86e-07	1.06e-06	CD79A	protein_coding	ENSG00000105369	ENSG00000105369	1.63269	1.06e-06	466.178	285.528	116.653	41877279	41881372
ENSG00000105372	1.39085	9.04251	179.262	7.02e-41	1.28e-39	RPS19	protein_coding	ENSG00000105372	ENSG00000105372	1.39085	1.28e-39	62694.2	45076.2	17794.9	41860255	41872925
ENSG00000105373	0.806164	8.04017	75.8417	3.07e-18	1.43e-17	NOP53	protein_coding	ENSG00000105373	ENSG00000105373	0.806164	1.43e-17	16192	20085.3	11848.6	47745546	47757058
ENSG00000105374	3.56228	4.21909	234.551	6.07e-53	2.67e-51	NKG7	protein_coding	ENSG00000105374	ENSG00000105374	3.56228	2.67e-51	7176.56	2014.6	169.792	51371606	51372701
ENSG00000105383	1.93279	2.11308	153.874	2.47e-35	3.16e-34	CD33	protein_coding	ENSG00000105383	ENSG00000105383	1.93279	3.16e-34	799.262	413.528	108.014	51225064	51243860
ENSG00000105393	0.327422	3.88654	19.6829	9.14e-06	1.78e-05	BABAM1	protein_coding	ENSG00000105393	ENSG00000105393	0.327422	1.78e-05	312.801	955.347	805	17267376	17281249
ENSG00000105397	0.708356	5.95146	114.52	1e-26	7.64e-26	TYK2	protein_coding	ENSG00000105397	ENSG00000105397	0.708356	7.64e-26	3223.31	4550.42	2885.74	10350529	10380572
ENSG00000105401	0.464717	6.95213	43.167	5.03e-11	1.48e-10	CDC37	protein_coding	ENSG00000105401	ENSG00000105401	0.464717	1.48e-10	3950.17	8500.17	6492.5	10391133	10420121
ENSG00000105402	-0.260964	5.54671	18.9304	1.36e-05	2.6e-05	NAPA	protein_coding	ENSG00000105402	ENSG00000105402	-0.260964	2.6e-05	-655.832	2513.11	3157.08	47487637	47515091
ENSG00000105419	0.938877	2.15211	32.8718	9.84e-09	2.43e-08	MEIS3	protein_coding	ENSG00000105419	ENSG00000105419	0.938877	2.43e-08	317.562	338.236	184.903	47403124	47419527
ENSG00000105438	0.206723	7.63824	10.7186	0.00106063	0.00170277	KDELR1	protein_coding	ENSG00000105438	ENSG00000105438	0.206723	0.00170277	2587.65	12517.5	11394.1	48382575	48391551
ENSG00000105443	0.221923	5.68056	10.1376	0.00145274	0.00229618	CYTH2	protein_coding	ENSG00000105443	ENSG00000105443	0.221923	0.00229618	723.385	3259.62	2933.38	48469208	48482314
ENSG00000105464	1.82212	0.338093	106.442	5.9e-25	4.09e-24	GRIN2D	protein_coding	ENSG00000105464	ENSG00000105464	1.82212	4.09e-24	201.268	110.458	33.5833	48394875	48444931
ENSG00000105483	0.63263	5.13547	74.4861	6.11e-18	2.81e-17	CARD8	protein_coding	ENSG00000105483	ENSG00000105483	0.63263	2.81e-17	1601.65	2531.74	1720.42	48180770	48255946
ENSG00000105486	0.941781	4.1534	135.371	2.74e-31	2.76e-30	LIG1	protein_coding	ENSG00000105486	ENSG00000105486	0.941781	2.76e-30	1305.58	1386.29	761.417	48115445	48170603
ENSG00000105499	0.998331	3.94287	65.2306	6.66e-16	2.7e-15	PLA2G4C	protein_coding	ENSG00000105499	ENSG00000105499	0.998331	2.7e-15	1220.69	1222.74	624.833	48047843	48110817
ENSG00000105514	0.287631	4.44702	8.14768	0.00431163	0.00645876	RAB3D	protein_coding	ENSG00000105514	ENSG00000105514	0.287631	0.00645876	416.202	1447	1241.96	11322068	11346270
ENSG00000105516	0.535498	3.93055	17.4455	2.96e-05	5.51e-05	DBP	protein_coding	ENSG00000105516	ENSG00000105516	0.535498	5.51e-05	561.373	1048.32	773.319	48630030	48637379
ENSG00000105518	0.447174	4.85609	26.3027	2.92e-07	6.44e-07	TMEM205	protein_coding	ENSG00000105518	ENSG00000105518	0.447174	6.44e-07	869.796	1945.1	1508	11342776	11346518
ENSG00000105519	-3.24455	3.92513	333.869	1.38e-74	2.57e-72	CAPS	protein_coding	ENSG00000105519	ENSG00000105519	-3.24455	2.57e-72	-540.218	166.5	1767.9	5912339	5916211
ENSG00000105520	0.326151	4.30926	11.8165	0.00058707	0.00096535	PLPPR2	protein_coding	ENSG00000105520	ENSG00000105520	0.326151	0.00096535	418.244	1282.36	1087.83	11355386	11365698
ENSG00000105538	0.471653	4.73048	15.7319	7.3e-05	0.00013087	RASIP1	protein_coding	ENSG00000105538	ENSG00000105538	0.471653	0.00013087	862.352	1828.36	1387.24	48720585	48740610
ENSG00000105556	0.475324	3.68234	38.0265	6.98e-10	1.88e-09	MIER2	protein_coding	ENSG00000105556	ENSG00000105556	0.475324	1.88e-09	417.388	878.111	663.236	301444	344815
ENSG00000105559	0.8091	4.97877	38.2994	6.07e-10	1.64e-09	PLEKHA4	protein_coding	ENSG00000105559	ENSG00000105559	0.8091	1.64e-09	1905.49	2355.07	1392.32	48837097	48868617
ENSG00000105607	-0.987694	4.71596	90.4418	1.91e-21	1.06e-20	GCDH	protein_coding	ENSG00000105607	ENSG00000105607	-0.987694	1.06e-20	-1015.83	1028.49	2109.93	12891160	12914207
ENSG00000105609	1.44538	2.14759	60.3633	7.89e-15	2.98e-14	LILRB5	protein_coding	ENSG00000105609	ENSG00000105609	1.44538	2.98e-14	571.748	395.569	143.306	54249421	54257301
ENSG00000105612	0.970566	6.07899	104.807	1.35e-24	9.09e-24	DNASE2	protein_coding	ENSG00000105612	ENSG00000105612	0.970566	9.09e-24	5102.31	5257.04	2884.93	12875209	12881466
ENSG00000105618	0.397573	4.87585	30.2251	3.85e-08	9.07e-08	PRPF31	protein_coding	ENSG00000105618	ENSG00000105618	0.397573	9.07e-08	777.796	1956.36	1567.69	54115410	54131719
ENSG00000105619	0.444295	2.80815	24.255	8.44e-07	1.8e-06	TFPT	protein_coding	ENSG00000105619	ENSG00000105619	0.444295	1.8e-06	207.862	467.847	363.792	54107013	54115675
ENSG00000105639	2.23507	4.24607	185.149	3.64e-42	7.26e-41	JAK3	protein_coding	ENSG00000105639	ENSG00000105639	2.23507	7.26e-41	4078.28	1824.68	402.25	17824780	17848071
ENSG00000105640	1.08231	7.76199	125.381	4.2e-29	3.68e-28	RPL18A	protein_coding	ENSG00000105640	ENSG00000105640	1.08231	3.68e-28	18953.3	17511.9	8414.72	17859910	17864153
ENSG00000105642	4.46898	1.27131	215.367	9.27e-49	2.88e-47	KCNN1	protein_coding	ENSG00000105642	ENSG00000105642	4.46898	2.88e-47	1183.16	264.75	12.6528	17951293	18000080
ENSG00000105643	1.85259	5.66123	194.958	2.63e-44	6.07e-43	ARRDC2	protein_coding	ENSG00000105643	ENSG00000105643	1.85259	6.07e-43	8675.91	4683.12	1330.1	18001132	18014102
ENSG00000105649	-1.06415	2.73894	71.6763	2.54e-17	1.12e-16	RAB3A	protein_coding	ENSG00000105649	ENSG00000105649	-1.06415	1.12e-16	-265.21	249.222	562.708	18196784	18204042
ENSG00000105655	-1.07934	5.83502	60.1038	9e-15	3.4e-14	ISYNA1	protein_coding	ENSG00000105655	ENSG00000105655	-1.07934	3.4e-14	-2310.41	2140.58	4957.65	18434388	18438167
ENSG00000105662	-0.933659	4.48249	95.5953	1.41e-22	8.4e-22	CRTC1	protein_coding	ENSG00000105662	ENSG00000105662	-0.933659	8.4e-22	-832.201	891.333	1819.71	18683678	18782333
ENSG00000105669	0.482501	5.83715	29.5648	5.41e-08	1.26e-07	COPE	protein_coding	ENSG00000105669	ENSG00000105669	0.482501	1.26e-07	1874.16	3884.26	2933.07	18899514	18919387
ENSG00000105671	0.658436	5.26724	69.0296	9.7e-17	4.12e-16	DDX49	protein_coding	ENSG00000105671	ENSG00000105671	0.658436	4.12e-16	1837.21	2790.26	1855.82	18919705	18929189
ENSG00000105697	3.89907	0.106635	154.379	1.91e-35	2.47e-34	HAMP	protein_coding	ENSG00000105697	ENSG00000105697	3.89907	2.47e-34	465.234	119.319	7.52778	35280716	35285143
ENSG00000105698	0.444485	6.55286	41.104	1.44e-10	4.09e-10	USF2	protein_coding	ENSG00000105698	ENSG00000105698	0.444485	4.09e-10	2831.19	6369.6	4960.15	35268962	35279821
ENSG00000105700	0.829602	4.58948	189.186	4.79e-43	1.02e-41	KXD1	protein_coding	ENSG00000105700	ENSG00000105700	0.829602	1.02e-41	1498.66	1806.49	1065.04	18557762	18569387
ENSG00000105711	1.78389	3.56271	174.419	8.02e-40	1.36e-38	SCN1B	protein_coding	ENSG00000105711	ENSG00000105711	1.78389	1.36e-38	1987.7	1114.25	318.236	35030470	35040449
ENSG00000105717	0.813629	0.406203	28.6603	8.63e-08	1.98e-07	PBX4	protein_coding	ENSG00000105717	ENSG00000105717	0.813629	1.98e-07	77.2044	94.8889	58.5417	19561707	19618693
ENSG00000105723	0.247636	5.14544	17.1353	3.48e-05	6.44e-05	GSK3A	protein_coding	ENSG00000105723	ENSG00000105723	0.247636	6.44e-05	554.606	2239.6	1988.07	42226225	42242625
ENSG00000105732	0.231629	4.15962	10.6376	0.00110811	0.00177643	ZNF574	protein_coding	ENSG00000105732	ENSG00000105732	0.231629	0.00177643	264.497	1141.9	1015.54	42068477	42081552
ENSG00000105737	-3.52168	3.5177	150.744	1.19e-34	1.46e-33	GRIK5	protein_coding	ENSG00000105737	ENSG00000105737	-3.52168	1.46e-33	-352.461	100.083	1321.99	41998321	42069498
ENSG00000105767	-1.48993	4.80681	55.0681	1.16e-13	4.11e-13	CADM4	protein_coding	ENSG00000105767	ENSG00000105767	-1.48993	4.11e-13	-1238.86	831.486	2502.06	43622368	43639850
ENSG00000105771	0.231054	4.30353	11.9283	0.00055286	0.00091149	SMG9	protein_coding	ENSG00000105771	ENSG00000105771	0.231054	0.00091149	287.255	1243.24	1116.15	43727983	43754962
ENSG00000105793	-0.323551	4.43977	26.0922	3.25e-07	7.16e-07	GTPBP10	protein_coding	ENSG00000105793	ENSG00000105793	-0.323551	7.16e-07	-371.351	1147.74	1496.03	90335223	90391453
ENSG00000105821	0.247523	4.20109	13.6552	0.00021963	0.00037608	DNAJC2	protein_coding	ENSG00000105821	ENSG00000105821	0.247523	0.00037608	292.946	1183.51	1038.67	103312289	103344830
ENSG00000105829	0.395149	4.86977	26.8805	2.16e-07	4.83e-07	BET1	protein_coding	ENSG00000105829	ENSG00000105829	0.395149	4.83e-07	766.182	1938.97	1574.89	93962762	94004382
ENSG00000105835	0.454864	6.99472	11.6861	0.00062969	0.00103287	NAMPT	protein_coding	ENSG00000105835	ENSG00000105835	0.454864	0.00103287	3962.67	8711.76	6653.29	106248298	106286326
ENSG00000105851	1.59062	3.85061	134.344	4.6e-31	4.57e-30	PIK3CG	protein_coding	ENSG00000105851	ENSG00000105851	1.59062	4.57e-30	2051.64	1289.83	441.403	106865278	106908980
ENSG00000105852	-1.30493	1.14349	26.6363	2.46e-07	5.45e-07	PON3	protein_coding	ENSG00000105852	ENSG00000105852	-1.30493	5.45e-07	-92.7949	71.1111	199.111	95359872	95396375
ENSG00000105854	0.628345	6.24853	28.3084	1.03e-07	2.37e-07	PON2	protein_coding	ENSG00000105854	ENSG00000105854	0.628345	2.37e-07	3437.71	5471.06	3746.24	95404862	95435329
ENSG00000105865	0.229398	2.01857	7.67696	0.00559304	0.00828165	DUS4L	protein_coding	ENSG00000105865	ENSG00000105865	0.229398	0.00828165	57.8082	252	230.25	107563484	107578523
ENSG00000105875	0.59718	6.01035	54.4992	1.56e-13	5.44e-13	WDR91	protein_coding	ENSG00000105875	ENSG00000105875	0.59718	5.44e-13	2725.95	4564.71	3172.61	135183839	135211534
ENSG00000105877	4.33469	4.23868	231.143	3.36e-52	1.39e-50	DNAH11	protein_coding	ENSG00000105877	ENSG00000105877	4.33469	1.39e-50	9390.32	2166.32	109.319	21543039	21901839
ENSG00000105880	3.00174	0.352198	224.83	8e-51	2.92e-49	DLX5	protein_coding	ENSG00000105880	ENSG00000105880	3.00174	2.92e-49	381.929	127.236	17.0139	97020396	97024950
ENSG00000105926	0.641236	4.86604	26.2897	2.94e-07	6.48e-07	MPP6	protein_coding	ENSG00000105926	ENSG00000105926	0.641236	6.48e-07	1361.5	2123.24	1411.6	24573268	24694193
ENSG00000105929	-2.16488	7.10876	19.4979	1.01e-05	1.96e-05	ATP6V0A4	protein_coding	ENSG00000105929	ENSG00000105929	-2.16488	1.96e-05	-5795.66	2677.12	14191.5	138706294	138799560
ENSG00000105953	-0.419083	8.42053	23.4857	1.26e-06	2.64e-06	OGDH	protein_coding	ENSG00000105953	ENSG00000105953	-0.419083	2.64e-06	-7166	17099.2	24477.3	44606572	44709066
ENSG00000105963	-1.31072	2.35243	100.071	1.47e-23	9.33e-23	ADAP1	protein_coding	ENSG00000105963	ENSG00000105963	-1.31072	9.33e-23	-223.914	170.833	452.389	897900	955407
ENSG00000105967	0.711677	5.60376	10.4248	0.00124335	0.00197966	TFEC	protein_coding	ENSG00000105967	ENSG00000105967	0.711677	0.00197966	2526.35	3549.85	2140.97	115935148	116159896
ENSG00000105968	-0.179517	7.64269	11.6234	0.00065127	0.00106669	H2AZ2	protein_coding	ENSG00000105968	ENSG00000105968	-0.179517	0.00106669	-1991.84	11095.5	13199.3	44826791	44848087
ENSG00000105971	2.0662	6.86985	310.277	1.9e-69	2.48e-67	CAV2	protein_coding	ENSG00000105971	ENSG00000105971	2.0662	2.48e-67	22616.5	10945.9	2781.15	116287380	116508541
ENSG00000105974	2.29689	7.54938	227.065	2.6e-51	1e-49	CAV1	protein_coding	ENSG00000105974	ENSG00000105974	2.29689	1e-49	41349.8	18002.5	3877.22	116524994	116561179
ENSG00000105976	1.42266	8.15198	165.294	7.89e-38	1.15e-36	MET	protein_coding	ENSG00000105976	ENSG00000105976	1.42266	1.15e-36	35135.2	24696.8	9623.72	116672196	116798377
ENSG00000105983	-0.248275	5.96745	12.6945	0.00036674	0.00061676	LMBR1	protein_coding	ENSG00000105983	ENSG00000105983	-0.248275	0.00061676	-839.236	3380.26	4292.68	156668946	156893216
ENSG00000105993	-0.199855	6.36114	11.468	0.00070804	0.00115576	DNAJB6	protein_coding	ENSG00000105993	ENSG00000105993	-0.199855	0.00115576	-907.557	4541.07	5505.76	157335381	157417439
ENSG00000105996	-0.629646	0.87022	10.8045	0.00101256	0.00162902	HOXA2	protein_coding	ENSG00000105996	ENSG00000105996	-0.629646	0.00162902	-53.4237	84.8472	140.042	27100354	27102686
ENSG00000105997	0.532594	3.03983	22.7802	1.82e-06	3.76e-06	HOXA3	protein_coding	ENSG00000105997	ENSG00000105997	0.532594	3.76e-06	300.287	563.819	417.417	27106184	27152581
ENSG00000106003	0.706645	3.82454	28.4485	9.62e-08	2.2e-07	LFNG	protein_coding	ENSG00000106003	ENSG00000106003	0.706645	2.2e-07	735.206	1040.42	660.264	2512529	2529177
ENSG00000106004	-0.484577	4.16741	27.0817	1.95e-07	4.37e-07	HOXA5	protein_coding	ENSG00000106004	ENSG00000106004	-0.484577	4.37e-07	-424.281	875.569	1315.72	27141052	27143681
ENSG00000106006	-0.835661	0.741677	38.4244	5.69e-10	1.55e-09	HOXA6	protein_coding	ENSG00000106006	ENSG00000106006	-0.835661	1.55e-09	-59.1694	70.8056	132.722	27145396	27150603
ENSG00000106009	0.593265	5.29373	52.839	3.62e-13	1.24e-12	BRAT1	protein_coding	ENSG00000106009	ENSG00000106009	0.593265	1.24e-12	1638.94	2762.58	1918.33	2537810	2555694
ENSG00000106025	0.3478	7.66215	9.35762	0.00222061	0.00343536	TSPAN12	protein_coding	ENSG00000106025	ENSG00000106025	0.3478	0.00343536	4760.77	13688.3	11227	120787320	120858402
ENSG00000106028	0.526289	5.75645	70.7785	4e-17	1.74e-16	SSBP1	protein_coding	ENSG00000106028	ENSG00000106028	0.526289	1.74e-16	1983.91	3769.61	2751.67	141738334	141787922
ENSG00000106031	3.16327	0.891621	78.1476	9.56e-19	4.6e-18	HOXA13	protein_coding	ENSG00000106031	ENSG00000106031	3.16327	4.6e-18	582.35	184.097	21.1944	27193503	27200091
ENSG00000106034	-0.416148	4.54694	7.4736	0.00626101	0.00921428	CPED1	protein_coding	ENSG00000106034	ENSG00000106034	-0.416148	0.00921428	-502.516	1207.54	1597.06	120988697	121297442
ENSG00000106049	-0.865219	7.38805	100.653	1.1e-23	7.01e-23	HIBADH	protein_coding	ENSG00000106049	ENSG00000106049	-0.865219	7.01e-23	-6104.37	7055.29	13592.1	27525442	27662883
ENSG00000106052	-0.267781	7.50639	16.7115	4.35e-05	7.98e-05	TAX1BP1	protein_coding	ENSG00000106052	ENSG00000106052	-0.267781	7.98e-05	-2619.87	9783.65	12441.3	27739331	27844564
ENSG00000106066	-1.12952	7.20865	63.9001	1.31e-15	5.2e-15	CPVL	protein_coding	ENSG00000106066	ENSG00000106066	-1.12952	5.2e-15	-6267.37	5548.72	13097.8	28995235	29195451
ENSG00000106070	1.46977	7.03481	119.831	6.89e-28	5.63e-27	GRB10	protein_coding	ENSG00000106070	ENSG00000106070	1.46977	5.63e-27	16884.2	11487.7	4161.21	50590063	50793462
ENSG00000106078	-0.968604	5.53447	52.7586	3.77e-13	1.29e-12	COBL	protein_coding	ENSG00000106078	ENSG00000106078	-0.968604	1.29e-12	-1785.06	1842.92	3863.42	51016212	51316818
ENSG00000106080	0.281461	3.82647	8.4529	0.00364462	0.00550335	FKBP14	protein_coding	ENSG00000106080	ENSG00000106080	0.281461	0.00550335	255.011	906.028	788.806	30010587	30026702
ENSG00000106100	0.515066	3.40899	42.4556	7.23e-11	2.1e-10	NOD1	protein_coding	ENSG00000106100	ENSG00000106100	0.515066	2.1e-10	382.222	742.083	541.819	30424527	30478784
ENSG00000106144	0.413773	5.14819	36.2632	1.72e-09	4.52e-09	CASP2	protein_coding	ENSG00000106144	ENSG00000106144	0.413773	4.52e-09	986.384	2383.88	1896	143288215	143307696
ENSG00000106211	0.845455	8.75914	35.2334	2.92e-09	7.52e-09	HSPB1	protein_coding	ENSG00000106211	ENSG00000106211	0.845455	7.52e-09	26780.2	31675.4	19074.2	76302673	76304295
ENSG00000106236	5.37453	7.06076	125.227	4.54e-29	3.97e-28	NPTX2	protein_coding	ENSG00000106236	ENSG00000106236	5.37453	3.97e-28	85523.7	15912.8	378.639	98617285	98629869
ENSG00000106244	0.354081	6.4852	32.9707	9.36e-09	2.31e-08	PDAP1	protein_coding	ENSG00000106244	ENSG00000106244	0.354081	2.31e-08	2094.95	5916.6	4874.03	99392048	99408597
ENSG00000106245	0.320146	4.75631	22.6468	1.95e-06	4.02e-06	BUD31	protein_coding	ENSG00000106245	ENSG00000106245	0.320146	4.02e-06	567.721	1773.32	1500.25	99408641	99419616
ENSG00000106258	1.40486	4.5338	66.828	2.96e-16	1.23e-15	CYP3A5	protein_coding	ENSG00000106258	ENSG00000106258	1.40486	1.23e-15	2776.3	1976.21	783.778	99648194	99679998
ENSG00000106261	-0.265782	6.59599	12.0984	0.00050466	0.00083688	ZKSCAN1	protein_coding	ENSG00000106261	ENSG00000106261	-0.265782	0.00083688	-1382.68	5202.31	6571.79	100015572	100041689
ENSG00000106263	0.661612	7.33231	134.57	4.1e-31	4.09e-30	EIF3B	protein_coding	ENSG00000106263	ENSG00000106263	0.661612	4.09e-30	7715.83	11662.2	7741.11	2354086	2380745
ENSG00000106266	0.591887	5.03044	45.0961	1.88e-11	5.67e-11	SNX8	protein_coding	ENSG00000106266	ENSG00000106266	0.591887	5.67e-11	1360.27	2298.19	1598.74	2251770	2354318
ENSG00000106268	1.24512	2.84636	137.382	9.95e-32	1.04e-30	NUDT1	protein_coding	ENSG00000106268	ENSG00000106268	1.24512	1.04e-30	730.745	586.889	260.861	2242222	2251146
ENSG00000106299	-0.317403	7.08342	23.8499	1.04e-06	2.2e-06	WASL	protein_coding	ENSG00000106299	ENSG00000106299	-0.317403	2.2e-06	-2245.75	7075.38	9307.64	123681943	123749003
ENSG00000106305	-0.380464	3.50235	22.9664	1.65e-06	3.42e-06	AIMP2	protein_coding	ENSG00000106305	ENSG00000106305	-0.380464	3.42e-06	-222.598	585.069	798.986	6009255	6023834
ENSG00000106327	4.0572	1.22542	127.413	1.51e-29	1.36e-28	TFR2	protein_coding	ENSG00000106327	ENSG00000106327	4.0572	1.36e-28	938.34	231.278	15.5139	100620416	100642779
ENSG00000106330	0.345765	4.06615	16.1182	5.95e-05	0.0001077	MOSPD3	protein_coding	ENSG00000106330	ENSG00000106330	0.345765	0.0001077	368.662	1066.22	913.222	100612102	100615384
ENSG00000106348	0.886024	4.52619	62.1816	3.13e-15	1.22e-14	IMPDH1	protein_coding	ENSG00000106348	ENSG00000106348	0.886024	1.22e-14	1544.76	1743.47	989.833	128392277	128410252
ENSG00000106351	-1.18807	5.41976	60.1779	8.67e-15	3.27e-14	AGFG2	protein_coding	ENSG00000106351	ENSG00000106351	-1.18807	3.27e-14	-1834.64	1544.22	3892.75	100539203	100568220
ENSG00000106355	0.212075	4.76204	8.32064	0.00391972	0.00589665	LSM5	protein_coding	ENSG00000106355	ENSG00000106355	0.212075	0.00589665	363.097	1712.11	1568.22	32485338	32495283
ENSG00000106366	2.18554	7.9637	64.9496	7.68e-16	3.1e-15	SERPINE1	protein_coding	ENSG00000106366	ENSG00000106366	2.18554	3.1e-15	50903.3	23290.9	5441.79	101127104	101139247
ENSG00000106384	2.325	1.5052	51.2282	8.22e-13	2.75e-12	MOGAT3	protein_coding	ENSG00000106384	ENSG00000106384	2.325	2.75e-12	579.344	249.181	55.7917	101195007	101201038
ENSG00000106397	1.60875	6.71786	218.979	1.51e-49	4.98e-48	PLOD3	protein_coding	ENSG00000106397	ENSG00000106397	1.60875	4.98e-48	14730.4	9156.4	3184.74	101205977	101218420
ENSG00000106404	-0.935255	3.52477	38.2427	6.25e-10	1.69e-09	CLDN15	protein_coding	ENSG00000106404	ENSG00000106404	-0.935255	1.69e-09	-426.97	456.528	975.778	101232092	101238820
ENSG00000106415	0.448946	4.0879	12.3197	0.00044819	0.00074622	GLCCI1	protein_coding	ENSG00000106415	ENSG00000106415	0.448946	0.00074622	501.098	1116.17	892.625	7968796	8094272
ENSG00000106443	0.419488	5.29442	47.1808	6.47e-12	2.02e-11	PHF14	protein_coding	ENSG00000106443	ENSG00000106443	0.419488	2.02e-11	1115.64	2659.51	2084.42	10973336	11169623
ENSG00000106460	-0.369924	7.05156	19.9004	8.16e-06	1.6e-05	TMEM106B	protein_coding	ENSG00000106460	ENSG00000106460	-0.369924	1.6e-05	-2500.3	6758.96	9389.92	12211270	12243367
ENSG00000106462	1.59558	2.28586	168.258	1.78e-38	2.74e-37	EZH2	protein_coding	ENSG00000106462	ENSG00000106462	1.59558	2.74e-37	688.958	431.792	145.153	148807383	148884321
ENSG00000106477	-0.360196	3.66534	21.4379	3.65e-06	7.37e-06	CEP41	protein_coding	ENSG00000106477	ENSG00000106477	-0.360196	7.37e-06	-235.989	655.167	895.528	130393771	130442433
ENSG00000106484	-1.21378	4.45612	36.4546	1.56e-09	4.11e-09	MEST	protein_coding	ENSG00000106484	ENSG00000106484	-1.21378	4.11e-09	-935.856	771.028	1847.6	130486171	130506465
ENSG00000106511	1.23317	1.20326	23.6008	1.19e-06	2.49e-06	MEOX2	protein_coding	ENSG00000106511	ENSG00000106511	1.23317	2.49e-06	250.059	202.778	86.3194	15611212	15686683
ENSG00000106526	-0.418876	2.81252	12.8583	0.00033599	0.00056709	ACTR3C	protein_coding	ENSG00000106526	ENSG00000106526	-0.418876	0.00056709	-145.629	347.667	508.153	150243916	150323725
ENSG00000106537	0.76559	4.63286	29.4691	5.68e-08	1.32e-07	TSPAN13	protein_coding	ENSG00000106537	ENSG00000106537	0.76559	1.32e-07	1391.25	1817.22	1139.46	16753755	16784536
ENSG00000106538	1.62672	7.47159	88.7564	4.47e-21	2.44e-20	RARRES2	protein_coding	ENSG00000106538	ENSG00000106538	1.62672	2.44e-20	24604.6	15125.3	5493.71	150338317	150341662
ENSG00000106541	-4.02143	2.85606	78.3595	8.59e-19	4.14e-18	AGR2	protein_coding	ENSG00000106541	ENSG00000106541	-4.02143	4.14e-18	-194.481	48.3611	822.806	16791811	16833433
ENSG00000106546	1.07928	5.86657	80.1021	3.56e-19	1.76e-18	AHR	protein_coding	ENSG00000106546	ENSG00000106546	1.07928	1.76e-18	4972.41	4607.15	2292.43	16916359	17346152
ENSG00000106560	1.44821	3.72377	151.543	7.98e-35	9.87e-34	GIMAP2	protein_coding	ENSG00000106560	ENSG00000106560	1.44821	9.87e-34	1684.07	1162.86	427.444	150685697	150693641
[truncated: 7,902 more rows]
