# Supplementary material for: Construction of EMT related prognostic signature for kidney renal clear cell carcinoma, through integrating bulk and single-cell gene expression profiles
Source: Front Pharmacol. 2023 Nov 15;14:1302142. doi: 10.3389/fphar.2023.1302142 (PMC10684753; doi:10.3389/fphar.2023.1302142)
Supplement: Supplementary file 19 [file Table8.xlsx]

## Sheet: TCGA_GSVA
Table S8-GSVA in TCGA-KIRC cohort
Pathway	logFC	AveExpr	t	P.Value	adj.P.Val	B
HALLMARK_IL6_JAK_STAT3_SIGNALING	0.842517	-0.0101058	26.841	2.2051e-60	8.37937e-59	127.065
HALLMARK_INTERFERON_GAMMA_RESPONSE	0.937594	-0.0207593	26.5462	9.09271e-60	1.72761e-58	125.646
HALLMARK_ALLOGRAFT_REJECTION	0.932676	-0.00440145	25.0364	1.51023e-56	1.91296e-55	118.219
HALLMARK_KRAS_SIGNALING_DN	-0.590996	0.0251688	-24.2168	9.48544e-55	9.01117e-54	114.072
HALLMARK_MTORC1_SIGNALING	0.704515	-0.0292186	23.6717	1.55877e-53	1.18467e-52	111.268
HALLMARK_INFLAMMATORY_RESPONSE	0.726797	-0.00355886	23.4824	4.15505e-53	2.63153e-52	110.286
HALLMARK_APICAL_SURFACE	-0.658263	-0.00119816	-22.8463	1.15841e-51	6.28851e-51	106.952
HALLMARK_TNFA_SIGNALING_VIA_NFKB	0.731415	-0.0136123	22.494	7.47705e-51	3.5516e-50	105.084
HALLMARK_COMPLEMENT	0.592106	-0.00755532	21.7478	4.0906e-49	1.72714e-48	101.075
HALLMARK_G2M_CHECKPOINT	0.933037	-0.00860039	21.6944	5.46197e-49	2.07555e-48	100.785
HALLMARK_E2F_TARGETS	0.97318	-0.0151369	21.5379	1.27667e-48	4.4103e-48	99.9349
HALLMARK_PI3K_AKT_MTOR_SIGNALING	0.746723	-0.0402399	21.2642	5.67877e-48	1.79828e-47	98.4398
HALLMARK_BILE_ACID_METABOLISM	-0.613374	0.00223358	-19.8017	1.93931e-44	5.66874e-44	90.29
HALLMARK_INTERFERON_ALPHA_RESPONSE	0.815496	-0.0254668	18.4391	4.82369e-41	1.30929e-40	82.4587
HALLMARK_HYPOXIA	0.559575	-0.036731	17.8495	1.52342e-39	3.85932e-39	79.0011
HALLMARK_P53_PATHWAY	0.520641	-0.0223384	17.478	1.36884e-38	3.251e-38	76.8026
HALLMARK_MITOTIC_SPINDLE	0.769685	-0.0244366	16.802	7.73879e-37	1.72985e-36	72.7628
HALLMARK_IL2_STAT5_SIGNALING	0.435508	-0.0100703	15.2598	9.15642e-33	1.93302e-32	63.3759
HALLMARK_GLYCOLYSIS	0.510364	-0.0287105	15.1634	1.65742e-32	3.31483e-32	62.7822
HALLMARK_EPITHELIAL_MESENCHYMAL_TRANSITION	0.558362	-0.0146612	13.7285	1.22917e-28	2.33541e-28	53.8689
HALLMARK_APOPTOSIS	0.363589	-0.0201357	12.9845	1.30312e-26	2.28159e-26	49.2073
HALLMARK_ESTROGEN_RESPONSE_LATE	-0.307994	-0.0204022	-12.9823	1.32092e-26	2.28159e-26	49.1938
HALLMARK_KRAS_SIGNALING_UP	0.314454	-0.0161835	11.8851	1.30685e-23	2.15914e-23	42.3049
HALLMARK_FATTY_ACID_METABOLISM	-0.363258	-0.00576225	-11.6526	5.62944e-23	8.91328e-23	40.8472
HALLMARK_HEME_METABOLISM	-0.323942	-0.014247	-10.4724	8.97777e-20	1.36462e-19	33.4924
HALLMARK_XENOBIOTIC_METABOLISM	-0.330858	0.0153834	-10.102	8.88489e-19	1.29856e-18	31.209
HALLMARK_ESTROGEN_RESPONSE_EARLY	-0.26964	-0.0178577	-9.81647	5.14294e-18	7.23822e-18	29.4608
HALLMARK_ANDROGEN_RESPONSE	-0.447285	-0.00911003	-9.74062	8.18513e-18	1.11084e-17	28.9983
HALLMARK_ADIPOGENESIS	0.373397	-0.0228461	9.66205	1.32346e-17	1.73419e-17	28.5201
HALLMARK_PEROXISOME	-0.354472	0.0208769	-9.08551	4.36516e-16	5.52921e-16	25.0435
HALLMARK_COAGULATION	0.202248	0.0155403	5.83354	3.02804e-08	3.71179e-08	7.20431
HALLMARK_CHOLESTEROL_HOMEOSTASIS	0.181747	-0.0392529	4.71943	5.21814e-06	6.06471e-06	2.19369
HALLMARK_UV_RESPONSE_UP	-0.129374	-0.0198904	-4.71728	5.26672e-06	6.06471e-06	2.18474
HALLMARK_UV_RESPONSE_DN	0.205285	-0.00486191	4.68663	6.00672e-06	6.71339e-06	2.05778
HALLMARK_APICAL_JUNCTION	0.0776799	-0.00453226	3.08806	0.0023849	0.00258932	-3.62178
HALLMARK_ANGIOGENESIS	0.112799	0.0173478	2.87465	0.00460903	0.00486508	-4.22716
HALLMARK_SPERMATOGENESIS	0.0679736	-0.0314591	2.1403	0.0338831	0.0347988	-6.00603
HALLMARK_MYOGENESIS	0.0449959	-6.05244e-05	1.54085	0.125378	0.125378	-7.09156
